# Supplementary material for: Expression Profile and Function Analysis of LncRNAs during Priming Phase of Rat Liver Regeneration
Source: PLoS One. 2016 Jun 21;11(6):e0156128. doi: 10.1371/journal.pone.0156128 (PMC4915705; doi:10.1371/journal.pone.0156128)
Supplement: S1 Table — (XLSX) [file pone.0156128.s001.xlsx]

## Sheet: candidate-lncRNA
>TCONS_00039321-[2]-[-]-[u]-[233]-[2]
TAGGTGCTGAGGACCGGCGCCGGAACCGGGATCAGCCGCGAGCTGCGCATCCTCCCTCCTCTCCAGCTCTGTCCCGCACTCGCCGCATCCTTCCCCAGGCCACCGCGCTTCCTATGTGATCTGCCGGGGCAACGCGGAGCCCATTCTCACAGCTCAGCAGTGAATCTCCCCCCCAAACTGCAGTAAGCCGCCTTTCAAGGACAAGATGTTGATAAATATGAACGGCATCCTAT
>TCONS_00015732-[11]-[+]-[u]-[437]-[4]
ATAATACATTAAAAATTTTAACTTTTAGTTTCTCCCCCAGCCCAAGAATATAGAAGAGTGAGAACTAGAATGTTTGCTAGACTCTTAGATTGATCGCTCAGGACAAGGATCCTGGCACTCACAACAATAGGAGAGCAGTGCTAATATCTGTGATGGTGTAGTGTTTTATCAGAGCCGAAGTCTTGGTATGTGGCCCAGACTAACATCAAATTCACTGTATAGCCTAATGTGACCTCAGATTGGCAGCAACCTTCCTTTCGGCTTCCTGAGCACTGGAATTACAAGATGAAATAGGACCAACTTCCTCACATTCCTCCCTTCACAGATTCCTCATCATAATGGACTGCTCCCTCAGACTGTGAGGAAGGAGAGACATAACCCTTTGGAAGTGAGTTGGGA…
>TCONS_00065433-[7]-[-]-[u]-[793]-[2]
GTATAATCTTGAACCACATCACAGACTGAATATTTGAGAAAAGTTCAAGATATAATCAGTGTCATAATACCCTTACATGTCATCGTCTTCTTCGAAGTCATGAAAGCGTTCCTACTGGAAATAACCAGTCCAATAAGTGCACTAAAGCCTTGTACACCAAGCACATTTTCCCACTGAGCCATCTTCTGGTGTTTATAGAAGATTAGCAGAACTATTTCACCCTTAAACAATTGTCTTGTTTTCTTATTATAAATAAATTGTCACCCAAGAATAGAACAGCACAGTAATTTGAATAATAAAACCTATTTGCAAATGACAGTTATCATCTGCCATCCATTTTACGGGTTATGTTAGTTTATTCTGAAGATTAAATATTTATTCTTAACACTTTCTAAGAGA…
>TCONS_00063312-[7]-[+]-[x]-[578]-[2]
GAGGCCATCTTGATCCACATGGTAAGTTCCAGGACACCAGTAGCCATGTAGAGCGATCCTTTCTAAAAAGAACCAAAAAGATTAAGTAAATGTAGCACATATCACATTATAGAACCTTTCCTAATAATACACTGTACTCATCTTTATTCAATTAAACCTTTCCAGGTCCTCACTCACATAAAGAGAACAGCATTAGTAATGAAAATAAGCAATATGCTAAGTTCATTCACAGGAATAGAAATCCATTCAATACTTTCATGACGATGTAGCAGGAACATTTCTTCATGTACAAGGTAGAGCGGGTAATAGGACATCTTCATCTTTTACATTATAATGACATATTTGGGTTCTGGAAAGTTGACTCAATAGTACTGCTCCTGTTGGGTGTCCAACTTGTGT…
>TCONS_00019129-[12]-[-]-[u]-[682]-[4]
CCGGCAGTCCGTGGACCAGGCACCCTACGCACCCACCGTGTTCTCTCTGAAGCTAAGACAAACTGGCATCAGAGAGTGATATAGGCACGCTCTGTTGCGTACTCCGGATTGAGTTACTCATCCCCAAGAATGGCTTCCGTCCGGTGGCGCGCCGTGCTTGAACACATCTAAAATACACAACTCCCGGTCGACACTGGCTACAACACATCATGCATGCACATAGAAGTCAGAGAATCAAGAACCCAGATCCAGGAACCTGAGGTCAGCCAACCACCGCCTCGGGCATCCAATCCCAGGGCACCTTGTCATCCGGCCAGAAGTAAGAACAGGTCCCAAACAGGAAGACCCCCCCACGCAGGAAGTTCAGCTGAAGACGCATTGTTTGCTTTTGCACACTCT…
>TCONS_00007338-[1]-[-]-[u]-[314]-[2]
CCTGAGGCAGGGCCCGCGTGTCGTAGGGGGGCGGGGGGAGGGGCGGCCCGCTGCACCCCTCTTTCACCCGGAGGCGAGGACGTCCTCGTGTCTGAGGCTGACGCCGTGGGCTTGACAAAGAGCTGAATAACGACTAAAGAGAATTAAGAAGTTGAAACCACAACATGGAAGACACCTGGGGTTGACAAGCGAGTCATCGGAGAAGCGCTTCCTAGGAGAGCTGTGTGACCAGGAACACCTCGAGTAATGTATTTGCTTTACTAAAGAATGACTTGTATGAGAAGAAAATCTATTTTCCATAAAAATAAAAAAAG
>TCONS_00014217-[10]-[-]-[u]-[974]-[2]
ATGACCCAGGGGTTTGTGCACATTAGATAAATGCTCTACCACTGAGTTACATAGTCAGGCCCGGGTCATGTTTTAGGCTTGAAAATGTTGCAATGTAGAGAGTGACAGAAATATACAGTTTTAACGGAATGAAGCAGTTTACCTGGGGTGTTACTGTTTTAGGGCCATGTTTATAGTGAAAATCAGGCCACATGGGAGGCTTTCTTTCCATATAGGCATATGATACAAATACCACCCCTGGCTTATTCCGTGGCTATTGTTTTAGTCTGCAACTGATGTATTTGGGAACTCTGAAAAAGGTGCTTGTATCACCAAGACCGGTTGGTCTTACAGTAAATACAATCACTAGCACTCTCCGGGTTGTAGCCCAAGTTGGCTGCCCCTCCTCCTGACTGTTGA…
>TCONS_00026622-[15]-[-]-[x]-[1176]-[2]
CAGATTACCATTTAGGAAATAATTGTTTAAGCTGAACACTAACTGAAATGCTCAACTAAATATAAAAATCGAGTAAAAATAATGTTAGAAAAATGGACTACAATAAGTATTTTGGAGATTAAGGTAGTAGTTACCAAACGTTTAAACATTCTAAATTTTATTACTAGAGTGCTGTAACTTTTGATATTAATAATATATCGAGTATCTATGAGTAAAATACTTATTTTTGCTTAAGAAAGTAGGTTTTTCAGTTTCAACCAAATTGTGCCTTGGTAAGAAAGGTATTTGGAATACTTCAAATTTTCTTAAAATATTTTCATTAATCTTATCTAACTTCTAGACTCTACCTACTTCTCCACTTATCAAACCGCTAAGTACTAAATTCCACCTGACTTAAAA…
>TCONS_00030777-[17]-[-]-[u]-[1144]-[2]
GGCCTTCTGTTAGGCCAAGTTTAGGCAAGAGTTCCAAGGCACAAGTCACCCAGATGTTCTGAGGAACTTCAGGGCTTTCCTCTCATGCGATTTTCCTGAGACTCTGGGATTCAACCTCAGCTGACCACCAGGAAGGCAGCCTGCTGAAAGATCTCCCCAGTAGGCCAGTGCGGTGTTTCTCCCGGACCTCGTGGACTCAGAATGGTGCTGGCATGCTAACGAAGGCTCTCCTTAGTTCCCGCCTGTCAGGAAGAGCTCCGGCCACATCAGCCCCAGGCTACCCATCCTGGAGGCCCAGGCATCACTCCCTGCCTGCCTTCTGAGTTCCGAGCTCTGACCTAAACTGTGCCTGGCTCCTCCAAAGGTTCCAGAACCTTGTCGAAGAAGGCCAACAGGCCG…
>TCONS_00057062-[5]-[-]-[u]-[362]-[3]
GACCACAAACATCTCAGCAGTGCCAGTGTTTTGAAGGTGAGGGTTGGAGGCACGGAGGTGCTCTGCGGCCATGAAGGAGGACCCCCAATAGAGTTCTGAGACACCCTAGCCTGACGGAAGCAGCCGCCCTGGAAATGAAAAAAAGGGAAACATAAACACCACACCAAAAATAAACTAGTGCGTGTGAAGTCAACGAATTTGACAAGAGCACCAAGATACTTAAACTACTAGGAAGTTGACCTGCCTGGGGAAGTGCATTCGGGAGTCAAACGCACAGGGGACCACAGCAAGAGGTCGCCCCACCCAGCCGCGATCCCAGCCACGCGCCGCTGCTCCAGGACCTGCGCGCGTGGAAGGACGGC
>TCONS_00030645-[17]-[-]-[u]-[569]-[2]
GAAATGATTTTCCTGTTTAAATTATTATTGCAATGTTTCAGTAGGTATTACTAAACATCAAACCCACGAGGCTTAATCTGTAAGTTTTACCTTGCCATTCATTCTTTGATTCAAAGCTAAGTCTTGAAAAAACATCTCAGTTGGCCTTTGGGCTGCATTCGTGTAATCCCAGGACATGGGGAGGGTGGTAGGCCAGTCTCTCTGAATTTGAGGCACATTGCTGTACTTTGTAGTGACATACTTTATAGCCAGATTCTGTCTCAAGAAGGAAACCCGAAAAGAAAGGTCATACCTTATTTTATTGACATTCCCTAATAGAATCTGAGTGTTTTCTGGACTCATTTGGCAGCAGTTGGAGCCCACAACAATGCATGTCAGGTTTAAGTCTGATGTGAGTTG…
>TCONS_00056245-[5]-[+]-[u]-[493]-[2]
AATTGTCAAGGCTGAGGTGTCGATCCCAGGTTGAGTAAGTATGGGGTATAATGTGTTTAGGACCATTTCGTAGGTTACTGAGATTCTCTAGCACGGGACTGTCAACATGCCTCGGTGAGGAGAGGCAATTACCAGCATCCCTGATAACCTGAGTTTGAACAACAGTTCCCACAGGATGGCAGGAGAGAACAAGCTCTCACTCGACCTCTGACCGCCACACACTGACCGACTCTCACACAAGGCAAATGTAAAGATGTTTAAAAGGAAACATCTTAGCACAGTATAATCCAAAGGTAAACTAATTTGATACATGGCAAGGGCCAAGGAATGACAGTAGGAAAACATTAAGCCTTTGTTTTCTGTAATCAAACAGTTATGTTTCTGTAAGAGCAGAAAAAT…
>TCONS_00077203-[X]-[-]-[u]-[207]-[2]
CGTGACCAGCGGTCGCGCCCGCCCCTCCTCAGCTGCTACTTAAGAGGCTCCGGCGCGGGCGCCTCCGCCTCATTGCGTTACTTACCTCGACTCTTAGTTGTCGGGAACGGTAACCGGGACCCGGTGTCTGCTTCTATCACCCTCGCCTTCTAACCCGTAGCTATCATGCGTGAGTGCATCTCCATCCACGTCGGCCAGGCTGGTGCT
>TCONS_00051987-[4]-[+]-[u]-[3624]-[3]
GACTTGTAATATACCAGCCAGATTTATAACAGTAAAGCTCCAACCCTAAAGTGCACAAAGCTCAATTGATATAAGTTCGAGCTGCTCACCTAGATTGGGCAAACGTACCCTACCTTACTCTGTATCTCCCGTCTATGATGTCCCTGGCTACTTGTGGCTTCTCCAGACCAGGTCTTGTGATCTCTGTCAAGGGAACTTAGAGGAGACACAAACAGTGTAGTGCAGAGGATGGGCAGAGAATAGAACATCAACGAAGGACAGGAGTGGCCAGAGGAACCACTGTACCAACCTGCTACTCGGGCTGGCTTTCAATGAACTCCAAAGCGTTCCTGCTCAAGTGACTGGAAGGCCGGTGCGGACTGACTCAGTGGTGTGGTGCAATGACAAATGAAGCATCCT…
>TCONS_00023280-[14]-[-]-[u]-[1651]-[2]
GCACCGTGGTGCGGGCTGCACCCTCGGATTCCCGCAGCTTTAGAGCCGAACCCGCGTCCCTGCATCTCAACAGGTCAAGGGAGGTGACGAGGTCGTCCCAGCAAGGACTGGAGGACCAAAGGAGCCGGAAGATGAACACCTTCCACTGACCAGCAGCAATGGCTTTTAAGGACAGCAGCAGCAGCAGGTAAGTGTGGAGTCCACGATTCAAAAGAGTTTAACATTTAAAATGACATTTAACTTTACAATCTGATATTCTAAGAAGTTCCAGCTGGCATGGTGATGCCTGCCTATACCAGCACTCTAGAGTCTTAAGCCAGCTTGGACCACACAGAAAGACCAAACAGGGCTCCATAGTGAGACCCCTTTTTTAAAAAGCTAAGCAAAGTTAAGCTGAGT…
>TCONS_00036684-[2]-[+]-[u]-[905]-[2]
CGCCGGCTGTCGCGGCGAGTCGGGAGTCGAAGTTTGGCGGAGACGGTGACTACCGGTGGCGGGACCCAGGCCGGTTCCTACCAGTCAGTTTTGGGGGCATTGTCCCTGGAGGTGCCCAGAAAGAGGACACAAGTGATGCAAACTAATTGAATGCATCCATGGCCGAGGGACCGGGACATACTGAGGGCTGACTGCTGTGTGCCCACAGCTGTTCCCAGTGCTTCAAAGTCAACCTCATGCTCACACAGCTGGCACTGAACTCGCCGACCTTCCTCCCAGTCTCACTGGCCCACAGTCCTTGCTTCGGTGAGTAGCAGAATACTTCATCTAGTTACTCTGGACACAGATATGTCCGCATCTGTAGTCCCACTCGGATGTTTCAAGTGCTCATTGATCATG…
>TCONS_00062576-[6]-[-]-[x]-[584]-[3]
TGGCTCACAACCATCTGTAATGAGATCTGATGCCCTCTTCTGGTGTGTCTGAAGACAGCTAGTGTGTTCATATACATGAAATAAACAAGTCTTTAAAAATAAATAAAAGGTATAAAAAGAATCACACTTTAAATTCTTCTAATTAAATAATAAACTTTTTTTATTTCTCCAATAACTTTTAAAATGTGAACATTCTGTGATTTAATCCGTTTTTACTTCCAAGTAACTTCTTCATTGGGCCTCAGTTCCCTTTGAAATAGCATACTCTTATTCCGGAAGGCAGTGAGCTTTTCATCATCCTTCCTGTCTAGATAATATCCAAAGGCGAATCCCATAGGGACGAGTATATGAACCCAGTGCTCACGCACAAGCTGGAGTAAGGTCATCTTGACTTCAGCC…
>TCONS_00032064-[18]-[+]-[u]-[1476]-[2]
CAAATGGGGACTGTCGAAGGTGGTCTACCTGCTCTCCCCATGGCTAAAGGGGACAGTGGAACGACCAGAGGCAGATGAAGCCCAGTCAGAGACGAACACGATGGTTTAGAGAAGTGACATTTGCGGATCACAAGGTTTCGGAAGTTGGAGATTCTTTTGAATGGAGACCGCTTGTGGACTGACCTATTAGCAGGAATCAAGACAGTCAACAGAAGCTTTCAGAAGAAACAAAGCAAAGCAAAGAGCAGAGAAGTCCAGTCTGGGAGACCTTTGTGGAGCATGCGTGTGTGTGTGTGTGCGTGTGTGTGTTGATGCTGAGAAATGTTTAACCTGCTCCCACTCTCACCCCAGATGTTGGATACATGCATTCTGTGTTACAGATCAACAGATAAGTAAAAA…
>TCONS_00041468-[2]-[-]-[u]-[734]-[2]
TTCTCTCCTCTGTTTATCCAATCTGGGACTAAGTCCGTGAACCAGTGAATGGCACCCACAGTTCCAGTGAGTCTTTCCACCGAATCTAACCCAGCCACAGACACGCCCAGAAGCTCGCCTCCTAGGGGATTCTAGGTGCTGTCAAGCTGACAACCCGTCTTCACCAGCGCAGTCCTGGATAACGAAGAGTCTGGGGTTGCTACCACTTAGAGGCGTCGAGGAGGCTGAGTCATCAAAGAAAAGGAGACGGAAAAGTCTTGGGGATAGAAGGAAAGTCAGGAAAGACTGGTGTGGTGGTTTGAATGAGAAACGTTCCCCCATAGTCTCGGGCACTGGAGCACTTTGGTTTCCAGTTGGTGACACTCTGAGGCTTAGATGTGAAGAGCTGACTTCCTGCTC…
>TCONS_00032122-[18]-[+]-[x]-[5100]-[2]
AAATTTAGTCAAATTCTCATGCTCTCATCTCCAGTAAAGAACGTGAATAGTCTTATGAGAAAGGAGGAAAGAATTTGAAGTCACCCAAAATCCAATTTAACCAAATTACAGTACATAATACCGTAACAAATTCTGTGTTTGAAGTGTATTCTTAGCCAGGCCTGGTGAAGCACGCCTGTAATCCAAGTCTTCAGGAGGTGAACACAGGTCAGGAGTGTAAGACCAGCCACAGTTAATGGGTTAGCTAATAAGACCATGAAAAAAAAATTAAAACATTTAAAAACTTAAAAAAGGAAAAAAAATAGGTGAACTTAACTATTGACACACTATATTTGCACATATAAAAATTTGATAGACTATTTTTCAAATGCTTGTAGCTTATTACTTGGAAGTATTTTG…
>TCONS_00030974-[17]-[-]-[u]-[543]-[3]
CCGGGACTCTGAAAGTTTGCTATGTGCCATACTGAGGTGCCTGTGTGACCAGACTTCTGTATAAACTTGGGCTCCCCCACCCCCAGTCTTTAATGAGCTTCCCTGGTTCGGTCCATCTTGATGAGGAAGGCAGAAGAATGAAAGTCTGAAGTAGCTGCCACGTCATATCCACAATCGGGAAGCAGAAAGATGTATGCAAGGCATGCAATGAGGGTCGAAGTTCTGCTTTCTTTCTTCACTTACACAGACTGGGACCACAGCTCGGAAGCAGTACAGACACAATGGCATCAATACAATCAAAACCGTCTGCCTACATACCCAAAAGTCCATCTCCAGACTGGACGTCAGCACATCCTGTAGAAAGCCCAGAGGATGCAGAATCAAAGTCTCTGTCAGGAG…
>TCONS_00055056-[5]-[+]-[x]-[457]-[2]
TGAGGATGTAAAGTGTCTGGAGCACGAGAATGAAAAGCTCCGACCTGATACAGAAAGGGTTGTCGGACCTTTTCGAAAAATTGGCATGTTAACGCATATCACAAAAGACCATACACAAATTTGCATTGTGAATTTTACTTTTGAGTCTACATAGGTGCCATTTGAGGAAAAGAACAGTTTGTTAAGAATTACAAAAGTTCATTCAGAAGAATTTGTCTGGAAACTCCTTTTGTAGCTGCCATCGTGCAGCTACAGTTGATGCATAGATGACGAATCCCCAAGAGAGCAAGACGATTGCAAGTAGCAACGAGGAGTAAGTCCAGTCCAGGTTTCGGCGACTCACCGGCATCATGGTAAGGGAGCAGCGGGGACGGGGTGGCGCGGGCCCTACAGCCCGCT…
>TCONS_00031071-[17]-[-]-[u]-[357]-[2]
GGGGACCATAAACTTCCTGCTTGTGTGCCAATTGAAAGACAGAAAGGAAAGGATGTGGGTAACAACAAGATGTCGCTCATAGAGGACCTGCTGCATAGAGTTCTCCCACAGGTACAAGTGTGATCACACGACTTGTTCAGCATGTCCTTTGGAACTCACATCACAGATACTCCCTCTTGTACCTGACTTAAATCAAGTGTAACCCTGACTTTGGTGAGATGAAATGATTTCTGCATTTCCACCGACAGAATATGTTGATTGACAGCTATGCTTCCAGCCTTGTTCGGAGATTTGACAAAGGGATGGAGTGGGGATAGGGTAAACAGGAGACCAAGCAGGAAATAACTTTAATAGGTC
>TCONS_00018728-[12]-[-]-[u]-[789]-[2]
TTTGGCATTAACCGCCTTCCGTTGCACAAAGAAATGTCTCTAGTATGAGAGAGAGATTTAGAAGGTGGTTTGAGATTCTGTCCATTTAGCAGAACGAGAGTAGCTTTACCTCTGGGGCCTGTGAGCTCAACCAGGTCAACAGTACCAGGGATGTGTTTCGCACAGTGCAGTAGGCTTTAAAGCTAAGCAGTGATTGGTTACCTCCACAACATTTATGCCACGATTGCACCCATGGGTGTATCCTACCCTGCATTATTTCTCAGGAGGCTCAAACCTCGGTAAGCTGGGATAATGTTTCCTTCCCAGCAGGCTACGCACGCAGAGCATTCCAGTGCTACGAAGCCAGCCCAACAGAGAGGAAGCTTCTAGTCGGTATAAATGCTCTCTGGCCTGTCTAGC…
>TCONS_00011538-[10]-[+]-[u]-[2472]-[2]
AGAGCAGACAGTGCTCTTAACCGCTGGCTGAGCCATCTCTCCAGCCCCTATAGATTACCTGTATCAATTAAGCACTTACACTTATCCTTTTCTACGCCAGAAAAAGAATATTTGCTGCAATCACAACCCCTCAACCTCAGTCCTAATATTCTTGGCAGAGGACAGGAGTGGGATGGATGCACTAAGGACTGAAGTCAGGGCTTCGTAGCACTAACCACGCCCACTGAGCTACAGCCTAGCTCCAGGTCCCAACCCTTTACTCTTTAAAGAATAAGTTGCCTCGGGCCAAGTATGTTTGGGAGTTACTAGATTCTTACAAAGAACACAACCGGTGAGTAACGCCCCACACTAAAAACATTAATTAATATTTCTACAGCAAACAGAAATTTAATGTCACAC…
>TCONS_00076157-[X]-[-]-[u]-[464]-[4]
GGCGGAGGGGAAAGTCCGGGCTGTTTCAGTTGAGCCAAGGAATGGGAGGCGCCCTAGCCTGCCCGCAGGCCACAGCGCTTGGAATCCTGCCTTCCCTGCTATCTCCCTGAGGCAAGGGGTTGGAGGAGTGTTTCTCAATGAGTCTCCACCTTACTTATTGAGACACAGTGTGTCACTGAACCTGGAGCTCACTGACTCAACTTGACTGGGTAGCCAACAAACCCTAGGGACCCTGCTATCCCTCAGCTTCTCCAGGATTGTGATTCCATGCATGTATCACCGTGCCCAGGACGTTCTGACAAATGCTCTAACATTAAGCCAAGTGAAATCAGCCAGTGACAAAAATACAAATGTTCTGATCACACTTAACTAAGGGCTCGGGTGTGGCGCAGTTGTAGA…
>TCONS_00037849-[2]-[+]-[u]-[233]-[2]
TATAAAATGTAACTAAGCTAGCTTCTAAGGTATTGGAGATACAGTTATTATATTATCTGGACTGGCTCAAAGTGAATTCTAGGGTCATGATAAGAAAAGAAGAGTGATAATCAGACAACATGTGGTCAGTGGATCAGGGGAAGGAGCCATGATCCATAAGATGAAGACACATTTCACAAAACAAAAAGAAACAAAACAAACAATAAGAACAAACTCAGGAAAGGCAAAGAAAC
>TCONS_00039107-[2]-[+]-[u]-[856]-[2]
GGAGGTATATAGTTATCCTTATTGCTTGAGGAGATGGTCTGCTTCTCAGGACCCGCCTATCCTCGCTCCAGCAGGCAATTCTGCTGTCATGAATAATTAATATCATCTGAGGAGGGAGCCTGCCGTGCCTGGCAGTGCTCTTCCTGGAATCCTACGTGACTGCTCACGGACAGACGCTGGCTTATCTGTTTTAGACCTTCAGCCTTGAAGGAGGAAGGAGACAAGCATTCAACGTGTGTGGCCCATGAACAGTCACACACAGAGCCGGAGCAAGAACAGACGTGCATTGCATCACTCTGAGAAGAATCCATTGAGATGCCTCCATTGCAGAGATGCTCCGGTCCTGAGAAGTATGTGCTTCACTGAGACACTAATGGCCTTTTAGGACCCCACAGTTCT…
>TCONS_00058338-[5]-[-]-[u]-[2832]-[2]
CTGGAAATATGCCCACAGGGAGCAGGATGTCAGGAGTGCTCTGCAAGACCTCTCCAGAGCCCTGGGTAGGAAAGGTTTCTTTGCTGCAAAGTAAAGGAGTAAGGAGTTTTATAGGGCCGGGCCGGGCCGGGCCGGGCAAGTCTGTGGGTGGTACTTCCCTGTAGAGAGGCGCCATGGAGCACATCAGCATTACACTAAAGAACTTCTACGTGGAGACGTATAGGAATTAGTGGTTTAGTCTATTAACATAAACATGTTAGTGCTCATCCTAGCCATGGTGAGTGCTGTAAATACTCTGCTGGCAAGAGCACACTGAAAGAAATTCCTGGTAAGATTCACAGGGGTCAGTTTAGCAATGACACAGACAGTATTGGTTACAGCCTAATGTTGATTGTACAT…
>TCONS_00012395-[10]-[-]-[x]-[2801]-[2]
ATTAGATAAATTTATTAAAACTGCTAGCTGGGTGGCAGTCTTAAAGTCAAATCAAAAGCATACCACTCAGGAGGGGTTGAGAGAAGGATTTTTAAACCAAAAACCACAATTACTTAATTTTTCGGTAGATTTGCAACTATATGAGAAACTTCCCTGCATACAGCTCTAAGCAAGTTACAAAAGCCTGTGCCAGCAGCTAATCATTTCACAGTTACACCGTTTTGGGGAGGGAGACAGGACGTCAGGAGTTTATCTTTCAAGAATTAAAGTCAGAGGACAAAGCCTAAAATCAGTACTGGGTACAGAATGGAATCCAGTCATTGATCTGTGTTGGAGGACAGATTGGTACCAAGCCTGCAGGGCTCCTAGAGCAGAGTCGGTTCTACTTTTAATGCACAC…
>TCONS_00062988-[7]-[+]-[u]-[863]-[2]
ATGTCTCCAGAACTGACTATGGGGTGGTGAATTGGCAAGAGAGTGATCTTGGAGATCAGGAGAGGTAGAGCTGGCATTTGTGAGTGAGGCGTTGGCTAGGAAAAACACACAGTCATGGATCTCAGACTTTGTACCAGGATAGGAACAGACACCGCCAATGCCAATACATAGCTGACTTTAGCATGGGTTCATTTTTAAAGCTACATGGCTACAATAACTCATAACATCCAAAGGGTGTGAATAGTCCAATGGACATAGTAAGGTTTTTCAAAATTTGGCTTAACATGTGTACCTCAGCTATACTATAAAGAGTGTGTAAAAAACAAATCTAGATATAATACCAGTAAGGAAAATATATATTATTTATTTGTTTTGATGAGCATTCATTTTTTTCTATGT…
>TCONS_00012394-[10]-[-]-[x]-[2515]-[2]
ATTAGATAAATTTATTAAAACTGCTAGCTGGGTGGCAGTCTTAAAGTCAAATCAAAAGCATACCACTCAGGAGGGGTTGAGAGAAGGATTTTTAAACCAAAAACCACAATTACTTAATTTTTCGGTAGATTTGCAACTATATGAGAAACTTCCCTGCATACAGCTCTAAGCAAGTTACAAAAGCCTGTGCCAGCAGCTAATCATTTCACAGTTACACCGTTTTGGGGAGGGAGACAGGACGTCAGGAGTTTATCTTTCAAGAATTAAAGTCAGAGGACAAAGCCTAAAATCAGTACTGGGTACAGAATGGAATCCAGTCATTGATCTGTGTTGGAGGACAGATTGGTACCAAGCCTGCAGGGCTCCTAGAGCAGAGTCGGTTCTACTTTTAATGCACAC…
>TCONS_00064274-[7]-[+]-[u]-[304]-[2]
GGAAGATGTAAGCAACATGTTTAACTTCAAGCAAGCCTCAAGTTTCTCATCAGTAAGACAGGATCGTGCTGTATGGCATGAGGATTAAATGAAATGGTGCACCAGACCTGTATATGACACCCTCTGCTTCACCTTCCTGGATCATCTGCTAAAAATATGTCAGAAATCAATTTTGTATGGTTAACCCTCTCCAGACAAAGGCAAAGACGAAGTTGGAATAAAACCATCTCTCGGTGTCACACACAACTGTGAGTGCCCAAAGAGTTTTTGAGACAGGTTGTCGCCAACAAATCATCCAATTATC
>TCONS_00052960-[4]-[-]-[x]-[1029]-[3]
GTTTTAGAAATATGTTCTTTTCAATAAACAACTATATTTAACAGGACATTTATATTCAGTTTATTTTTTTAAGTCAGCTTTTGGGAAGAAAAGACATTGGCATAAATTTTCAAAAAATATAAAGTGAATCATATAAGGTTTCCCTTACACTGATGCAACTGAAGAGTAATTTGAAATCCAGGACCCAGCTGCATTTACCGTAAAAGACTTAATATGTGTGCAGACTTAATTTTCAAGGGCACCTTAGATTTGCCCATCTCCCCAGTCCATCTGTAGTAGATCCAAATCAGGCAGCAGTCTTCAATCTGGGTGTGCCCTTGTGCTCTCAGCAACCCTCCTATCCATGCAGTAAGAATCCATCAGGTAGATGAAGTTGTGACAATGCTTCTAAAACGTGGG…
>TCONS_00037166-[2]-[+]-[u]-[738]-[2]
GCAGGGGTCACTTTGTCAATCTGTGCTCTGTGGGTGGCGCTCCTGAGGTAGGGCCACTATGGGGACTTACAACATTTTGGTGTACTTGCCAGGAACTGCGCTCCCCCCAGACTACAACTGTCGAGGAGATTGGAGGCAAGATTGGCATATGCCATAATCCCAAGCCTGGTGATTGAAACAGAAGGGTTGGCATGAGTGCGAATCCAACCTCGGAAATGACGTGAGTTCTTCGAAGGCCTTTGCTATCATCATTGAAACACTGTCTTAAAATCAAAATGAAGATGAACTTCAAATATTCTAATATAGGACTATACCTGAAAAAAATACAGATTTTAACAATGGTTTGATTGTATACTAATTTCTCCGTTCATGAGTCTTAAGTGCTGTACTCAAACTCTT…
>TCONS_00052962-[4]-[-]-[x]-[588]-[3]
GTTTTAGAAATATGTTCTTTTCAATAAACAACTATATTTAACAGGACATTTATATTCAGTTTATTTTTTTAAGTCAGCTTTTGGGAAGAAAAGACATTGGCATAAATTTTCAAAAAATATAAAGTGAATCATATAAGGTTTCCCTTACACTGATGCAACTGAAGAGTAATTTGAAATCCAGGACCCAGCTGCATTTACCGTAAAAGACTTAATATGTGTGCAGACTTAATTTTCAAGGGCACCTTAGATTTGCCCATCTCCCCAGTCCATCTGTAGTAGATCCAAATCAGGCAGCAGTCTTCAATCTGGGTGTGCCCTTGTGCTCTCAGCAACCCTCCTATCCATGCAGTAAGAATCCATCAGGTAGATGAAGTTGTGACAATGCTTCTAAAACGTGGG…
>TCONS_00068520-[8]-[+]-[u]-[2038]-[2]
CACCCAGGCCTGTGACCGCTTCGTAGGCGCAAAGGAGGTTGCCAGTCCGCTCTTGCGGGCCTGTGCCCGCGCCGTTCCGGGGCCTCCGTGCTGGGTGCGAGGCTCACGCCGGGAGCGACGCGCAGGCTGAGTGGCTGGAGCTTTTGCGAAACAAGAGTTTAACTGTAGCCCTGGGTGTCCTGGAGCTCACCCTCTAGACCAGGCTGGACTCAAATTCAAGAGATCTGTCTGCCCCCCAAACGCTGGGATTAAAGGCATGTGCCGCCACTGCTGGGCATAATTCGTACTCTTATAGAATGTGTATTCTAGATTGTGTGCTGGAGTCACAAGTCCTAGGCTTTAAAAATTCAAGAACCTAGTTATATTTGTTTGCTTTTGTTTTTGTTTTTTCTATTTTTA…
>TCONS_00013567-[10]-[-]-[u]-[1042]-[2]
AGGTTCCCTGGCCGCACGCGGCGGGTTCTTAAGATTGGGAACCCTCCCCACCTCGCCCAGGGCGCGTCTCCCACCGGCGCCGTAGTGTCGCTGGAGAGCGGGGGCGCCCCAGAGAGCGGTTGGCCCCGTCAGTGTCTCAATGGATGGGCAGTAAGCCCCTCTGGCAACGAAGCCAACATACAACCCACTCGCTGGATCCCCTTGGTCTGGAACAGTCTGTGACCCCCTACCATAGCGGGTGAAATGACTCGCTGAGGATCCAGAACCTAAGTTTAGTTACCAGCACTTTCACTGAGCAGCCGGCAACCATGGAACTCCAGCTCCACGGCGTCCAACATCCCCTCAGCCTCCAGGAACACCCACGCACATGATGCACATATACATAATTTAAAAATAAAG…
>TCONS_00055643-[5]-[+]-[u]-[791]-[2]
ACAATAATATCTATGAGAATTTTATTACCCCCATTTTACAGATAAAACAACTAAGCTTCACAGAGGTGAGGTAACTTCCTCTGCCATCCAGGTAGGACTTAACAGAAGGTGGGGTTTACATCTGGTTCCACGTGATTCTCCACTCATCCGCACTCCACCACTCCCCAGGTGGATGGTCAGGGTCAGGAGCCTCGTGAGTGAGAACAACAGGTCTGTCGAGTTCTGCAGGGCTGAGCTGTTTATCATTGCGGAGGACACTCATCACTGTGCTAATTACATTAATTGCTGCCCACTCTGAGGCTAGCTCCTTCCTGCAATGGCCCAAGACTGTAATTACAGGTTGGATTGGTTGGAAGTTGGTTGCTCTCTACCATGTAGGGGAAAGGTCAAGACTATGAA…
>TCONS_00026900-[15]-[-]-[u]-[970]-[2]
TAGAACGAATCCCTTTAGTCCTTCCAAACTACTCAGGCAGCATTGGGAACGCAGGGATTGGACTCCCAGAGTTTGATTTTTGTGTATGTCTATGTGCCTACAGTGCAGGTGTGAGAGGAGGCAACAGGAAGCTCTCAGATCCCCTGGAACTAGAGTTACGGGGACTTGTGAGCCACCAGATGTGGGTGCTGGGAACTGAACCCTGGCCCCCTACAAGAACGGGAAGTTCTCTTGACTACTACGCCATCCTTCCAACTCCACTATTCAGTCCGTAAACACACTTTCTCACTAGCCACACAAGAGTACACGAGAGATTCAAGAGAATTAGGTCACAGACAAGGGATATGCTGCGTCTCAGCCAGATGTCACCAGGCTCTTAGTCACACTGCCTTCTCTGTC…
>TCONS_00026620-[15]-[-]-[u]-[2780]-[3]
CTGTCCGAGAGTAGCGCGACGCTAGGATCGCGCCGGAAAATCCCCCAAAAATCATCAAAAAAATAACTTAGACCAAAGGACAGTCGGTGGGGCTTCGCCAGACCCGGCGCCATCGATTTTAACCTTTAGAAGAGAGCCAGTTGTGGAAAACAACCAGTTTTTTGATCGAATACCCACGTAATACATTGGAATATGATAGGAGATTAAGGTTTAACAATGATAAAATGAAGATATTACTAAAACAGCCCTCTAAGTAGCCCAACAATTATTATTTTGTAAGTATTAGTTTCTAGCTCCTTCCTTCTTCAGTGACCCAGCACCACTGCTACGAAGACTTGTGTTTGGTATCATATTTCCATTTGTATCTGATTATTTTTCTGTTTATTCTTGAATAACTTA…
>TCONS_00075737-[X]-[+]-[u]-[306]-[2]
CCTCCCCTTCCCACTTCCAGCTCCTTCTACGGAGTTTGATTTGAACTTTCGAACTCGCCAATCATCGGCCTCCGTGCGGCCCGGGGCGGGGTCCGGTGTCCGTCCTCCCGACGCGTGGCCCGGCCAGGGTATATAAGCACTCTCCGGGAGGCGGACCTCACACAGCTTCTCCCCCGGACTCCTTGGTAGTCTGCTAGTGGGAGACCTTCGTCACCCCCCTCTTCACTTCCTCAGTTTTCGCGGACCACTTCAAGGACTAAATATGCGTGAGTGCATCTCCATCCACGTTGGCCAGGCTGGTGTCCA
>TCONS_00026670-[15]-[-]-[u]-[1545]-[2]
CAGGGCCTCCTGTATGTGAGGCAGGCAGTCTTCTGACTGAGCTACATGCCCAGCCCTTCATACTGGCTCTGTAGCATTGGATTGGAGAGGTAGACTCATTTCTCGGCCACCAAGGTGCCTAGGGCCTCTTAGGGTCGATGGTCATTTCTAAGTTGGGAATGAAGTGAGACTGGTGGGGAACGAGGCTCAACTTGGCTGACAGTCAGAACTTAGGGCCATTCCCTTTAGAGGTTGGGGAGAGGTACTGTGTGAACAAGCGGCAGCCAGCCTGCCCTGCTGTATGCCCAGGGCGAGAGTCACTTGGACCTCAGACACTTCCAGCCCAAACCTCTCATGGCTTCCTTAAGAGCCTCGCTGGGCGTTCTCCGTTGAACTGCTCTTTGGCCTTCATTCCCAACT…
>TCONS_00028904-[16]-[-]-[u]-[1147]-[3]
CACATTTACTCACTTAGAACAGAATTTGGGAGGCTTGCTGTCCTCTCAATAGCCAAACACAAAATTGTTGGGACCAGGTCATGTCAGATGACATCCTTTTCTCCATAGGACGTAACATATTTCAGAGCTGTCTGTGATCTCCTTGTAGAAGGAAATGATCATGATAATACTCGTTAATAAAGATGGAAAAAAAAGAATGATGTCAAAAATGTGGTACATTTCCACTATGGAGTAGTTCTCTGCTGTTTAAAAAAATGATATCATGAAATCTGCAAGCAAATAGATGGAATTAAGAAAAAAAGTCATCCTGAGTGAGTTCATAGGTGTGCACATCTAAGGACAAGGTGCTGGCATCATCTAGCTCTGCCATAGAGCTCATGGGGTAACAGCACAATGATG…
>TCONS_00046813-[3]-[-]-[x]-[1474]-[4]
GGCTATCTACCCCCCTGCAATCAAGTCTCCCCACTCATCCCAGCTCAGCAGGAGTCCCTGTCAGAGGCTGGCCCACTGGGGCCATTCCTCTGAATATGTAAATAAATGGCTCTTATGTGACACTTGGTATAGTGTGGTCAGCTGCTAAGAAGGGTGACTGTAGAGCTCTGGTCTGGGCACCAATGAAAGGACATAAAGTCATGGTCTTTAATGCTAACCTTTGTTTTCTAGAAATTCTGCACTATCCCAAGGATCCAACCTGTGGACCTATGCATTTCTGCCACAGGCATCATGCTCTACCAAGGAGCAATATCTGCTATGGCACACAACAGCAGCCCCAGTCTGGGCTCCAGACACTTTAGCTGAGCAGCATTTCTGTAGTGCTGTCCTTGTGCCTCA…
>TCONS_00021055-[13]-[-]-[u]-[2362]-[2]
TGTGCGCTGCCGCGGCTCCCCGCCCCCCTCGAAGCGCTTTTCCTGCCGCCGTGTGCGGTGTAGACGCAGGCGGGTTTCAGGGTGCGTGGGCGTGTTTGGGAAGAAGCTGCGAGCTGATAGGAGATTGCAGCAGAAGTTGAAAGATCTGCTTGAGTGTCAAGATCCCAGTATACTTTTCTGATAATACAGTATCAGGGGGGATACACCCAAAAATTCTGAGAGAAATAAAATTTAAAAGCTAACTGTGAACCAGACTTGTGTGGGTAATGCAATTTATATAAAAAAGGGCATAGCTTTTTTAGTTTATTAGGCCCTTACACTTAAAATTGGGGCAGTGGTTGCCTTCAGTGAAAGACGGCTTTGTTGATAATATTAATTTGATTGCAACTTGAAACTTTT…
>TCONS_00063766-[7]-[+]-[x]-[4457]-[2]
CTCCATCATACCACTGCCCTCCAAATCTACTCTTCTTTTAAGCAATATGATGTGTAGATAGAGCATGACTGAAATTATGTATTGTATCACACTGTTGTATATACCAGTATGCTAAAGATTTATTTCTAGTTTGTGTATTTGTATGTTGTAAGCGTTTCCTAACCTGTGTATATCTAGATGTTTTTAATAAGATGTTCTATTTTAAACTATGTAAATTGACTGAGATATAGGAGAGCTGATAATATATTATATGGTAAATATAGTATCGTCTGCATTCCAGCAAAAATATCAACTTGAAAGGCACTAGTACAGTTAAACCAACATCTTAAAGGACAACTTAAACCTGAGCTTTCTATTGAATCCTTTGAGTACCAAGATTCGCTCACACAACACCTTTGA…
>TCONS_00051895-[4]-[+]-[u]-[2789]-[4]
CTGGTAACAAGAAGTTGAAACTAGACTCAAGCTTCTCCATGAGACCAATTTGTTTAGCAGATAAAATACAGAATATGAGTTCCAAACAACACTGAAGCAGTATGCCGCTCTTAGAGTACACTTCTGTAGGGCTTGTGACACAAAAGTAAGCTGGAGCCAGCCAGCTACCAAATCCAGGAGGTCATGGGGGCCATGTAGAAGGTAGTTAACACCAAGCTCTCTGAGTCACTGTGAGGTTTAAATCCTGTACCAAGGAAAGCACCAAGTACCTCTACGGCAACATAGTAACTACCATATCTCATTCCTTCTGCCTTAGGAAACCGTCAATATGGAACCAACCTAGATGATGACCCACAGACTGAACTAAGGTTCAGAGAATGAGGAAGCTCGTTCCAGGAA…
>TCONS_00050450-[4]-[+]-[u]-[1298]-[2]
CGAGGGTGTCGTCATTGGCTGCCTATTAGAAAAACTACAGGACAATGCATACCACCGCCTGCTGACTGTAAACATAGGGGGTATGTGTTCACTTAGCATGGACTTCTGGGAGGGGCCAAGGAAGGGCGGTCTGCAGTTTTATTGAATAGAGAGCAGTGTGCGTTAGGCTGCCTGCCTGCCTGCCTGCTTGCTCTCTTGCTGGGTTGCTTAAAGGAATCCTTGCTTTCAAACAGCGGGACGTCCTTCTCCTCGGGAAGAAGCTGCAGCCCCAGAGATCGAGATATTATCTGGGCTCCCTAAACCCGAAACCTCACTATGGATGATTTTGAACGTCGCAGAGAACTCAGGAGGCAAAAGAGGGAGGAGATGCGGCTGGAGGCGGAGAGGTAAGGGTCCGGC…
>TCONS_00035686-[19]-[-]-[u]-[2115]-[2]
CATGTACTTTTTAGTTCTCTATATTACAGCCTTCCAACAGAACGTTTCTTCCTGACAAATGTGTCAGTGCAGTTCAGATCCTAGAAGAATGTTGCCTCTCCTGGCAGGACCTTCCCTGTGTGTGGGACATGAGAGTGATTAATTTCACTTCCAGTGCCTTCCTCTCTGAGCGGAGTGCTTCTGTAGAGACTCCTAATTCAGTGAAACCTGTTTAGGGGATCATCCCTGCTAGACAGACAGCTGTGATCGGGCATTCGCTTCCCAGCATGGATTTCAGATTCGGACCAATCAAGAGCCGGGGCTGTGGAACACCTGTCAGCGACACTGCTACAAGGAGACTAGCTCTGTAATCGAATTTCATTGTACTTCAGAAAAAGGTTTATTTTCAATGTGGCGTCT…
>TCONS_00035709-[19]-[-]-[u]-[1349]-[2]
GCGGCCGAGGCGGGTGAGTGTGCGCGGCCGCGCGGCTGAAGCTAGGTCTCTAGTGTTCCTGCCCTGCCTCGGGCGCCTTGAGCGGCGGAGGCGACCGTCGGGCCTCAGCGCCCGCCCGTTAGCTGCCCCGGGCCGACGAGCTTCTGACGTCAACCGCGGCTGCCCACCTCCAGCCTCCCGGAGGGCTCCCGAGTCGCGGGACTCCTGCACCGTAGGGCTTGGGTAGGAGCAGCACAGGACTCAGTCTCTCTCTCTGGCCCGCCGTCATTGACAGATGGGGAAACTGAGGCCGGATCCTACCTGGCTTCCAAAGGCTGCAGGAGGCAGGGGAGTCTCTGGTTATGTTTCTCTGGTCTAGGGGGGAGGATGGTTTTGCACAGTTGTGTAGTTGGAAGGTGC…
>TCONS_00061961-[6]-[-]-[u]-[936]-[5]
GTTTGCTCTGGTCCGGGTTTAGCCCTGGATGAACCTGGGACAAACAAGCTACCCAGAGACTTGGATGTGAACTGACATCCGCCGGCTGCTTTACGTGGGAACAGACAGCTCCTACGCCTGTGCTGACATCTGCAGGGAAGCCTTGTCAGTTAACCAGAGGAGTATCATCTTGATCATTTTCTCTAAATGGCGGTGCATACTTAACATGCCTGAATTTCTAACACAGCAACAGTGACACTGACAGCCAAAAATTCACTCTAGAATCAGCTCTTGGTTGGTTCTGTCATTGGTCAGCACATTATTTCCCAAGTCATAACAAGAAGTTGGTGCTATGCCCAAGTAGCCCAGGAGAAAGGCATCCTTATTTGCAAATAATTAAATGAAGTAGTCACTTAACAA…
>TCONS_00029188-[16]-[-]-[u]-[611]-[2]
CAGGTCAACTATAGTTTTTAAAATTTGCCTGAGCACTGAGGTGAGAGATTTGATGGAGGCATCCCATTTAGGACCGAGTGTGCCAAGGCCTCTCACTCTCTGAACATTGCCCAGGTGTGAGTCCGTATTAGTTCCCATCTTCTGTCGGAGGAAGCTTCTCTGATGATAGCTGAAGACGTTCCGATCCATGGGTTGTTGCAAGATATTGGCTCACATTTAGAACCTCCCTACTGTGTATTGGAAAAACCGTGTTGTGCTGTGACTCAACCCTACTAAATAAAGTCACCGACAGGTCAAGAGGTAGAGCAAGCCACCAACTGAGAGGAAGTGAGCAAAAATAATTAGAAAGGACAGTCTTTAAGATGAAGAGTACTTAAGACAGCACAGAGAAGGAGAAAG…
>TCONS_00020802-[13]-[-]-[u]-[682]-[2]
GAAAATGTTTAGATGGGTGGAGTGGGGAGTGCCGCGCGCCGAGGCTGGCAGTCCCCACGCAGTATGGCAGGCGGCAAGTGGTTTCCCGATAAACCGAAAAACACAACTTCTTCAAGAATTTCTTTGAGAGTGTAACCCCACACTTGGGAGACTAAAGCAGGAAACAGCAAGTTCAAGGGGAGGCCCTGTCCCGAAAACAGTAACAATTAAAGCTGAAAATGTAGCTGGCATGTGAAAGGCCCAAGACAGGTGAAGGTCGTAAAGTGTTTCTTTGGGTCTTAACCATGTATAGACATTTTAGTCACCAATGCTTCTGATGGGATGCAGGAGCTTGTTCTCTGAGGGAAATTGTTCACACAGATTCCAATAGAAAACAGAGGCTGGTGTTAAGATTGAGAA…
>TCONS_00044753-[3]-[+]-[u]-[560]-[3]
TGGTTTTCCAGGAGGGCCAGGGGGACCTACAAAAGAAGAAGATGATTTGATTTTCTGACCTGCTGTGAATGCTTTCATGATAATCATTACCACCTCTACCATATGCTCTACATACCAAATCTGTCCACCATTTTGACAGGCTCAGACTGAACGGGTTCTCCTTTGCCGTAATGGTTTACTGCTGACACACGGAAGAGGTATTCGTTTCCTTGGATGAGTTTGGTTACCACATGCCTGCAAGCCTGAATATCTTCAGACACCACTGTCCACAAAAGTCGACTGGTTTCTCTCTTCTCAAGAACATAAGCTTTAATTGGTGAGCCCCCATCTTCTAAGGGAGGTGTCCAGGAAATCCACCACATAGCCCGTGATTCTGCTTCCGCCATCACTGCGAGGCTT…
>TCONS_00052291-[4]-[-]-[u]-[2419]-[3]
TAACAGGAGGCAGTGGATGGAGCAACAGAGGCTGGGCCAGGAGTCAAAGGTCAAGTTCAAAGACCCAGATGGAAGGACAGACCTTCACAGAGCCAGAGTTAGGCGGCTGACATTGGGATAACAGGAAGACTGGAGAGAAAACGACCGAAGTTAGGGCTGGGGACATAACTCAGTGCCTGCCACCCGTGAAACACTGGGATCACCTTAGCATCACACACAATTAAGATCCTGAGTTTCCAGCTTGTTACACAGACCACTGAGTCCCAACACTTGTGTCCTGGTATAATTTATGTGGAACCAAAGGTGAAGATTCACTCCATTCCTGAGATTCTAATGCTGACCTCTCGTCTCATCCTGTTGCAGACGGAGACAACTACAGAGAACCACGCCAATCCAAAT…
>TCONS_00019286-[13]-[+]-[u]-[841]-[3]
GGGGAGGTCTCCCAGTAGTTAAGACTCACCTTGAGCCATACGTTGGTATGTTGGCCAGGAAGCCAGACCCCTATATGAGGTCGCAAGGAACGGTGGTCAGAGGAACAGCTCGAGCTTAATGTCAGGGGTTTGCATTCCAGAGAACATGCGTTCCTAGATCATCTATTTAAAGCTACCTGAACATCTGAGTTGTCCCAACAGTACCTACTCTCATTTTCAAGGTTGGACTCCAGAAGACATTGGGGACATTTCCCTGAGATGGACCCAGTGCCACCCAGGCATGCAAAGCAGTGAGTAGGAGTGACCATGAAGAAGGGGGATACTGAAGTCGTCTGGAAGACTGCAAGTGCAGAAGAGTGGCCCAGGGCATGGCAGAACTGATGAGTGGTGAATTTGGTT…
>TCONS_00019916-[13]-[+]-[u]-[233]-[2]
TTGTTCCTCTTTTTCAGTTTTCAAGCTTGCAGGCCCATTTCGACGTGATGCTGTATCATCACTAACCTGAATATTGGAGTGTGTTCTCCCAGGCGGCGGAGTTCTGCCTAGCATCTCCTACCAGGACCGCTTAGTAATAGATGTCTGCAGGCTCAGCTTCTAGTCCATTGCATACTTTCCAGATCTCTGTGTTTTAGCAGCCGGCATTGCATCCTCGGGCAGCATGAAAGCTG
>TCONS_00037905-[2]-[+]-[u]-[742]-[3]
CCGTCCCTCTCTCCACATGTTCCCACGGGTTCGCAGCCGGTCTCTCTTTTTTCCCCTTCCCCCCCTTTCTGTACTCTGTGCTGCACTCTCTTTCTCTGCCCTCATGGCTCTGCTTCTGTCTGTCTGCCTGTCTACATGTCCACTCCTCGGCCTCTACCCCATTTCAAGGTCCTCACTCCTCTCCCTTCGCCCAGTAAACACCCTTTATACCAGATCTCCCTTACACTCTGTCATGGTGTAGGATGCAAGGCTTAACCAACTACACAGCCAATATTTTGCCTTTCGCTGGGTGTGTGCCTAAGGTCAGACTCGCCTCTTTCCCCTCCTTTCCACCTCTTTAAGAAAAAGATGTCTGCCTTCCATAGTCTCGCCCTTCTGGCTGCAAAGGATGCTGGGAAG…
>TCONS_00040535-[2]-[-]-[u]-[1506]-[3]
GTTGATTCAATCCAGTCGCAGTGTACCAGCTGCTGTCCGGGAGACACCTTGTCTGCTTTGACCTGTCAGGAAATGAAGAATGGAAGCAGCTTCTAGATCACAGGGTGGTCACTGGTCACACTATGTGAGGACTCTGAATCTACCTCTACAGAAAGGAGGAGGATGTGAGGGCAGGACTCTCATTGTTCATCAATTCTGTCTTCCCCTGCATGCTGACAACCAACGTACCATACCTGGAAATCATAAGCAAGAGCCGTTTAACTTGGAATTAAACAGGGTATCTTCGGCTCTAACTACTAGCAACCCCGACAGAAGACTGGTCTAGCAAACTGGACCACCAGTGGTGTCTCCCTCGGCGCTTGAAATGAGTCTCCCAGGGAATGAGCCAAGAGACCTCCA…
>TCONS_00059142-[5]-[-]-[u]-[497]-[2]
GGGAGCTTGCAGGGCAGCCCTAAGCATGGAAGTGGACTAGTCTCTGAAAGGTGCTGGGTGGAGGCAGACGCCAGTCCCGAAGCCTCGGAAGACCCCGAAACACACCCGATGAAAGCTGTAAAGTTTCTAAGTAACAGACCGGGCTGTTCCTCAGTGCTCAAATGCCTGGCTCACACGCAACACCTTGGGTCTACGCTAGCACCACACGGGTACATAAAACCAAAGTGCTGTGTCGGTTTTGTCCAGGAACATTAACAGTGATTGATTTCAGTTTAAAACATTTTTATGGAGGCCGGAGAGTTCGCTACAAGACGGCGAAGAGCACTTGTTGCTGTCGCAGAGGACCTGGGTTCTATTCTGAGCGCACACACACAGCGGCTCACGGTCGTCTGTCAACGC…
>TCONS_00058119-[5]-[-]-[x]-[1876]-[2]
GACCAGGCAGCCCTATAGTTTCAGTGGTTCTTAACTTTCCTAATGCTGCAACCTTTTAACACAGATCCTCATGTCGTGGTCACCCCAACCATAAAATTATTTTCATTGCTGTGATTTTGCTACTGTTGTGAATCTTTGTAATATAAATATCTTATGTACAGGATATCTGACATGGGACCCCTGTGGGGATCGCAACCCCCAGGTTGAGAACCACTGCCATGGAGACTTTCAGGATGTTCCTAGGATCTGCTGAATCACTAACGCCAGTGTGAGTCCATCAAGGGGATGGCTCCAGCTGAGAGTCTATGGGGTTGTCTGCACAAAAACACAGCATTTACCTCAAAGGAGATTAGAGATAATTTATTATAGCGCCAACTATGAGTGACAAAAGCCAGAGAA…
>TCONS_00072308-[9]-[+]-[u]-[680]-[2]
AGGACAGCCACTACACCCAACTGTGAATACAGTTATTGAGCGTGTTTTTCAGCCAGAGAACATAAAGATTAGAGATGTTATTTGCTTGGGGACACAGAATGAGAGAATTGCACAGGTTCCCTGTCAAACATAGACTCATTTTGATTGATTTCAACAGCAAAGTATTAATCACCTCCCACGGTTCCTGACAATAGTCACACCGAAGACTTCTGTAACTGTCCTCCTGTCCTTTCTCCAAGGGACTTACAATTCATCTGCTTTCTGATACATAGTTTCGAGGGAGGAAGAAGGCTAATAAAAATGGTGAGAACTTAGTGTGTTCATGACATATGTCACCCTTGTCTGGATTAGAGGAAAGACAGACCTGACGTTAGAGGGTTGGTTTGGCACCTGGCTTGA…
>TCONS_00059946-[6]-[+]-[u]-[1053]-[2]
ATAGCCATTATAAATTATATAAGGAGAAAAATAGCACAGTAACGCAGAGTCTTGTAAGGTGAGTTTCACACAGGTCGCTCCAATCCTGATGTGAAGCAAGCATTTGAGTTAATGCTATGTGAGATAAAATAGATTCAAGACGTTAAAGTGAAACTCACAAGATAACAGTGCATGGATTTTTTATTTATTTATGTGAAATAATACATTAGGAAGAAATTAATAAATGAGTCGATATCTTCCTAACTGCAAGCATTGCTTTGACTAGAGGCGATTAGCAAGATTCTATAGACAAGATGACCATTATCCGACTTGCTTTCCCTCTGCAGATTGAGGCCTGGTGAATATGATGGTAGCCATGGTGAGCAGAGCTTTGTCTTTCACCAATGAAATCCAAAGAGT…
>TCONS_00044781-[3]-[+]-[u]-[1216]-[2]
AATTAAAACAAAAAGAATAAGTGACTTGAATTCTCAGCTCCGAATGGGACATCTATAGCAGCCATTGGCGTGGCCTGGTAAACATCATGACAGAAGGAGGAGGTGAAAAGATTCTAAGAGCTGGGGAATGGAAAGGAGTGCTGTGAAATGCTAACTCCAGAACGTAGCACAGCCACTGCAACATGACTTTGCAGCAGTGGTGGCTACATGCAGGAGACCTGAGCCCCCAAACGGATAGACACTGGTTGACTAGGGCTCAGGCAGTGGGAGAGTAAGACCGATGGGAGAGGTGAGGCATTGCATATGGGTCCAAAACTGACCAAGTACTTTAATAAAAGGGAATATAAGAACTGTAAGCCTCATGGAGTGCTTTGCATATTAAATGACATCTCCACTGTA…
>TCONS_00029044-[16]-[-]-[u]-[753]-[2]
GCTAACTCCGGCTCTTCATCTGTCTCTGGCCTGTGTATCGTGAAGGGGGGTATTTTCCACATCCGTTGACTTCTGTGAATTTATCCGCAATGGTGCAACTATCAGATTAAAAGCTTCTTCTTGACCTTTATCTCTCCCGGCGTCCACGCGGAGGTGTTTTGTCTACATACCGCGTTCATGCCTCAGAGGCAGGGGTGGGGCATCAGATCCCCTGGAACTGGATGGTTATAATAAAAAAGTGGAGGCTGAGACTTGAACCCAGGTCCTCTGGAAGAGCAGCTCATGCCCCTAACTCCTGAGTCATCTCTTCAGATTACTCCCACCTTCTTAATCCAATCAAGATGACAATTGAGAAGATCCAAGTGCCTCACCAAGTCACAACAAATGGGGAATACGTGT…
>TCONS_00058120-[5]-[-]-[x]-[1675]-[3]
GACCAGGCAGCCCTATAGTTTCAGTGGTTCTTAACTTTCCTAATGCTGCAACCTTTTAACACAGATCCTCATGTCGTGGTCACCCCAACCATAAAATTATTTTCATTGCTGTGATTTTGCTACTGTTGTGAATCTTTGTAATATAAATATCTTATGTACAGGATATCTGACATGGGACCCCTGTGGGGATCGCAACCCCCAGGTTGAGAACCACTGCCATGGAGACTTTCAGGATGTTCCTAGGATCTGCTGAATCACTAACGCCAGTGTGAGTCCATCAAGGGGATGGCTCCAGCTGAGAGTCTATGGGGTTGTCTGCACAAAAACACAGCATTTACCTCAAAGGAGATTAGAGATAATTTATTATAGCGCCAACTATGAGTGACAAAAGCCAGAGAA…
>TCONS_00051148-[4]-[+]-[u]-[3318]-[2]
GACTGAGGAAACGCCCTGCAAGTCTGGCCTGGAGGCAAGCCCATTGGAGCATTTTCTTAATTAGAGACAGATGGGGAGGGCCCAGAGACCCTTTCTTTCTCAAGTTCCTTTTTGGTCACAGTGCTTTCTCACAGCAATAGAAACCCTAAGGCACCACGTTTGTGCCTCCTGGAGTTCTTAAGCGGTGTCTGGTAAATAGTAAGGAGCAAATATTTGCTTAAGTCAATGGCAAATAGTGAAATTGATTCTTTAATGGCAGCGTGAACAAGGAAGAAAATTAAAATATGACTATCACAGCCCTCTCTGTAACCTCGGTTCAACTGAGGCTATCTGAGAAACATCGTCAATATTTTTGCCTGCAGACCTGCGGGCAGGAGGGGGGAGGGGAAGGCCAGACAG…
>TCONS_00055246-[5]-[+]-[u]-[2796]-[3]
GTTCCCTTGCTCCAGTAGCACCTGGTGTGGGGAAGAGGGGAGGAGTCGTCCTCTTTGAATCAACCTGGGGCGGGGCCAATCTGCGGGTTTGCTACTCCTCTAGGTGGCTTGTACTGGATTCCAAGGAGGAAGGTTAAAGCTGTCACTCCAGAGAGTGTGAAGGCTAAAATAATTCAGACGCGTAATACAAGATCATCATGTTCTGCAGTGTCCTAGTGATTTACGTAAAGGACTACTGTGCCGTCTATTTGCCAACCACTACGTCTCATCCCTTGCTACCTGAGCAGAGTGACCTGGGGAAGCAGATGAAACAATAGGTCATTGGCCTTAACGACTTGCTGACTGCTGTGTACATTTCTGTAAAATCTTCCTTGTTTGTTCACACCACCATCCCCCCCC…
>TCONS_00063383-[7]-[+]-[u]-[1120]-[2]
AGGAGATGACAAGTGGAGATCTTACCAAGACTGGAAAAGAGATGAGCCCCTGATGGGATCATTCCAGGAGCCGGCTGTTGAAGTGAAAAGATCATATTGGGTGAATGACACTGCAAGAATTGAAAGCACATGTGAAAGAAAGTAAAAAGATTTGGGCCAGCAGTGAGTAAACCTTGTGAAAAGGGACAAGGAGGAAGCTTCTCTGATGATGGCTGAGGAAGGTACTGATCTGTTTCCCTGGCCCAAGTCACAATTTCATTTCTTACTACCACTGTCAAGATATACTACATAATTATCTACTTGTCAATAAGCCTTCTGGAGGTAGGTACATACTCTGTCCATGATAAGTATCAAACTTGGGACCTTATACAAGCTACAGAAGGACTGCAATTCCGATCT…
>TCONS_00042777-[20]-[+]-[u]-[8000]-[2]
AACAGACATTCTCAGTGGGAGCTACAGCCAAATACCGGAATAGGGATTTTCACCGGCAAGTAGGCAAGAGCTCTGAGCAAGACATGGCTATGCTGTAGAACATGTAAGGTAAGACGGAGCTTCGGAGCTGAGGTCTGGGGGTCAGCAATCGGCCACACGACTGGCTCACCCAGGACCTCATTTTCATAGCTCAAAGATTGAGGAGGTGGCAGAGAAAACAGTTCAAGCAAGGGGGCTCTTTGCAAGCTTCATGTGGCCTTTGTCCTCACCAGAGCCACTTTGTGACTCCCTGCCCCAGACCAGTCAGTGACAGGATCCAATTTGCATTCTGGAAGGATTATTCCACTCACTAGGAAACAGAGGCAGGGAAGAGTTGGAGGCCTGAAGTGAGACTGGTAG…
>TCONS_00041405-[2]-[-]-[u]-[762]-[2]
TCTTGCCCCCATGACATTACAATTCTGATTAATTTTTTTCTTTAATTTTCTTCCCGAGGTTGAACAATTTCTCTTCCTCTGAACTTTGGCCAATTTGGATTTCTCTTTTTGCTCTTGGATGATAGTAGTCATTACATGCATTCATAAAAACACTTTTGTTTTCCATCCATACACAGTTCTAAAGTGCTAAAGTCTAGTTCACTTTAACATCTCTGTTACCCAGCATTCTTCTTTTCTAGTCATAAAGTCATAATACATATTCGTTCTATGGCCATTGTTGGTATTTACTGATTTTTGTCATCATTTTCTGAGCCATATTAAACTTTGTTCTAGCTGACATTAAACTACTTGCTTATCTATCCTTGCTTATCTTGTCTCTATCCTATGGAGGCTCAACTT…
>TCONS_00060633-[6]-[+]-[u]-[675]-[2]
CAAGGGGATAATAGAGAAATAGGTGGATTCCCAGAGATCACTGGTATGCTATAGCAGCCCAAAAAGGAGCCCTGAGTTCCAGTAAAAGATCCTGCATCACTTGAACAGAGGAGGCTAGAAAGATGGTTCAGTACATCCAAGTACCTGCTGACAAGACTGACAACATGAGTTCATTCCCTGGTACCCACATGGTAGAGAGAGCCAACTATTAGCTATATTTTGACCTCCATACCTACACCAAGGCATATCCTTGTGTTTACACGTGAACACAAAATAGTAATAATGAAAAAAATCAGAAGGCTCAATGTTTGATGGCCAAGACTAGACTACAAAGAAAAGAACTTACAAAAAAAAAAAAAAATACTTAGAACTAGGCATGCTGGCGAACACATATTTACT…
>TCONS_00047432-[3]-[-]-[x]-[262]-[3]
GTCAGACTCTGAGATTCTCTGGAAGGCAGAGTTAAAAGATCTGTTGGTGGACTGCCATGTCTGCTGACCTCCACTTGCTCCTGAGGATCCTCACTTTCTGTTAGGGTCCTTTCCTCTTCACAGGAGGGACTTCCATTGTCACTTCTGGTAGCACAGGTCGTGGCGCCTCGCAGCTTCCCCCGAGGCGGCCCTCAACGGCTGCCGCAGTCAGAGCACCACCCCGCGGCGGGGCACGTCTAGCCCGCCCGCAGCTCCCGGCTCC
>TCONS_00044319-[3]-[+]-[u]-[2173]-[2]
TAATCAGCAGGTTGTAGTTTAATGATATCAATGACTGCTTTTCCATTTAGCCTTCTTTCCCTCCTACCTAGTGTTGGGGTAGGGGTGAAGGGGATAAGGTTGGAATGGGTGGTAGAAATAAGAACCCACTAAGTACCCAAAACTCTAGTTATGCAAATACATGTAAGCATGTATACATGTAAACAAACTAATAATAACAATGAAAACAATAATGTTACCTGATTTGAAGCAGAAGTTAGAAATTTTGTTATTGTTTTGCAACAGGAAATTATTCTTGTTATTCCAAGGAATGTCAGCTTGTTAAGTACAATTAGCTTGTGTTATGAAGTAATGACATCCATGTGTATCTCATAATGTTGCTATGATTGTTATGTTTGTAAAGAATTCAGGTTAGAGGTT…
>TCONS_00016825-[11]-[-]-[u]-[1538]-[2]
GACCCTGACACAAACTATATGCTTTGACTGATAATACTGTGTCACTCATTGTAGAGTCACTGACTTTAATGTTCCTCTGGGGTGTGGGACATCAATAGTGGGGGTGCTAGTGCATGTGAAGAGACAGAGTTCTTCCTAAAGGTGCTGTAAAAAATAAAGCTCACAGCAGCAACAAAATCAAGTAACAGAAAAAGCAGGGAGACTTGTAAGCGGTGGCCCTGTGCTCTCCTGGAACCCCTGTGGCTCTCTGGAACCCTACTGGGGAGAGCTAGTTTCTCAACAGAGATTTCATAATGACCCTAGCACAGTACACTAGTTGTTTCTCTCACACTCGTTCAATCATGAATGTGGATGGAGTTTTCCAGAGGCGACATGACATGTAATATTGCAACAGAGGGC…
>TCONS_00016095-[11]-[-]-[u]-[4078]-[5]
GAACATCCTGTGACTTCAGTAGTCCTGACATTTTAAGGTGGTATTTGATCCTTCCAAATCTTTGAAGATCATTTTTCTGCAGACTCTTCACCATCCCACCTTTAAAGATAAAAGGCCAGTCTGTGAAGGAGATCAGGTCGAAGAAAGTTCAGTTTTGTAATTCCAGCAACAGGACACTTCCCTCACTGACTGTCTCCCACATATCAGTTATTTGAGACAGACTTTTTTATTTGTTTGTTTGTTTTTCTTTTTTAGAAGAAAGAGAGGTCTGGTGTCAAAAGTGCTGCCAAACATCCCCAAATCACAGAGTCTCTTAACTCCGACAGGTTAAGAAAAGACAGTTTGCCTTCATACCTTCAGCTTTCCTTATTAACTTTGACCTCGGCCTTTTCTCAGTCA…
>TCONS_00065707-[7]-[-]-[u]-[2669]-[2]
AAACAGGGTCCCGTATCCTACACTGGCCTCAAACTTGCAGGATAGCCTCAGAATGATCCTGAGCCCCCCGATCCTGCCGCCTCCCTGCCCCCAGCGCTGGAATCATACATGTGAGTCGATGTTCATGGTTTTATGCAATGCTGAGAACTGTATGTGGGGCATGTTTCAGCATGCCAAGCAAGTACTTGGTCAACTGAGCAATATCCATGCAGTCCACAAGACAGTCTCTCTATAGGTAGCAGCTGCAAAAACTGTCTTCTCTGCTGTCTATTTACTTGACAATACTGCCTGTCCTGCCACAGGCATGGTAGGCAAAGAGGGATGCTGTCAATATTACCAGGAAGATAGTGAGTAGTCATCAACTGAACAATATCCTCGGCCCCATTACACATAAGTGAC…
>TCONS_00039032-[2]-[+]-[u]-[1155]-[3]
ACAACTGGTTGAATCTTCTCTAGAGGTGAAGACCATGAATGAATCTTCCAGGCTGGATGCACAAGGCATGGGTGACAGCCTGGAATCCTGAATCTTGATCTGGTTTTTAAAACGCTGCAAAGGCCGATGTGCTTAGATTTTTATGTATATGAAGTCTTTACAATTGCAGAATTGGTATTTCTTCACCTGTGCTTCAAAAATAACTTTTTTTAATTTAAAAACTGCGTGACTCAGCACCTGATATTGCCACATGGTTAAACTAAATCCGTTTAAGACAAAAAGATTTTGACGAGAGATCTACGTGTCACTAATACAGGCAGGCTTCTGGCTGCTGTGCCTGTGGTAGATGGATCGAGCTAAGTGATCGTGGGGTTACTCTCCTGGCACATCATTTCTACT…
>TCONS_00030893-[17]-[-]-[u]-[903]-[2]
CGGACCCTCCTACTTCCTGTTAGTGATGGCTGCGTCTCTACTGAAATTCGCCCTCTCTTCGGTCTGTGACTATGTTGCTCCTGCCAAGAATGTCATCTGAGACAAGCATTTTAATATGAGCAGGCACATATCAATCTTACTTTGAAAGAAAAAAGGTGCCAGAGAAATCTCTCAAAGAGCTCAGCGAACTAACAACCGTGCTGCAGGTTTGGAGTGCGCAAAGGGCTTTCCAATAACGTCTCGTAATTCGACCTGGCAACACACTGGCAGGAGGCTTATTACAATGCGGCAGTGCTACGGCACTCGAGGAACCAGGTCGGTGACCGCCTGGATCCAGACACTGGGCTAGAGGAGGGTAGGAGACCAGAGCGCGCCAGGCTGAATGCAGACCAAGACGAA…
>TCONS_00019497-[13]-[+]-[u]-[909]-[2]
CACACACACACCACAATCCCCTCTGGCTCTCAAATATCACCCTTAAGAGACACTTGAGGACCCTATTTATCCATCCCTTACCGTCCTTCTCATATTACCAATTAAAATTACAGCTTTCTCTGACCTCATCTTGTCAACAATTTTAGTTGTCTCTTGGCTACTCCCCCACCTATCAGCAAACTTCTTGAAAGCAGTGATTGTGTGAGCTGGAGTCCAGAACTGTGCCTGGGGGCTTCTCGTCAATAACTATGCCTTGAATGTGTTCACTGTCTTAAACTTACCTCTCATCCAGCCCTTAACTGCAATTTGGTCAATACAGCAATGTCTGTTTAGAATCAAACAGGCTGCAACTGGGGATGGAAATAGACATAGAACTTAAAGGTCCTTGGAGAAAAGCTA…
>TCONS_00063382-[7]-[+]-[u]-[1158]-[2]
ACCGAAGTCTCTGTCTTTTCTCAAATTCCTGTGAACTACGCCTGGTTCTTGCTACCATGGCGGCACAGGAGATGACAAGTGGAGATCTTACCAAGACTGGAAAAGAGATGAGCCCCTGATGGGATCATTCCAGGAGCCGGCTGTTGAAGTGAAAAGATCATATTGGGTGAATGACACTGCAAGAATTGAAAGCACATGTGAAAGAAAGTAAAAAGATTTGGGCCAGCAGAGGAAGCTTCTCTGATGATGGCTGAGGAAGGTACTGATCTGTTTCCCTGGCCCAAGTCACAATTTCATTTCTTACTACCACTGTCAAGATATACTACATAATTATCTACTTGTCAATAAGCCTTCTGGAGGTAGGTACATACTCTGTCCATGATAAGTATCAAACTTGGG…
>TCONS_00016097-[11]-[-]-[u]-[3499]-[5]
CAGAGGGAACAGAAGACCAAGGAGAGTGACAGTGGACCTTCCCTCGCCTTCTGAAACTATAGTATGACCATCGCTTCCCACTCGAACATTAACCTTGATTGGCTGTTAAACGCTGTCTCTTTTCCCTCTCTGTTGTTAAAAATAGATTGGCAGGATCTAGTCAGCTGCTTACACAGGCATTTCACACAGGAGAAGTGAAGGAAATTCCAGAAGAAAAGCAAGCAGCATAAAAACGACTTTTTACGGAAAGTTCAACAACCTCCAGAGAGATCGAGTATGGCATGCTGAAGGAGCTGACTTCATTTATTAAATGCACTTCCCGATGTGTTAAGTAACTCGTTCTTCTAAGTGCACAGGAGAATTGACACAGCAACATTAACTTGATTTAATTAGCTCATA…
>TCONS_00042776-[20]-[+]-[u]-[6021]-[3]
GTCTTTATCCTTTTGCTTTTTTTGTAAAATAATGAGGAACAGACATTCTCAGTGGGAGCTACAGCCAAATACCGGAATAGGGATTTTCACCGGCAAGTAGGCAAGAGCTCTGAGCAAGACATGGCTATGCTGTAGAACATGTAAGGTAAGACGGAGCTTCGGAGCTGAGGTCTGGGGGTCAGCAATCGGCCACACGACTGGCTCACCCAGGACCTCATTTTCATAGCTCAAAGATTGAGGAGGTGGCAGAGAAAACAGTTCAAGCAAGGGGGCTCTTTGCAAGCTTCATGTGGCCTTTGTCCTCACCAGAGCCACTTTGTGACTCCCTGCCCCAGACCAGTCAGTGACAGGATCCAATTTGCATTCTGGAAGGATTATTCCACTCACTAGGAAACAGAG…
>TCONS_00074265-[9]-[-]-[u]-[983]-[2]
AAAGGATCAACTATTTCAACACATTTGAAATGTGGAGACAGAAATACCGGTGACAACGTTGCTGATCTAGTCTCCACGTACAAGGCTGTTTGCTAGAAGCTTTTCTCTACCACCCTTCTACAGGGATACTATGACCTTTCTTCAGAGTTCACTATATGAGTCAAAGTTCAAGAAAAAGACAGTGAACTCCAGTGGCTCTGGGTTCTTCTCAGAGGGATGAGGAGATAGATGAGGAGAGATTTCTCACCATTCCCTGTGCTACTCTCCACAGTTGAATGGCTCGCCAGGTATGTGGGGAATGTATGGCCATTTTACTGGCTAGCAGCTCTGGTTTCTAAAGCTTAAACACGTTGAGCAAATTCATAACTTCAGTTGTGCCCATACATTTATTTAGGGTTG…
>TCONS_00064755-[7]-[+]-[u]-[882]-[2]
TGCTTTTATGTTTAAAAGCAAGCTTAGATTTGGGACCAGGGTAATTTAATTCCCACAGCGACTGATGTTGAATGCTTCTATGATGTCACAACCCTCTTGAGCAAAGGATGACCACTTAAACAGTTAGATGGACAGTCCTCGTGCCAGCAATTTAAACACTCCCTGGACACCTTGAGGAAGCTACCTGGAAATGACAGCAGCTTGCTAACAGAGTAACGCCAGCTCCAGAAGGCACTGGAAGCCTTGTTTCAGCTTCGCCTGTTTCAGTTTGTGCTGGACTTGGCGAACTCTAGATAACCCTGCAGACATCTCCACCCAGGCCAGAGGACTGTCACCTCCCCAAGTGGCACAGCAGAAGGCCTGTGATCAGTCCGCCGTTTGCATAAAAGTCTGCCACAA…
>TCONS_00065068-[7]-[+]-[u]-[1440]-[2]
TGCCAAGGTAGCACGAGGACACACGTAATTGGATCCCTTAGGAACGTGGTTTTCTGACTTGGAGAATGGACGTCACGCTCTACAGTGGTGGTGTAAGGATGAAAGGGAGCCCTGAGCATGAAACCTTCGAGTATTAATCAAGGAACTGCTATGTATGGCTTTCTATACTCCATGAGAGGACAGTTGTGAGCCTGGGGACAGATCCAGTGACCCGGGATTGCAGCTCCTACCCGTGTCCCTCTGGGGACCATCACCGTGGTCTGAAGGTGTGTGAAGAAGACTTTGTTCCACCAGACGTCAGCTGGCTTGTTTACTGGCTGATATCTGCCACAGGGCTCTAGGAAGAACACTTGCTGTTATCTGTTGTGTCTGTCTGTCTGTCTGTCCATCCATCTGTCC…
>TCONS_00014496-[10]-[-]-[x]-[613]-[2]
CTGCCCTTCTTTCATTTTCACATACTTAAGGAGAAAGTTGACTGAGGGAATAATGAATTCTCCTGCTTTCTCATGCAGCTCAGATTTCATGCTTGGTCAGTGACTTGATCTGCTGTACTGCCTGTCTATTTGTCTGTCTGTACTGCCCACCACGCAGTCCTGAATGATAGGAGGGTAGGGCATGATCAGAACTCCGGGTTCCTCTTGGAAGTCTTTTCCTATGTCTGGTGCTTCTGGAAGTACCACAGGGCCTCCCTTGATGGCAGCTCACTAGAGGAGACAGCAGTCAGATTAGCCACGCAGAGGCTCCCTAGGGGCTCATATTTCCTGGACCGGATGACAGGCCGAGCCCGGAACCCCGGATATTGCGGGGGTCTACACAGGATGCGCACTGTGTCC…
>TCONS_00028045-[16]-[+]-[u]-[3460]-[2]
GTCATTTAAATACTAGTTACATGGAATGAAGAGAAAAAATAAAGGCTGGCAGTTTTACAGAGTGTTTGAACATTTGTGTGTCAATTATTAAAGCCTGGGTTTTGATCTCTTGCATAATGTCTCATAGATATGTGCTCCTAATAGAATGTGCTGTTTTAGTCCTTAAAACAGATGTAAACAATTCTGTGACAGTCCAGGTATCTTAAAACAAGTTGGTTTTAGTATATCATTGCTCTGCAGGTTTGAAATTCAATATAGTTGTTATTAGAGAGCAGTCGTGGTACTGGTAGGCTCTAGTTCACTGAAGGTCTTAGGAATAACCTCTTGCTTGCTTTCCAAGCTAGAGGCAGAATGTAGTCCACCATCGTTGAAGGATTACACAAATATTCATGGTCTGTT…
>TCONS_00031767-[17]-[-]-[u]-[1255]-[2]
CTTTGGTCTGCTCTTGGTTTTGGTTATTTTGTTTTATTTTATTTAGACAGGGTCTTGCTAAGTAGCCCGTGTTGGCTTAAAACTCACAGCCCTCCTGCCTCAGCCCCCTAAGTGACGGAATTATAGTTAGTCCCACCATTCTGGGCTCTGGTTTGTTCTTTCTGGTGGATAGGAACACAATAGATACTTTTGAGCATAGAGGATACAAATCTGGGTCCTGCCTGGGCCTTCTTTCTGTCTCCTCCCAGCTGAGTAAACGTGAAGGCCACCTTTGTAAAGATGAGTGAGAAAGACAGCAGGTGGGGCTCCAAAGCCAGGTAGATAAGACAGGAAGGAGGTCCTAACCCTTTGTTAAATCTTACAGGAGTATTTTGAAATTTTGAAACTAGTTTCAAAAAC…
>TCONS_00051644-[4]-[+]-[u]-[748]-[2]
TCATAATTAACCAGCTTACACTCTTCACAATCCTATTAACATTCTCGATCCTTCTGCAGAATTCACAGTCATTCACCAAACAGTATGTTGTCCTTTCCAGATTCTCAAAGTATTCTCTTCCAAAATGCACTTGGATCATCACAGTTCCTTGGGCACGCTGAATGGAATCCCCTTCAGTGCATCTAACATGACAACCAATTGTTAGAGTGTGCAACCGCCAGAGAAGAATCTTCAGATATTTCATTTCTGGAGCTGGGAAGATGGCTTAGTGCATAAGATCATTTGCTCTGCAGGCATAAGTTTGAATCCCCAGCACCCTCATAAACCCAGGCATGGCTTCAAGTATCAAACACCAGCACTAGGGAGGGAAGACAGGTTGATCCCAGGCAAAAGATGAAC…
>TCONS_00065991-[7]-[-]-[u]-[2414]-[2]
AATATAGAAAACACATTTTCAGCAAGTAAATAATGCCATTTAAGGGATCCGATTGCTAAAGCAACCTCATTGCCTAACGGGAGGACACTCATCCTTTCACCAAATATTTACTGCCTAGCTCTGGGACTGGCAAGGCTGAGCACTGACAGGATCTCCTGTTTCCTGGACTGGCATTGACTTGGTTTAAAGCAGATGACCCTGAATCTCTGCCTTCCGGCGCACTCACACCCTCCTGAGTCTGGGGACGCCAGGCAGTGTCCTGAAACAGGTCTGGTTTATGGGGTCCTGGGCATCCATGCTATGTGCCAAGAAACCAGCCTCTTAACTGAGCTATATCCTTTGTGTGAAACATGCCATCTGCAGAAAATCAATCCATTTGTATGAAAGACCCAAAGACGG…
>TCONS_00065992-[7]-[-]-[u]-[2410]-[2]
AATATAGAAAACACATTTTCAGCAAGTAAATAATGCCATTTAAGGGATCCGATTGCTAAAGCAACCTCATTGCCTAACGGGAGGACACTCATCCTTTCACCAAATATTTACTGCCTAGCTCTGGGACTGGCAAGGCTGAGCACTGGATCTCCTGTTTCCTGGACTGGCATTGACTTGGTTTAAAGCAGATGACCCTGAATCTCTGCCTTCCGGCGCACTCACACCCTCCTGAGTCTGGGGACGCCAGGCAGTGTCCTGAAACAGGTCTGGTTTATGGGGTCCTGGGCATCCATGCTATGTGCCAAGAAACCAGCCTCTTAACTGAGCTATATCCTTTGTGTGAAACATGCCATCTGCAGAAAATCAATCCATTTGTATGAAAGACCCAAAGACGGAAAA…
>TCONS_00050570-[4]-[+]-[u]-[3400]-[2]
GTGCTGACAGGAAGTGATCCCGAATCGAAGGGACTGCTGAGCACTGGTTAGCCTCTCGTCCAGACTGTTTTAGAATTAATCCAGCTTTGTATCACACTTCTTGGCAGTTTTGCTGTCATGTCTTTGAAACCGTAACAGCACTAAGGGCCTGAATGAAGCTTAACTACAGATGATATAGTTCCTCTCCTGGTACTCAAGTCCTTTCTGTACTACTTTCCATTTCAGAGTTTATTCCATACTCTTAAGGGCGGAAATGAAGATCTTTTTGTGGTGCTGGGAATCAAACCTATGGTCATGCTAGGCAGGCCCTCCCATTGAGCTATACCCATTTCAAGGGTCTTTAAATACCTTTGATTTTGCTTCCCTAGAGAGTTTGGGTATATTTATTTAATTTTATTG…
>TCONS_00032265-[18]-[+]-[x]-[1515]-[3]
CTGCCATCAGACTGTAGTGACTTTTATTCCCACAACTGTTTGTAATATTGTATTTTGTGACATTTAAGTCCCAATGGTTATTTACAAATAATGTAAAAAGCTGTTAAGTGTTGATTTGAATTTAAGTGTCCTTGTCTTGTGTTTTCTGAGGCAAAAAAAAAAAAAAAAAAGCCCATGTAGGCATTGTCCCCTACCCTACACACCTGTCCACCCATGTTTCCAAGTTTTGGATCTTTACCTCTGTGTGATGGCTTTTCAGACAACAGTACTCAGAAAGAACCTTCTGTATCTTGCCAGTGGCTGTGTGTGACTCATCCTTTCCTGTAGCAATCTCTAGCTTCCTTGAAATTCTCCATTCTTATTATTTAAGCCTCTGCTGGGCTCAAGAGCTATGTTGAT…
>TCONS_00062618-[6]-[-]-[u]-[1436]-[2]
CCAGATATCCATACCACCAATGCTGTGATGTCAGCCATGTCTCCCGGCAACCTGTTGCAGGGTGGTGCTCACCCATGGCACAAGAGGAAACAGATGGCAAACATTCCTGGAAACTGAATTGCCAAGGTCTCTCCACAAGAAGAGGACTAACACACTGATTTTCAAAAGCCAAGCCAAGCTGACTCCCAGGCCATGCTGAACATCTCTGGGACGTTCCTGGTAGAAGCTGCCAGAAGATGAGCGTATTATCCTAAGTTCTCACACCAGGAAGCAACTACACGAGCTCTAAGTCCAGTGCCAGCAGAGTCTGCTGGGCAGCGTTCTACTTCCTCAGGCTGTGTTCCCAGGCAAGAGTTAGGAGGACCATGGAATGACACCATCTGAAGATCACAAAAGAAA…
>TCONS_00022434-[14]-[+]-[x]-[9919]-[2]
GGCGCCTGTTGTGACAGGGTAATGAACTTATGAGACTATCAATTCAAATGGATGCATTATAGTTCTTCGGAACCATTATGATCTCAAAAGCAAAGGAGAATGATACAGATACACTGACTGAGGTGTTTTGAGGTGCTTCGAAGTGTTCCAAGCTGTGACTTACCTTAACATGTTCTTGAAGTACCATGGCGTGGATTAAAAGGTATGCTTTCAGAAATCTCTCAGTGACCCAATGGTCATGGGCATAATCAACACTTAACTATATTTTTATACTTTAAGATACTTTAATATTTAGATCACAGGTATGTTTATGGATATATAGTGGGGATTTTGCTGTTAGAATCACAAGTTTTTGACTAACTGGTTTTTTTCCCCCCTCTTCTGACAGAAGTTTGTGGG…
>TCONS_00052961-[4]-[-]-[x]-[766]-[4]
GTTTTAGAAATATGTTCTTTTCAATAAACAACTATATTTAACAGGACATTTATATTCAGTTTATTTTTTTAAGTCAGCTTTTGGGAAGAAAAGACATTGGCATAAATTTTCAAAAAATATAAAGTGAATCATATAAGGTTTCCCTTACACTGATGCAACTGAAGAGTAATTTGAAATCCAGGACCCAGCTGCATTTACCGTAAAAGACTTAATATGTGTGCAGACTTAATTTTCAAGGGCACCTTAGATTTGCCCATCTCCCCAGTCCATCTGTAGTAGATCCAAATCAGGCAGCAGTCTTCAATCTGGGTGTGCCCTTGTGCTCTCAGCAACCCTCCTATCCATGCAGTAAGAATCCATCAGGTAGATGAAGTTGTGACAATGCTTCTAAAACGTGGG…
>TCONS_00032963-[18]-[+]-[x]-[4567]-[2]
GAATGGTTTCCTTTCCCCCAAAGTTTTGCTATGCTTAAATATATAAGAACATTAAACCACAAGGACAGACTCTGGACATTTTTGACCCAGTATCTGCAAAGATGGTGCTGACTCAAGGTTCATTATTCACTTTGTACATCATCTCCTCGCTGGAGATGAGGCTTGTGGGGTCCCAACACATTCTTCCTGTCTACCGAATCAAGCCTATGCAAAGGAAGACCTGTAAAAATCTATGAAGGACAGTTTCGTAGAGCTTCTAGGTAGCCAAACACATGCACTTCTTGGAGCACATATCCCCTCTCTGCCTTTAAATTATCCTTTGGAATAAGCTGACCAACAGGTTTTCTCAAAACAGCGAATTGGACCCGAGTACGCAGTTGTGGAAACCTCCGTATACCT…
>TCONS_00041482-[2]-[-]-[u]-[298]-[2]
TCACCAGCTTGTTGCTGGTGCTGTACTAAATCCGAGACTACAACTTTTAATTTTTCCTTTTCAGAAGCCTAATCCTTCGAGAGAAAGGCCTAAGCCCATGAATCATTAAACAATACGAATACCACAGGGCAGTTAGTTTTCAGGACTCGGGCGCTAGGCTGCTGACATATCCCAGTACCATGGGGCTGGCTATTGTTTGGTACTGGAAGAGGCCAGTGGAACCATGGTTCCTTCCTGCCAGAGGAAAGCTGTTCCTATCCACTCTAGAATTGCTTGTTTATAAAAAGTGTCAACTGTG
>TCONS_00049155-[3]-[-]-[u]-[591]-[2]
AAGTCCTGATTTACATGTGGAAAAACTGAGATTACATGTACCTGCCTTTAATTTCAGCACTTGGTAGGTAGAAATAGGTTCAAGAGTTGAAAGGCAGCTTGAGCAACAGGGAACCCCAAGAGAGGGGAGGGAAAGAAGGGGCAATTACTATTGCTTCTTCCAGACTGCCAGCTGACTTTGAATACTTAACATATGCCAAGCACTGTGCTGCTTTTTAATCTTCACAATAAACCCAAAAGGTGGGCATTATCCTCCTTTTATAGTTAAAGAAACAGACTAGGAGGTTCTAAGTAACTTCCCGAGGTAATTAAGCAATAGTCAACAGCAGAGCCAGGAGTTTTAACAGGAGTTAACTTACAGGCACCAACTAGCCTTGACTGATCACTACCTGCACCAGAG…
>TCONS_00003524-[1]-[+]-[u]-[1379]-[4]
AGAAGCCTTTGCAAAGTGGGCTACCATTTTTTCACCTCTTGATGCTAAGCTCTGATGTTTCACAGGAAGACCTACCCCAGCGTCCTTGGTCGTTTTAGGCTCAACGAACCCCAACTATGTTGTGACATTGGAACTGGGGCTAAATCTGAGCTCAGAGATGGGTTACTGTCATGGTCTGAATGGGGCATGGGAGGGAGGTTCTCAGTAGATCTATAGAAACTTGTAGACCCACTAGGTGTATCATTTTTCACCCCGAGGCAACTTTACAGCCCAGCCCTACTTGCCTATAGTGGGGAGGAGTGAATTTTCCCTCAAGTTGCTTGGGTTCTAATCCCCAGGTTTGGAGCCATTTTGTTGCTCTAATTTCAAAGCAAATGAGACCATATATAGAACATACAA…
>TCONS_00007777-[1]-[-]-[u]-[6045]-[3]
TCTAGAATCGTGCCAAAAGGTTTCCAGGACTGATAGGCATTTAAAAGTGAAAACAGCTCCGAGTCTGCTTGGGATTCATGAGCAGAGCTCCGGAGAGGAAAGAAAAAGAGCATAGGAAAAGTAAGCGAGGCCCCCAGGATCGCACACCTGGTATAAAGGACGCTGACATAAACTCCGTCTGACTCCAGAGCTCTTTTTTCAGCATGATCCTATTCTGTCTCGCCAGTGGATTGGCAGATGTCAATCTCAGTCCAGATGCTTCCGTATCAAAAGCTGAGCACATCAGAACACTGAAGAGAGGCATCATCACACACATTATCATATCGCCTATTCACAGATATAAATCACAGAGCAGCTCTGCGGAGTTATGGGGACAACCAGCATCTCTGCCCTCCCAAT…
>TCONS_00007778-[1]-[-]-[u]-[6042]-[3]
TCTAGAATCGTGCCAAAAGGTTTCCAGGACTGATAGGCATTTAAAAGTGAAAACAGCTCCGAGTCTGCTTGGGATTCATGAGCAGAGCTCCGGAGAGGAAAGAAAAAGAGCATAGGAAAAGTAAGCGAGGCCCCCAGGATCGCACACCTGGTATAAAGGACGCTGACATAAACTCCGTCTGACTCCAGAGCTCTTTTTTCAGCATGATCCTATTCTGTCTCGCCAGTGGATTGGCAGATGTCAATCTCAGTCCAGATGCTTCCGTATCAAAAGCTGAGCACATCAGAACACTGAAGAGAGGCATCATCACACACATTATCATATCGCCTATTCAATATAAATCACAGAGCAGCTCTGCGGAGTTATGGGGACAACCAGCATCTCTGCCCTCCCAATCCT…
>TCONS_00015731-[11]-[+]-[u]-[1445]-[5]
TCCAGTTTTCAGAGCAAACTGCACCTTTAGCTTTTTGCTGAGCAACTGAACATGGACTGGGAATGCTAAACATGATATACTAGCATTTGATCAAACAGCTTCGAAGCTGAATATTTTAACTCTGGAATATCTTGAAGTGTTCACCTAGAAGACTTCCGTTAGTGGTGACCCTGCTTTGGGCTGGAAAACCTGATCCACGGGGCCAATGCTAATATCTGTGATGGTGTAGTGTTTTATCAGAGCCGAAGTCTTGGTATGTGGCCCAGACTAACATCAAATTCACTGTATAGCCTAATGTGACCTCAGATTGGCAGCAACCTTCCTTTCGGCTTCCTGAGCACTGGAATTACAAGATGAAATAGGACCAACTTCCTCACATTCCTCCCTTCACAGATTCCT…
>TCONS_00016856-[11]-[-]-[x]-[3766]-[5]
CTCACAATTAAAAGATTTTGAACTTTTTAAGTGTTGGAGTAGAAAAGGCAAGCATTATGTTTAAGTGTGTGTTTCTGCTTGTCAGTATGTGCAATACTGACATGGAGTCTGTGAAGGCAAGAAGAAGGCACTAGACACCTTGGAACTGGAGTTACTGTGAGCCACCATGTAGATGCTGGGAACTGAACCCAGGCCCTTTGTAAGAATAATAAGAACTATTAACTATTGAGCCATAGAAAACATAGTAAACCCTCGAGGGTTAGGTTTTTCAAGATGATAATGGCTTTTAAAGTTATACTATGTTTTATATTATGAGATAAATATGAGGCTTGGGAAACAAGAGATGGAACATTATAGTGTAGAAGTGATGTGCTTATGTGTTTTGTTGGCAAGAGGTAG…
>TCONS_00044258-[3]-[+]-[u]-[4329]-[2]
GCTCTGAAAGTACAAACATTTAAGGCCATTAAATATCATATATACATATATATATCCTTATTGATAATTCTTTCATATGTACAAGTTTTAAAATTATTTTGTGTAAATATTTTCTAACATCTAAGGCAATTTATTCACTGATTCCTGAATTCGTTGGAACAGTTTTCTTCTGTGTCACCTCTGTAAGGATTTGTTTATTTGCTGTTGATTATAATGTATATGTAATGTATATTTAAAGTCTTTGGGTCATGTGAAAACCTTGACAACTTATTAGAAAGATCCTGAATTTAGAATATCAGCTTATAATGTCCAGAATTGATTTTCCCACCATTGACTTCAATGTGCATTCATTCTCTCTCTCTCTCTCTCTCTCCCCCCCCTCTGTGTGTGTGTATGTGT…
>TCONS_00046512-[3]-[+]-[u]-[591]-[2]
TGAAGCAACTTCACAGCGACCTGTCTGCTCTTGTCACTTGTGGAAGAGGCGAGGCGAGGACCTGGTGGGAGGTCATTGTCACACCAGGCGTACCTACCCATTGCTTCCGTGAGACTAACTTTGAGGGGACCACGACATCCCGACAGCCTACGGCCCCTTCCAAGGACACCCTGGGATTCATTTAAGCTTCCGTTTTCCAGATGGGGAAACTGAGGCTTGGGGAGGGGAACAACAAATAGAGCTGCACATATGCTGAGTGTCCAAGGACCCCGTCAGTCACTTTCCGCTCGGGAAAGTTAGGGGTGGGGGTGGGGGCTCTCCCTGGCTGTGTGACTCGTGGTTCCTGGGCTAGTGTGTAACATGTCACTGGTGCAGCTGTCTGTGTGGAGACGTTTCCCC…
>TCONS_00050762-[4]-[+]-[u]-[569]-[2]
GTGATGGATGCTGCTAGCCACCCGGGCGGGAGGAGCGAGCAGGGGCTTGTGTTCCTCGGCCCCCCAACTTGGATTCCGGCTGAGAAGTTGGGGCCTGGTTAGCCTGCGCAGAATTTGTACATCATTTTTCATTTAAAGATTTGGAACCTTCCTATATTGCAGTTGATGGAGGTGCTGATGAGAGTTAAACTGGCCCCCTTTACTGGGAGCTACTTGAGACCTCCACCCTAGAGTGGGAATAGACAGACGACGCCTGCACAAAACCCGGCTTTGAATCCAGTAACTTCGCGTTCCAGAACATCCACCAAACAAAACCAAGTTTGAGATCGAATAAGACCCTTCCTGGTCTGATTGTCAATCGGTCTTTTCTAACTCTTCCCTCCCTTCTCCTTTCGGATG…
>TCONS_00044392-[3]-[+]-[u]-[3409]-[2]
CTCAGTGCCACAGCTTTGATGTGCCTCGCTTCTCATGGACTCAGGGTTGTGTTACTCTCCTGTGGCTCTACTGGGAGGTAACAGGAACAATTCAAAGCACTCTTCAAGAATGTGTGGGGACACCAGCCCCCTCCTCTCCCTTTCCTTCACCTGCTGCCACAAGGTGACCGGCTTTGTCCCATGGGATTCCCATCACATGTGGTCCCTGTAGATCCAGAGCAACAACACAGCCATGTGACTATGGACGGAAACCTCCACAGTGTGAGCCAAAATAAATATTTTCCCTTTAGCCGTTTCTCGTGGGTATTTTGACACTGTGGCAGACTGCTGACTAATTCAAAGTGCAAGGGCAGGAACACCTGGCACTGTCTTATTTCCCCCCATTTTCTTGATGAAATT…
>TCONS_00023250-[14]-[-]-[u]-[988]-[2]
CCATTTTGCTTCATTGACAGGAATTTTGTAAAACTCAGTTTTAGGGAAAAAGTACTAAGTCTTAAAAGCTGTTTTCCTATGTTAGGACAGTGTGGATAGTTTCTGATGATTCGTTTTCTAGTGCCTAAAAAGCATAAACACACCCTCGATCAGTGCTGCCTTTGCTGATACGCTGGCTCATCTCACATCGTTGATAAGAGAGATTTGTCCAGCTCCTTCTGTGTGCCAGACCCTGTTCAAAGATGATCATATCTCCTCTCCCGTATAGAATACCTCTAGCTCTTCACAGTCACGAGTTTTCACGAGTCCGTGAGCCAGCTCTCAGCCCTGTCATGATGTGCCCGAAAACCTGTGTTGCTTTGCCATTATGTTCTTCACTGTCTCCTTGGCACATGCCCA…
>TCONS_00039033-[2]-[+]-[u]-[1129]-[2]
AGCCTAATTTTGGTAGCAGGTATAATTTTAGTCACGGCTTACAATATTCCTCTTGATACCTCTACCTGCAGATGAGTGACGTGATCCTGAAGAGTAATTAAAGTACACAAATTATTCAGTTATCGAACCCTCTTAATAAAAAATATTCAACCATGTTTCTGATCAAGTAGCTATATATTTTTTCCAGATTAGCTAAATTTTGGTTCCCTTGAGGATGATCAGATTATGTTATTTTATGGTCCTTTTCTTTCTATAGATTTTGACGAGAGATCTACGTGTCACTAATACAGGCAGGCTTCTGGCTGCTGTGCCTGTGGTAGATGGATCGAGCTAAGTGATCGTGGGGTTACTCTCCTGGCACATCATTTCTACTCTCCGACAAAATCCACCCGTCTAAGT…
>TCONS_00055523-[5]-[+]-[u]-[2830]-[2]
GCAGGCAAACAGATATACAGCATTCATCTGCACCAATGCTATTGCATCGATCCTTGGAAAGAAGGAAATGCTACTATATGCGATAATATGGAGCAATCTTGATGAGATTATGTTAAATGAAATAGGAGAGCCAAGAAAAGAGAAATATTGTATGATTTCAGTTCTGTCATGGAGCTTAAAGTAGTTAAAATAACTGAACCAGAGGCTAACATGGTGAAAGCAGGATCTAGGGTGAGAAATGAGTTACTATTTAACCACCAGAACATTCTGCACACTGATAAGGAAATCCTGGAGGCCCGATGTCCACCACTGTATTACACTTAGTCATACTGCACAGACAACTGCGCTTGTTAAATCACCAAATTCAATGCTGTCAATAAGATGGCTAATACTAACTGT…
>TCONS_00044430-[3]-[+]-[x]-[3089]-[3]
GGACTGAAGGAGCTGAAGGGGATGGTAACCCCATAGGAAGAACAGCAGTCTCAACTAACCTGGATCCCTGGGAGATCCCAAAGACTAAACCACCAACCAAAGAGCATACAGGACTGGGCCGAGGCCCCTGGCACACAGGTAGCAGAGGGCTGCCTTGTCTGGCCTCACTTGGAGAGGATGCCCCAAGGAAGGGGTATGCTTGGGGAGTTGAGGGGGAGTCACCTTCTCAGAGGCAAAGGGGATGAAGCCCTGTGGAGGGAGGACTGAGAATTACGTCTGGAATGTAAAAACTAAAATAAAATAATTGATTTTTAAAAAGAGAGAAAGAAAAAGATTTACATCCAATTTTAATTTGCACAGAGGCCAAGGCCAAAGCTGCCACCTTTCTCTGCGCCTCTC…
>TCONS_00063563-[7]-[+]-[u]-[408]-[3]
CTTTGATCTGCAGTCTTCACCAGCAAGAGGAGCTTTCCCGGCTTACTCGGCTGGGAAGGCCGAGTTTCTGGAGCCGTAGAAGAGGATTCTCAAAGATAATGAGGACAGAGCTATAACTCCTCAGATATAGGTTTTTGACCAAGCTCACAGTACAAGGCATGAATTCCCTCCTGTGAAGTGAGTCTCAATTCAACCAGAAAGCAGTTGGTATTCCACATGACAGTCGTGCCGCTATTGTACCACTGGAGACATCTTGCTCGGAGATTCTGCTGTGTAGCGGTCAGCATTCACACTCAGCTAAGAGGGACAGCTGGAAACAACAAACATTGTCACATCTTCTTCAATGGATCCACTTCTGATCTTTGAAAATCCTTTGAAAAGCCTCCAGTGAAAATGCAA…
>TCONS_00019128-[12]-[-]-[u]-[809]-[3]
AGTGGGGACAGGAAGACAAGAGCAGGAGCAAGAGAGCAAGGGGGCAGGGCAAGCAGCCCCTTTTATAGTGAGTCAGGCACGCCTGGCTGTTGCCAGGTAACTGTGGGGCGGAGCTTAGACAGAATGCGAACAGAGGGCATCCCACGGACTTTACTAAGAGTTTTGATGTTATCTGGTCTGATCTGTATTTGGCTTACTTTGCTCCTCAGAGAGTGATATAGGCACGCTCTGTTGCGTACTCCGGATTGAGTTACTCATCCCCAAGAATGGCTTCCGTCCGGTGGCGCGCCGTGCTTGAACACATCTAAAATACACAACTCCCGGTCGACACTGGCTACAACACATCATGCATGCACATAGAAGTCAGAGAATCAAGAACCCAGATCCAGGAACCTGAGG…
>TCONS_00013070-[10]-[-]-[u]-[796]-[2]
CTGCTCTCCGTTCTGGTTATTACTAACAGAAACAAAAAGTCGTTTATCAAAGGTGATTTTTACCCCCCGGTTCAATGAAGCCGGCGGACTCTAGGTCACTACAGTTCTAGATTATATTTCACTTCGCTGTACTTGGTTCTTTCTACCATGGGAAAACTGTCAGCTGACCACTGTGAAGTTATTTGGAAAAGAACTAGAGGCAGGAGGCCAACTTGCTTTGTATGTGGAACCAAAATCGAAACATATAATGGGAAAGCTAGTGATGTAGTAGCATGATGAATAAAACTGGACTCTGCCCTTACACAGTAGTAACAGCAAGCCGACATTCTAGGACTCACATGATGCCTCTGGTTCTGCCTTTCTCCTGGGTATGAGATGGGACATGTGATGTTCTATTTA…
>TCONS_00027842-[16]-[+]-[u]-[1452]-[3]
AAATCCTCCACACCCTCTGCCTCCCACTTTCTTGTTATGATACTCACCTTCATAGCCCTTCACAAGGATGGAGAGGGATGGAGGAGTCCAGCCCTGTCTCAATGACCCAGTGCCCTAAAGACGCTCTTCCTTCCTCCAGCTTATGAGAAGACAGACTTCTTCTCAACCAAATCATGCCATTTCTCAAGAGGTTCTGCCGTCCTCATCCTCCCGGAGTCCCACCCTCCCAGGAGAGAAACAGTGGAGAATGGATATTCATAAGACGAGACCACCCTTGTTCACTTGGAAACAGCTGGGCCACCAAGACAGAACCCATACATAGCTTGAGGCAGCTGCCCACGTCTGTGATCTTAGCGCCCCCTACCGGGAGACGGAAGGCAAAGGCATGAAGACGTTCAT…
>TCONS_00009843-[10]-[+]-[u]-[1237]-[2]
TCGCCCCTGAAATGCTGGGGCAAGGTAACTTACAACCTAGTGGTCCTTTGCTATTTTTAGGACCGGGCTTCAGACCTACATAAAATCAGACACTGGGGTGCAGAGCTGGGAGGGTCAGGTAGAAGGATATTCTCAGTTACAGAATGAGTTTGAGGTCAGCCTGGATTCCATGAGACTGCATCTCAAAACAAACAACAAACAAACAAACAAACTCTAACTTATATTTCTTAAATTCGCTCCTTTGAAGCGTATTATTCACTGGTTCTGCGGCAGAGACAGATACCTCATGGAAGGTTAGACATAGACTCATGCCATTGTGCTCACAGGGGTTCCTCAGGTCCCAGCTCCTCTGTAAAGGCCATTAAATCAGTCACCAGGGGATAGTTTGCTGAGCCTCTA…
>TCONS_00045837-[3]-[+]-[u]-[823]-[2]
AGATAAGCAAACACAGCCCAGAACCATGTCAGAAGTGATGCTGTAGTGGAGATCTGGAAAGTGAAGAATGCAGAGAGTGAGGGAAAGGATTCGCAGAGTATGTTTAGCAGAGAGTGATCATGGAAACTGATAGTAAGGAGTGACAAAACCACAAGGAGACAGATGTGTCAGAGAGCTTTGCATTATTCATGTACCTTATCTGTAATTTCAAAATTATCAAGCAGAGGCAGCATGCACAGGGCTTGCATGGATTTGCACCAGACCCTCTGCATGTATATTATGGCTTCCAGGTAAGTGTTTTTAAATGGAATTGATTCCTGAGTGTTCAGATTGGTAGTTCTCTGCTTCTTGGGCCTTCTCTTGGAGTCTTTTCCTTCTGTTTGTCTTATCCTACTCCAA…
>TCONS_00016773-[11]-[-]-[u]-[1474]-[3]
CAGTGCTGATTTGATTCCAGTGCTGAACTCCATTTGGCTACAAGGATGCTAGGAGGCCAGCCTGGGACTCCTGCCTCAGCCTCCTGAGTGTACCTAGGGCTATAAGGAGGGTGTGGGGAGTTTAGAGAGGAAAGCCCCTGCTTCTGTGGATACCAAAAAAAGAAAAAAGAAACACTGTGAGGAAGTGGGAACTGTCTGGAGTACCTAGCAGGCAAGCAGGAAGTAGGGACAGAAGCTACTCCGACTTCAGGAAGTAGCAGTCATCAAAGGAATGCGCCTGATAATCTGCACTCATCGAAGGCTGGTGTCAGCGAGTCCAGAAGGCTGGCAGTTCAGTCGGTGCACGTCAGATGCTGCTGCAGGGTCTGTGTGATTTGGCTGGCTGTTTGAAGCGTGTAT…
>TCONS_00016087-[11]-[-]-[u]-[654]-[2]
GCAGAACCAGCCTTGCCCCCGGGGGAAAGATGATTCTTTCGGTAGCCTGAGAAGCAACGTTTTCTGAGGAGTAAGGTACAAACTGATACACAGAGATGTCATCATTTTCACGCTCCAGCCAATCTCGGATTTTCATTGCATTCTATTCTGAGTCCTTTCAGAGCGATGAACTTCCAAAAATCTAACCGAGCACGTATGTAACAATGTGACTTAAAATATACCCCTGAAAAGCTTGTACACGTGTTAGAACTTTTGCCAAACTGTGTAGAGTAAGTTTTCTGATGTGACATTTAATCAATATCTCTTTCTGAGATAAAATTAATATAATTACAATATTAATTTGAATGAAACACCCAGAATACAGAATTAAAAACAGCATGTCATTAGGTTTTAGTGAAC…
>TCONS_00003522-[1]-[+]-[u]-[3264]-[2]
TCTGTATCCTGTTGAGACATGGGAGATAAAGGAAAGCGAGCACAGGAAGGCTTGCTTTGGTGGAGACACCTGATCAGCTTCCTGTGCCCGTGAGAAGCCTTTGCAAAGTTGGCTACCATTTTTTCACCTCTTGATGCTAAGCTCTGATGTTTCACGGGAAGTTCTGCCCCAGCATCCTTGGACCTTTTAGGCTCAGAGAATCCCAACTATGTTGTGACATTGGTACTGTGGCTAAGTCTGAGCTCAGAGATGGGTTACTGTCATGGTCTGAATGGGGCTTAGGAGGGAGGTTCTCAGTAGATCTATAGAAACTTGTAGACCCACTAGGTGTTTCATTTTCACCCCGAGGCAACTATACAGCCCAGCCCTACTTGCCTATAGTGGGGAGGAGTGAATTTT…
>TCONS_00072556-[9]-[+]-[u]-[790]-[2]
TTTGAGGCATACACTTCGATAAGGCTTGTCATGTGTACATCACAAGATGCTCTAGGACTACCTGCAATCCAGCAAGCAAGATGGCCGGACTGCAGTCTAGAAACTTTCAAGTCAAAAGAAACGAGTTACCATAAGCTGATTGAACCATGCCTGTCCGTGAGCCTCTTTCCCTTCCCCAGGAACGAGATGTGAAGCAGGAGTCTGCAGCTATGCTGATATGTATATAGTGGAGAAGATCCGAGTCTTCCTGGAAAGTTCTTGTGGGATAGTAACTGTTAGGACACTAGCTATCTGAGCAAAGGATCATCTTGTCAAAAGAATGTCTTCCAATTGCCTTTGAATTCTGCATCCTTTAAGTAAAGCCATTGCATCAGGATTCAAAGCAGTTTTTAGAAAGCA…
>TCONS_00029409-[17]-[+]-[u]-[2968]-[2]
CAAGTTATATTATCTTTATTCATGTTAGAATTTCTATCAGTGTTTGAACATTAATATTTAGAGAGTTTTGTACATTTTCATCTGAGAACCACACTAGGTCACCACGCTCACACCAACCCTTTCCAATCACGTGGACTCTCTTAACACTGTTAAACACAACTCCCTCTCCCTTGCTGTCGTTTGCAATGAAATGTGTCCTCACACCCATGTCTCAGCAAAGCCCCAGACATTACGGATTTCATCACATATAAATTCTTTAAAAATATACTTCTGTCAAAAGACTTGATGACTACTATGTACACTACAAAAATAAATTTTCATATAAATAAATTATATGGCATACTTTCGTCTTTGTAATTGAAATGACACAAACTCATTTCCACCCAAATTGGCAGACGA…
>TCONS_00041986-[20]-[+]-[u]-[948]-[4]
CATTGTTGGTGCTGTCCTTGGAGCTATGGTCATCATAGGTTTCATCATTTGTGGTGTTAGGTGGATGAAAAGGCAAAAAGGGGGAAACAGAGGCTAGGCTCCTGCTGCAGATGGGAACAGTTCCCAGACCTCTGACTTGTCTCTGGAGACTTGAAAAGCTGCCACGTGGGACCTGCACTGGCTGTCATCCCTTCCACAGTCAACCTTCCTGGTCCAACAGACACTGGGGTCATCTGCATCCTGTCAGCTCCAGGCTGTCCTGGGCTGCCTCTCCTCACCTCCACACTGAACATCTGAATCTGAATGTGAACTCCTTGACCTGTGCAGTTCACTGGTGGGGAAGTTAAGGGATTGAGCACAGTCAGAGCATTGTGAAGGAAATAAATAGCAGATGGAGAA…
>TCONS_00003523-[1]-[+]-[u]-[3125]-[3]
GAGAAGCCTTTGCAAAGTTGGCTACCATTTTTTCACCTCTTGATGCTAAGCTCTGATGTTTCACGGGAAGTTCTGCCCCAGCATCCTTGGACCTTTTAGGCTCAGAGAATCCCAACTATGTTGTGACATTGGTACTGTGGCTAAGTCTGAGCTCAGAGATGGGTTACTGTCATGGTCTGAATGGGGCTTAGGAGGGAGGTTCTCAGTAGATCTATAGAAACTTGTAGACCCACTAGGTGTTTCATTTTCACCCCGAGGCAACTATACAGCCCAGCCCTACTTGCCTATAGTGGGGAGGAGTGAATTTTCCCTCAAGTTGCTTGGGTTCTAATCCCCAGATTTGGAGCCAATTTGTTGCTCTAGTTTCCAAAGTCAATGAGACCATATATAGAACATAGA…
>TCONS_00022004-[14]-[+]-[u]-[1166]-[2]
ACGGCAGCGGAGCCCTGAAGCTACAAGGTGCCTTAGTCATGTTTGCATTGTGGACTGCAGTGAACAAAGTATTTTTAAATGGGCATTTGGAGAAACTTGCAAGGTTTCTCATTGCATGTTCAGAGAACCACATTCCGTTGTTGGTGTCAGAAGCTGAAACTGTATGGCAGTAACTGGCCATTCTTTCCTTCAGTTGGCCCCTCGTGGCCTTTGAGCTTGAGCACGGGCATTAAGACTTAGAAGACTGGAGCCTGACTGACTGTGGAGCCCTGCATCCGACCTTTCCTTTAACAGGACCTTAATCACAGCTTTGGAAGCTTATCGAAAAGCCAAACCTCATGAGGGTCTGGAGTCCCTTCCTTCCCCTTATCTCAACCCTTATGGAATCCTCTCCACTGA…
>TCONS_00060082-[6]-[+]-[u]-[465]-[3]
CACATGATACAGCTCTGACCAGTTAAGACACCAGTCAGTCCCGGGGGAGAGCATCTGCCAGGAAACGAACATCAAAGCCGCTGTTCCAAGTTTTCTGCCTCCCAACTGCTCTACTTGGAAATCGGGCTGAGGCCTTGGAGAAGCAGGTGTTCGCCTCCGGGTCTCCGGGGCCTGGCCTTAAGCGCGCAGCGGCAGTCCTCGCGTCTGCTCTCTGTTTAGCCACGCGGCCTACCTAAGGCCAACAGGACCCGGGGGTCGTGTCCCAGCACCCACACTGAAGCTCCGGTGCCTGGGGAGCCTATGTTCTCTTCTGCCCCACCTTCCCGGCTTTCTGGTCTTCTCCAGCCTGGCACACGTGGGGCACACAGACACATGGGCAGGAGAAGGCACTCCTACATG…
>TCONS_00066595-[7]-[-]-[u]-[654]-[2]
GATGAGAGACCAAGAGAGAGAAAGAAGCCAGCCATGCAGTTTAGACGAGTCTTGGAGTTCAAATAAGGTAGAAAAATTAACTGAGAGCAATTATTCTGGTTAATGCTTAGAAAGAAATCCCAAGGCATTTGTATTTATCTTACGACTGCGCAGCTCTTTGCACAGTGTCCAGTCTTTGATTTTACAGAAACAAGCTGAGGTCACAGTCAGTTTCAGAGCCGGATGCCAGTGTTCAAGCTTGGTGCTCTTCTGCCATCTCCTACTCCATGGCTACTTGATTTCCTTCTGCAGTGTTGAGAGTGCACAGAAAGTTTTAGTGAAAAACATAAGTAGCAGCAAGCTGACTAACACAGAAGGGATACAAACAAGATATTACAGGAGGAACTGCTAGGCTGCCTG…
>TCONS_00039864-[2]-[-]-[u]-[382]-[4]
GGGTTTCCTGTTCCGGAGGCGCGGGGTGGCGCCTCTGCCGTGGAGGCTGTTATAGTAACCAGGCTGGGCTTTGATGGCGGCGACCTCGGTACTATCTAGGCTGTGAAGGATGCAGGAATGACTGAATGAGCGCATGATTTCAAGGATCTAGTAAATGCTGGAGGAGTTCACCATGGGCACACGTGACTGTCACATACAGCAGATTCTGAACTTACATTGTGAGCGGAAGATGTAGCTTATCTACAGTGTACCTCGAGATGCAAGGCAATACGTGTCATAGAATGTCTTACCACCCAGGACGAGGGTGTCCCCGGGGACGAGGAGGACATGGAGCCAGACCCTCAGCACCGACTTACAGGCCCCAAAATCTGAGACTTCTTCA
>TCONS_00039560-[2]-[-]-[u]-[550]-[2]
GTGTGTGTGTATGCTTGTGTGTGGGGGGGATGTGCATATTCAGAGGAGAACTTGCAGAGGTTAATATTCTCCTTGAACTTTGGTCCCAGGAATTGAACTGAGGTCATTAGACTCGCAATAAGAACCTCTGCCCGTTGAGCCTTCCCTCTGGCCAGAGCACGAGGATGTTAATGAACGGGAAACTTGGCTAAGGTCACACAGCCAGTGTGTGGAAGGACAGAACTTTGAACTTACATCCTTTCTGTCTCGGAAGCCTATGTTCCTGACTGACCTGAAAGTCGCCTCACCTGCTCCCTTAGTCTTCTGAGTTTCCCCTGGCTAAGCACACTTTTTCTCAGGAGGAGATCCTACGCTACCTAAAACAGGAAGTAAGAGGAATGCTAGAGCGCATCTGTTCAC…
>TCONS_00066004-[7]-[-]-[u]-[1504]-[2]
AAGAGGGCAAAGGAGGAGGAGGAAGAGGGTGGCAATGACAACAGTGGTTGCAATTTGTCTTCACAACTCTTGAAGTCAAGAATAGCCCAGAGAGTTGGGGATGTTGCCAAGCACACATGAGACACTGACTTAATTAAACCCAACACTGTAAACCACTCACCATTCCAGGAAGGAAAAGTGATTTCTCTGGTCTCAGTTCACAAAGACAGGTCTCAAGAGGAAAATACGAAAAGCTTTCATCTTTATTTTTAATTCTTTCATTCTGAGCCCGATTACTTTTACTTGTCAGTTTGGCCTTCATCCATTTGGGAACCTTACAGGTGCCACTAGACTTTTGTAGGCGCTCTTGCTGTGAAAGGGACACGAGCCCACCGCTACAGATCTATGAAACCAGACCAT…
>TCONS_00066275-[7]-[-]-[u]-[234]-[2]
CCTCCCCCGGGCCTCGGCTGGCGAGGACACGTCAGGGGACATAAATAAATAAATAATTCCATTCAGCGGATGACAGCGAGGCGAGGCGGCTGCAGCTGGGCGGGGGGACCGGGAGAGCAGCGGTGCGCACCGGGTGTCAGAGCCAGGAGTCAAGCTTGTCATGTGGTGCTCTCCAGCGGAGACTTACACAAGGGCATCTGGGCACCGTGAACTCAGAACAGTACGCCAATAGAG
>TCONS_00019659-[13]-[+]-[u]-[263]-[2]
CGGAATCAACAGGATGTTTATTTCCCCGTGATGATTCTGGAGGGACTCTGTCCTCCAAAAGGAATACTCTCCCTGCGTCTTCTCTTCTGACTCTGACTACAGCTCTTAAGACGACCTGAAAAGTGAGCACTGTACTTGATAAAGGAAACTGCATATGCAGGTTCAGTATTGTACGTGGACATGAGAATGGGAAACTGCATATGCAGGTTCAGTATTGTACGTGGACATGAGACTGGGACTTGTTCAATCCAACAGGGTCAGCT
>TCONS_00017233-[12]-[+]-[u]-[729]-[2]
GAGAACCTGCATTAATGTTCTCAGCCCCCAGGTCAAGCCGCTCACAACTCTAAAAGCAGCTGCAGGGGATCCGAGGCTCTTCCGGCTTCCAGGGACACCGCCACACATGGTGTGCTCCCACGCAGCGACACGCATGCATACATAGATCCAGTCAAGTTTGGATGACCAACATTAACCATGAAAAATACTAATACTCATGAAGTATAAAATGTATAAAGAATCGTGTCATAAATTCATCTGTAGAATACTCTGTGCCAGCAATTGTTGCTATATGAGCAACACAGATGAATCTCGTGAACATGATGATAAAGAAACTAGGACAAAGAGTCCATCTTGCAATATGCTGTTTGCATACAAGTGGAGATGAGCAAAACTGATCTATAATATTAGAAGTTAGCT…
>TCONS_00062565-[6]-[-]-[u]-[1746]-[3]
GGGGCCGTGAGTGAGGAGCGCGAGACCTCGGCGACGCAGCTTCTAGCAACCACTTATTTATCTTGTGTCTCTGGATTTGCCTACGAACAGAATCATGTAATCTGATCTCCATGTTTTACTTCTTTTACCTAACATACTGTGTCCAAGGTTTCTCCACGATAGAACATGAGAGTCATTGAAGTTGATCCCTTTTTCATGTTTATTGGCCACCTCTTAACTTGGAGAAATACCAAAATCTTTGCCCATTTGGATATGGTTTGTTCAATTCAAAATATGAATGTAAAATAGTCAAGTAAGCTATTACAAATACGTATTGCTAAAAATGTTAGTTTTTATAAATGTTCTCATTTTTATAAATGTTCTGAATGAAAATGTCATCATTTTTTTCTATTACAGCTA…
>TCONS_00058313-[5]-[-]-[u]-[909]-[3]
GTTCACATGTCTATTTAGCCAGCCACTCAACAAACATTTACCGATTACCTTGCACCATACCCGCTACCGAGTGCTGGCTGCTGAGACCATGGTGACCTAACAGCAGCGGCCAGAAGCCCCTCCCTTCCCAGGAATGTCTCAGCCCCAGCCGGGCCACGTCAGCCAATTGGCTCAGGCCCTGCCCTGGAAACAGCACCTGTTAATCCCCCCTCCTTCCAGCTCACCTGGGTGCAGGTTAGGCAGGTGAAGCGTCTCCCCGGAAACAGACCTAGAGCGCCCCACCTGCTAGGTCCTGCCTGCTCAAATCGGATTCAGCACAGCCAAGCTTCCCATAAATCCTCTAAGAAGTGAGCTGGTGCTTCCCAAGCCCCCCCTGGACTCGCAGCTGACACCTACAGG…
>TCONS_00063645-[7]-[+]-[u]-[1410]-[6]
GAGGGCAGCTGACACGAGTTTGACCTACTTTATTATCTTGCTCCAGGTGCTGACAGCTGAGCCATTCCACACACCTTTGGGGCAAAGAAGTGCCGGAAGCCAGGGCCAAGTTCAAAGACCAAACATTCTTTCCAAGGCGACCAGAAGCACCCTGGAGGGCTGGCTCCTAGTTACATAAACCGCAGTCCCGTCCCACTGTCCCAGAGCTGTTGAGGAGACGCTGAGGATTGAAAAGGTGCAGACCGTTCCTGCTCGTCTCCGACACATTTCCCAGGACTCCCAGCTCCGCCTGTCAGCAAGGAAGGGTGCGATCAGGGGTACTTGGGAGCAGGGGAGCCAAGCCTCTAGACACAGGCAATGTCAATAACAGCAACGGATAACCAAGAGGAATAAGCCAAA…
>TCONS_00044318-[3]-[+]-[u]-[416]-[3]
GTTCGGATTAGATATGATTTCAGGCACTTCGAAGGAGGAGCCTTCTGGTGGTGTCACTGTGGGGTCTGTCTGAGGACATACCCAGAGATCCTCCAGAACACCTTTGCCACTGGATCAGTGAGGTGTTGCATCTGTCCTCCTGAGTGAAGGAGCCCACAGAACCTGGAGGACGTATTGGATCCCTTGGAGATATGCTTATAGACAATTGTCAGCTACCTACCATGGGTACTGGTAGTGAAACTCAGCCCCTCTTAAGAACAGATACTATGAAGACTCTTCCAGGAAAATTCTTTGTGACATGATGAATGTTCAGCTATGAAGGAAGGAATGCTGGACCACAGAAGAGCAATGGCTTCTCAATAATCTTTATGTTTACCCATAGTCATAAAATTTTGTCTT…
>TCONS_00008860-[1]-[-]-[u]-[1201]-[2]
GCAAACAGAGGCCTGAGGTTGAGCATCCTGGGAAAGCCTTGTAGACTGAGGACCTCCACAAAGGACAGCAGCGAGGGTGCATGGGCTGTGAAGCTTCCTGCATGCCCACAAGCAGCGGTCCTTCCAAGACTCCAATATTTCCGTGTTACACAGAGCTGCAGGACTTCCACACATGCATACACAGTAGACTGTGGGAAGCTGTTACTAACTCATATTTTACTTGAGGGCTGGGAACCGAAAAGTCTTGCCTACATATTTTCAGGAGAGGAAAAAAGTGTCTTCTATTAGCATTCGTTGAGTTGTTTGAGGAGACATGGCTGAGGAGCAGACATGCTGAATTCTTCAGATGCCTACACCAGGGTTCCGGTTCCAAAGGAGCCGAGGTCTCTGCAGGCTTTT…
>TCONS_00053726-[4]-[-]-[x]-[4292]-[2]
CACATTTTTTAATTTAACTTCTCCATATTTATTTTCTCTACAATCATCACGTACTAGAGAGAGACTGTTCTCCCACAAACTTATCATAACACCTTGTAGGTGGTGAACCATGAATAAATACTCCACTATTAATACACATAAAACCAAAGTTTTCAATAGGGTATTTGAGATCTGTTAACACTGACGGCAGGTTACAGGTTGAAGTAGGCCAAACCTTTAAACCAGATATAGTTAATCCAGTCAGTACCTCTTGCGCTGTGCTCTCGCATGCGCTGTGCTCTCGCATGCAGGCGCGCACGCACCTCCTGAACCTTGACATTCCTGAGTGTTCTCTCCCTCCTCCTCTCCTCGCTCCCTTACATCTGGTCCTTGCATTATATGCTAAAGTGCTTTCCTTTT…
>TCONS_00013943-[10]-[-]-[u]-[5815]-[2]
CAATGGTACATATGGGGGAGCTGGCCCTTGTCTACCAGGGAGCTAGAAGGTGACCAATGGACCTGTGCCAGCCCGGGGAGCATGTAGCTATCGCTCCTCACCTTGGAGGTGAGGAGACTGACGAGCCCTCACGGCCAGTCAAGGGCAGGGCTCCGCATGGGATTCTGGACCAGCCCATCTACTCCAGCATCGCTGCCGAGTCCCTGACAAGCCTTTCTCCACATCTCTGCAGTGTGAACACCCAGGCGCCTCCATTCAGGCCTGGCTCAGTAGCCAAACGAGTCTAGTGATGTCATCGTTGCCATGGAAACTCTCCCCAGGCGTCAGGCAGGACCAACCTCCCCTGTGCCGTTTCCCTTTGTGTGGACTTTGCAATGCGTTGCCAAGGCAGTGAGGCCT…
>TCONS_00038533-[2]-[+]-[u]-[741]-[2]
TCCTCTCTCCTACAGCTGAGATTCTGTCTGCACACTCGACTGCCAGCCGGCCCTGCCTCTTTCTCTGGGATTTCCCTACCGCTGTCCTGATGTCTTCACCCCACTTCTTTGATATGATAGTTTAGCATCTGAGATCCTCAAACTCCTCCACATTCTACAGCTACAACTTCGGGGACGGACTGAAAGAGAAAAAGGGCCTTTGGCTCCTGTCTGCTTGTGGCTTCAATTTTTTTCCAGCAGGTTTTGCTTGTGAACTTATGAACCGTGAGCATCTGGGCTGACGGCCCAAGGAAATCGCTTATCATTAATCTATACGATGAGTATCTTCGAGTCAATTGCTTTCTCTGATCCCTGTCCATGCAACTGGCAAGAATTTCTAACTATCAACATTCCATGCAA…
>TCONS_00066006-[7]-[-]-[u]-[1375]-[2]
AAGAGGGCAAAGGAGGAGGAGGAAGAGGGTGGCAATGACAACAGTGGTTGCAATTTGTCTTCACAACTCTTGAAGTCAAGAATAGCCCAGAGAGTTGGGGATGTTGCCAAGCACACATGAGACACTGACTTAATTAAACCCAACACTGTAAACCACTCACCATTCCAGGAAGGAAAAGTGATTTCTCTGGTCTCAGTTCACAAAGACAGGTCTCAAGAGGAAAATACGAAAAGCTTTCATCTTTATTTTTAATTCTTTCATTCTGAGCCCGATTACTTTTACTTGTCAGTTTGGCCTTCATCCATTTGGGAACCTTACAGGTGCCACTAGACTTTTGTAGGCGCTCTTGCTGTGAAAGGGACACGAGCCCACCGCTACAGATCTATGAAACCAGACCAT…
>TCONS_00032964-[18]-[+]-[x]-[5110]-[2]
GAATGGTTTCCTTTCCCCCAAAGTTTTGCTATGCTTAAATATATAAGAACATTAAACCACAAGGACAGACTCTGGACATTTTTGACCCAGTATCTGCAAAGATGGTGCTGACTCAAGGTTCATTATTCACTTTGTACATCATCTCCTCGCTGGAGATGAGGCTTGTGGGGTCCCAACACATTCTTCCTGTCTACCGAATCAAGCCTATGCAAAGGAAGACCTGTAAAAATCTATGAAGGACAGTTTCGTAGAGCTTCTAGGTAGCCAAACACATGCACTTCTTGGAGCACATATCCCCTCTCTGCCTTTAAATTATCCTTTGGAATAAGCTGACCAACAGGTTTTCTCAAAACAGCGAATTGGACCCGAGTACGCAGTTGTGGAAACCTCCGTATACCT…
>TCONS_00014483-[10]-[-]-[x]-[807]-[2]
ATTATTTACTTGCATATAAATAGTTCTATCTTTGCTAAATATTTGATACAGCATGATATAGAAAATCCTCTTATGTTTTTCAAAGTATCAATTTTTTTTACTTTATAATAGTCAGTAATGGGAATTCTCACCCTATCAGAAATTGCTGGAAATTCTATTTTAATCCTAAGACAAAATTTGTTAATGATTTTTCATGAAAGTCAACAACTGGACAGTTTTTAAGATCAGACATTCTAACCCAACACAGTTTAAAGTATAGTAAACTGACAGGCCACGTGGCTTAGCAGGTGAAGGCTAGTGGCGGGTACCATGGCAGTTGGCCACCTCAGTTCAGTCTCTAGAATCCAGATAAAGGTGAGAGGAGACAATCGACTCTGCAGAGCTGTCCTCCGACTCTAC…
>TCONS_00053753-[4]-[-]-[u]-[684]-[2]
TGAAAGGAAGAAGCAAGACCTAGTTTACTAACTGAGGCAGGTTTTCCTTGTGGATGAAGAAACAATTCTCAGACCTGACTCTACTCTGGAACCAGCTCTAGGAGGGAAGGTCATCTCCAGCTACATAGTGAGTTTGAAGCTAGCCTGTGCCACATGAGACCTTTAAAAAATGGCTGTCTACCTCAGAATGACCCCTGACTGACTCTCTCTCTCAAGCAAGGCATCACTGTGGGACATGGCTTTCAGGGATGGCAATGGATTATCCTCATCTATCCTGGGTAAGGAAAGTGAGACACTTGGGGTGTACATTTTAGGAAAGCTTTGGGTCTCAGGGCTGTGTATGTATTTTCATCCAGGTGGGTGCTTTCTCAAACCGGGGCCCTAATAAATGATAATTAA…
>TCONS_00009776-[1]-[-]-[u]-[827]-[3]
CTTAGTCTTAAATGGTCCTGCGTGCTGTGCTCTCTGTCCTGCTGCTGGATTCTGTGAGGTTTGCTCAGATGTACTCAAACTGCAGATGTGCTGCTTGCAGAGCAGGGGTCATAAACATGAAGTCTGCCATCATCTCATGGAACTTAACTTGGAGAGCATCGGGGGTCCTCAGTGTCTTCTATGTACTCGTCCATCAGTAAGCCCCTACATTAGCAGGTGAATTCTCAAGCTGCAAGAAGTTTAGAAGCACATCTCATCACAGGGGTGGTGCAGTCTTACTCACTGATGTTGATACCAAGGACAAGATGAAAACCAGCAGAGGCCAACAGCTCCTGGGGTTCGTGGGTAGGAAGTCCTCATCCACCATACCAAGGCTGAGAATCAAAATCTGAAAGGCAT…
>TCONS_00065402-[7]-[-]-[u]-[916]-[2]
CATGCAGCCACACCATCTCCATCATTACAGACTCTATCCCTAAATGATGTGGGATAAAATAGAACAAATTGCTTTTCCATGCCAGGCCATTTTACCAGCCTGATGTTTTGATGTTTATATTTTTGGGTATTTGGATATTTAGGCTTTTGTACGTGTGAAACATTTGATTCTGTTCTTACATGTACTCACACCTTGACTTTTGATCTTTGGCAGAGGGTATCACTTTTACAGCAGGATGGCATGCATTCAAGGCATTAATCTTGAGTCTCCTGCATCATTGTGTCTTAATTAGGGTTTCTAAAAACCATGACCAAAAAGCAAGGGTTTTTGTTGTTGTTATTGTTGTTAATTTTTTGTTTGTTTATCATTTTTGTTTTTTGTTTGTTTACACTTCATATC…
>TCONS_00076085-[X]-[-]-[u]-[519]-[3]
GTTGAGGGGGCCCTCAGTGTGCGGCGAGGACGGAGAGGAGCGAGAAGCTGCGCCGGAGGTCTTCCCATAGACAGCAAAAGCAAGGCTCCTATAATCAAAAGTGCCTCTGTGCTGAGTCTTTGGGAAAAACTTGCCTAATCCAATCTGCCAGACTTGGGAAGGGAAGTGACGAATCCAGCATCATACTGTGGAGTGAGTAGCCAAGATCCGCCAGTTTGGGGCATCAGACTTTGACCTTAGTTTGGAAGATCTCAAAGGTAACATTCTTCATATAACAGAATTTTTTCAACATCTTGAGAACTGAAATTTATTATATAAAATGTAATGGTCCTTGGAAATGTGGGAAACTGAGTAAAATAGGGGTGTGTATTCCTTCTGAAAATTGTGTGATAGCAGAAT…
>TCONS_00061004-[6]-[+]-[u]-[1385]-[2]
CCTGTCCTAGGTAGGGTCTCTTTCATCAAGGTTTTATCTCCCTGGCACTCCCTTCCCCAGGGGCAAGCCTACTGTCTGAAGATCTCTTTGAGGGCAGAATTCTGTGCAAGGGAAAGGACTAGAGCCTGCAGGTAAAGCTGCTTGCTGCCCAGACTGATGACTGGGGTTCAGGCCTAAGGACTGTGATGGGAGGAGACAACTGACACCTGCAAGCTGTCCTCTGGCTTCTGCACATGCACTGTGGCACGTATGCTCGCACATGTGCGTGTGCGTGCACGCAGACATGCAAATTGGTGTGAAGAAAGTTTCTTTTAAGAAAAATAGAGGGACGGTGAAGCTGGCTCAGCCGTTAGGAATGTGAGTGTTGTTCTTCCTGAAGATTGGTTAGTTTAGATCCCA…
>TCONS_00005295-[1]-[-]-[u]-[516]-[2]
TTTTTTTCTTTCCGCTGCATTACAAAATAAGTTTGTTTTAAGTGGTCTCTCCATATCTTACTGTCAAGTTGCCTGTTGGTAACACTGGTCGATTAGGCTGAGCGTTACCGGAGGACACATTTTGGTCCCTTTGTTTTGAGCCGCTCCGAGTGGTTGTGATTTGTCTATGATCGCAAACCCACTGCTTTGCAATGTGTTTAAGCAGACTTTCCAGCCAGGTCAGATCCTGGTTCTGAATGCAACCGGTTCTGAATGAACATTTCGGTTTTACCCTATTTTATTCCCCGAGTCGCAGCTTCGCAGAAACTGGGATCCCCGAGAGCAAATACACAAGACAACGTCTCTCTCAGAAGATATCCCCGTAGCCAGCCCGGGCTTCCCTTCCGATGGCCAACGCGG…
>TCONS_00059947-[6]-[+]-[u]-[6210]-[2]
ACGCAGAGTCTTGTAAGGTGAGTTTCACACAGGTCGCTCCAATCCTGATGTGAAGCAAGCATTTGAGTTAATGCTATGTGAGATAAAATAGATTCAAGACGTTAAAGTGAAACTCACAAGATAACAGTGCATGGATTTTTTATTTATTTATGTGAAATAATACATTAGGAAGAAATTAATAAATGAGTCGATATCTTCCTAACTGCAAGCATTGCTTTGACTAGAGGCGATTAGCAAGATTCTATAGACAAGATGACCATTATCCGACTTGCTTTCCCTCTGCAGATTGAGGCCTGGTGAATATGATGGTAGCCATGGTGAGCAGAGCTTTGTCTTTCACCAATGAAATCCAAAGAGTTTTAGATCCATTTATGTCACTTGGGTCCTGAACCTGGATTG…
>TCONS_00059948-[6]-[+]-[u]-[6142]-[3]
ACGCAGAGTCTTGTAAGGTGAGTTTCACACAGGTCGCTCCAATCCTGATGTGAAGCAAGCATTTGAGTTAATGCTATGTGAGATAAAATAGATTCAAGACGTTAAAGTGAAACTCACAAGATAACAGTGCATGGATTTTTTATTTATTTATGTGAAATAATACATTAGGAAGAAATTAATAAATGAGTCGATATCTTCCTAACTGCAAGCATTGCTTTGACTAGAGGCGATTAGCAAGATTCTATAGACAAGATGACCATTATCCGACTTGCTTTCCCTCTGCAGATTGAGGCCTGGTGAATATGATGGTAGCCATGGTGAGCAGAGCTTTGTCTTTCACCAATGAAATCCAAAGAGTTTTAGATCCATTTATGTCACTTGGGTCCTGAACCTGGATTG…
>TCONS_00010054-[10]-[+]-[x]-[667]-[2]
CCAGACTACAAATGTTGTGTGAAAACCTGTCCCCATTAATAAAGGTGTTTCTGGAGTTTGTGTCATCTGTGGAAAGTCACCTTCTGGGGCCAACAGAATGGCTTTGTGGGGGAGGGGGTAAAAGGTACTTCCCTGCAAGCCAGAACTCACCTGGGGAAACATCAACTTATACACAGATATCCTCCCCACTAGGATTAGGATTATCAAGATTAGGGTGTCCCACCTGAGGCAGTACTAGCTTAAACGCTCACCCTAGACTAGAAGGATACGGACAGAAAGGACTTACTCTTGTGACTCAGCAGCCCCTTTACAGACTGTGAAAAGACCAGGCCCTCTACGGTATTGTCCTAACAGCACACGAAATAACGTTTGAGACCAGAGTGAGGTTGTACTTCCGCT…
>TCONS_00009775-[1]-[-]-[u]-[823]-[3]
TGAGGTTTGCTCAGGCAAGCTCCAAAGTTGCGGCATCGTGAGCACAGGGTCACTGCCCACAAAGATGTACTCAAACTGCAGATGTGCTGCTTGCAGAGCAGGGGTCATAAACATGAAGTCTGCCATCATCTCATGGAACTTAACTTGGAGAGCATCGGGGGTCCTCAGTGTCTTCTATGTACTCGTCCATCAGTAAGCCCCTACATTAGCAGGTGAATTCTCAAGCTGCAAGAAGTTTAGAAGCACATCTCATCACAGGGGTGGTGCAGTCTTACTCACTGATGTTGATACCAAGGACAAGATGAAAACCAGCAGAGGCCAACAGCTCCTGGGGTTCGTGGGTAGGAAGTCCTCATCCACCATACCAAGGCTGAGAATCAAAATCTGAAAGGCATTTAA…
>TCONS_00068466-[8]-[+]-[x]-[952]-[2]
CACCGTGCCGTTCACTTTCTACAAGCTTGTTTACGGTGTGCACACAGAACAGTGATAGCCATAAATAAAGGAGGAACCCAAAAGACAGAGATGTCACCGAGGTTGCAAGCAAGAGTTCTATGTTAAAAGAGATGTGGTAGCAGGCTGTTCAGTGCTATGATACAGAATTCCTTCCTATTCCTGACATCCTGTCTTCGCACTTGAGAGAGTCGTTATTACATCCTGATCCCAAATCCTGACCCGTGGGCCACTGGGAAGCTCTGTAACTGAAGGCCCCCCCAGAGCCAGGCCTACCGTAAAGCACTGCAGCACTGCACTTCCGTCCGTCAGGGCACTAAACAGACGCAAACACAGGTCTGAAGCTTCGTGCCAGTCAGCTCCATCGGCCGCTGACACAAC…
>TCONS_00042892-[20]-[-]-[u]-[1289]-[2]
GGGGACCAAGCACTCACATCTATGAGCCTGGGGGGCCATTCTCATTAAACCACACATTTCTGTTCACCACAGGGCAGACCAGTGCTTCCTGGCCTTGCTGGGTCTGTGTATTAGCCGTGTCTCAAGAGTAACAGAACGTATAGAACGAACAATTATATGTTATATATAATATAATGTATTTGATGCATGATAATGTCTTACAGTCTGTGGTCCAGATAACTCAGCAATGGCCTGACGATGAATAGAAACTCCAAGAATTCAGTAGATGCTCAGTCCACAAGGCTGGACGCCTCAGCTGCCCTTCAGTGTGTTCCCTCCATGTTGGGGTTAACTCCAGATGCAGTCCAGTTGGCATGTAAGCCTGGCCACCACACGTCCACCTCTCGTCAGCTTTGTTAG…
>TCONS_00019130-[12]-[-]-[u]-[672]-[4]
CCGGCAGTCCGTGGACCAGGCACCCTACGCACCCACCGTGTTCTCTCTGAAGCTAAGACAAACTGGCATCAGAGAGTGATATAGGCACGCTCTGTTGCGTACTCCGGATTGAGTTACTCATCCCCAAGAATGGCTTCCGTCCGGTGGCGCGCCGTGCTTGAACACATCTAAAATACACAACTCCCGGTCGACACTGGCTACAACACATCATGCATGCACATAGAAGTCAGAGAATCAAGAACCCAGATCCAGGAACCTGAGGTCAGCCAACCACCGCCTCGGGCATCCAATCCCAGGGCACCTTGTCATCCGGCCAGAAGTCCCAAACAGGAAGACCCCCCCACGCAGGAAGTTCAGCTGAAGACGCATTGTTTGCTTTTGCACACTCTTTGAGCCTGG…
>TCONS_00032958-[18]-[+]-[u]-[2040]-[2]
GAATGAATGAGTGAGTGAATGTAGAAAGAAAAAGCCCTCCACATTTATGCCTACCTTCTTACCCAATTCATGCAATGACTCAGAGAGTGTGTTCTAGATCATTCCACTTTCCCTCTTCTCACCAGATGTGCCACCTATGGGCACAAGCTGTCACCAAGTCACCTCTTCTGACGGCTCCAGGGTTCTTTAGAAGGACAACTGTACTGGAGTGTAAGCCAACGGAGAAAGGACAGGAAGCACGCCTGTGGAGCACCGCTTTAGAACTCAGCAAGGGAGCAGAGGTATGTGGGAATGTCTGAAGAACCTGGTAAGAGGGGAGGACTGTGTAGCCCAGAAGAGCTGCACGCACTCAAGTTAGGACAGACATTCACCCAGCCGGGGATACAGTTCCAGTGTCAG…
>TCONS_00074044-[9]-[-]-[u]-[3514]-[2]
GACGTCTTTACTCATCGGCCACACAGTGCAAAGGTCAAGCACTCCATGTCAGTTTGAAGTGAAAGAGCGCTCTGCGTGGCTAAACTCACTCAACCGGCCCCAACTGTATTTCAAGAAAATCGTAAGTCATGTTCAGGATCATCGTTTATATATGCTTGCAAAACCTAAAGGCAACCCTTAAAGAAGGAAAAACTAAAGACTATTCCTAAAACTGTATCATTTTGGTTAAAAGTGTTTTGATCAAGAGAGTATTTTAGAGTAATTTCATGAGATCCACGAATGCGCCTCCTGCTGGCTGGGTTTGGAGGTGGGCCACCTTAGGATGAAACTTTTCCTACCTGCCTCTGACCATCCTATCCCAAATATGACTGGCTTCTGTCTGATCTCAGAAGTTTATTT…
>TCONS_00002062-[1]-[+]-[u]-[1732]-[3]
TCCTAGCAAACTCGCTACTGAGCTATTGGGCCAATGGATGACTTGGCTAGGAAGCATTAGACTTAACATAGTGGTAAGAAATTATAAACCTCAGGAAATGGAGAATAGACTCTGGATGCTGTATGCCTCATATTTCAACTAGATCTTATGAAAGATCATTTCGGTGAACTTGGAATCATGAGGATGGGTTTTCAGTGTTGATCTTGGAAAAGAGAGAGAAGATTGTTGTTCAAGGGTCTCCTGTCTTCTCTATTTGAAAACATGATTGAGAAAGCCAGAGCAGAGCTGTTTCATAATGACAAGGACTTGCACATGACAGGTATCTGACACAAGAAGGTCCATGACTGTCTCATACCTGTGTTTTGGGATTAGCACCCGCTAGTCCCTGTCGTACCCCAC…
>TCONS_00013614-[10]-[-]-[u]-[1620]-[2]
GGCCAGGTGACTCCTACCAGTACAACGCTAGGACTCCTCTTCTTGTTCTGGGTGACAATGGGTCAAAGACTTTCCTTTTCCAGAAGAGTCGGGGCATGGGACCCAGGCTGGGCCAACACAGGGGCCAGTATCAGACTAAGTGGAACTCTCAGGAATGTCCCTAGTAAGTGCATTTGATGTACATACAGGTCAGGGAAGCTGGCTGGAGCACACACACCGGTTTCCTTGCCGATGATATCCCATGGGGTCTTTGTCCCTGAGGTTGAACCTCTCAGGCTTCATGGTGGTCTATGAGCAGTGTTTATCATCCTCAAGGGCATCACCAGCTGAATTCACAATTTGGGTCTGTGGTTTGAAACCAGGAGTTGGGACAGGTCCACTGTCACTGAGCACTGGCTT…
>TCONS_00016814-[11]-[-]-[u]-[969]-[2]
CACCAACAGAAACAGGTATGAAATAATCTATCTTCTTGTCATAGCAAATGGGCAAGTTATAAAACATCACTTCAGATCTAGGAACTGAACTTTCAGAAATAGAGTTACAGGTGCAGTGGTATGACTGTGGCAAGCCCAACTTTTATCAAATATGGTATCCTACAGGCACTGCCATCCTAGTAAGTCAGTGGGAGATCAATATCTTAAAGGTTTCACACTGGGTACAGCTCAGACATGCTCCCTTGAGGACAAAGCACCTTCAAGAATGCCATAGGAGACTGAAGCAATGCTAAGGACTGGACTATGCGGTTCTGATATGTAAATGTAGATAGTACTAGAAACCAAGGAGTACAAATAGAAATGGTCCTTCTTAACAACAATCACATTAGTTCAGTTGCT…
>TCONS_00022687-[14]-[+]-[u]-[1213]-[2]
TCCCACTGCCCATGACCAACAACCCTCTGACCTCCTGTCCTCATAGCCTCACCTTTGACCCTGCTTGTCCTAGAACACAGAGTGGAGATTGTGGGAAACGTGGATTCCAGCATGTGGAGTATTCCTCAACTACTGTACAACAGATCACTACCAGGTAACTATTCCTGTGAGGCTGGACTTCTGGACAGAATCCTACATTTAACAACCAGAAACTCTCCCAGCAGCAGCACACACAGATGCCTGAGGAGCCCTAGCTGGTTACTTCGAGTCAGAAATTTGTACAAATATAAAACAATGCCACTTTCCTTGCTGAAACCTTGTTTTGGAAAATACATTTTTCATACAATTGGTCTTGATGGTAACATGTAATAGGTTTATTGTTCTGAAATAAATAACATT…
>TCONS_00004104-[1]-[+]-[u]-[581]-[2]
CAGAGATTCTCCCCTGCCCGTCATCCTACTCTCCCCGTGTTAATCTTCCAGTTGCTGTGCTGTTGCCGAAGGCAGGAGATTAACGTTGAGCCACCCAGGAAACTTGGAAGACATGAGGAGATCTCTGCCTTATTCTTCTTCACTGAGTCTGGACCTGTGTGTTGCTAATTACCTCTCCAGATATTCTGGACTTCAAAATGTTTGAGAACTTTTTCTTCTAATGACTATGGGATGGGTTCACAGTCGAGTCTCCTATATTCAGCACCCAAAGTCCCTCCCCTTACTCAGCAGCAAACGCCTTACATTATGAGAATCACAGGGACCCCACAGTTAATCGATCTGTAATAAAACAACCAGTGTCCCGCCTCGACATTGTGAGCCAGGGCCAGGAGGAACTGA…
>TCONS_00074057-[9]-[-]-[u]-[2060]-[2]
TGAGACCCAAATCAAACATCAAAGGGCCTTTGTCTGTGGCCTGCCTGCTCTATACCATTACTCTAAAGGAGGCTTATAAGGTGCCCTGTTGACAGTTCAGTCATTCTGCTGTTGTTCTTTGTCTGCCGAAGAGCTGCTGGGCTTGTTTACAGACTTTTGTTTCTCTAACTCACCTGTTCATTAAAATTCTTAGGGTTTTTTCCCAGGATTCTCTCCCCAAAGAGAGAGGGGAGGGGGAGGATTGGGTCTAGACTTCTTAAGGGATTTCCCTGAAAGATTCTTATCTTGAGGCAGCTAGTCAGAAAACTCCATGCTCTCTCTTCTCAATGGGAAACTGTGAGGAGGCAGAAGCATTTAGCATGCCTTAGTCACAAAGCTTCGAATAGACTTAACTTTCAG…
>TCONS_00048514-[3]-[-]-[u]-[1153]-[2]
CAGGCCCCTGCCACCATCTGTGCTTAGTGGACAAGTAGGGAGTCAGAAAGTTTACAGTGTCGGCACTTGACAGCAGTGAAACTCTTATAACACTGGAGGAGGTTGTTCTTGCCAACTGAATATCATTCACAAAGCACTCATTTTGACCCGTAAGTTCCAGCTTTTAACTTGCTCCTACAGGTCCTCACTCCACCCTGCTTAGGTCCTGAGAGTTCAATCAGTGAGGACATACCACTGAACTCCAAACCCTTTGGCTTATCTAGTGGGTTTCCCCCATGGGACCTCACAAGACATCACAATACAGAAAGTTCCCATCTAAGCAGGGAGGGATTCTGGTCTGAGCACACTACCAGGTTCTCTTGCACTACACCCTTCTGGTCTAGGGTTAGATTGTGCTCC…
>TCONS_00024390-[14]-[-]-[u]-[956]-[2]
GACATAAGAAAATGTCAATCCCAGAAGATGCCCACTGAACCCCAATATCAGCGTCATCAAGACCCCCTGCCTCAGCCTTCTGAGAGCTTCAGTTATCACTGAGCACCACCGTGCTTCCTTTCCCCCACTTCAGAACCCGGGGTTTACTGCATGCAGGGAACTATAAACTGTAGTCTGAGAAGAGGAACCTTAATTAAGAAGACACCTCTATCGCGTTGGTGTGTAGGCAAGCCTGTGAGGCATTTTCTTGATTCTACACCCTGGAGAGTTGGTTCTGGAGTGTACAAGAAAGCGTATAGGGCAAGCCAGAAAGCAGCATCTCTTCTTCAGTACAGCGTACAGATTCCTGTGCTTTGGTGACGCCGTGCTGTGCTGTTTTTATCACAATAGAGGACAAGC…
>TCONS_00030266-[17]-[+]-[u]-[1115]-[2]
GTTCAGGCCGCCTCCCACCGCGTTCTTGCTCAGCGCCCGGCTCCCAGCCGCGATTTCCGCAAGCTGTTCCGGTTCACGCCGGGGACTCGCGAGTGCGCGCGGACACAATGACGGGACCGCAGGAGCTGGAGCGTCCGCGGCGCTGCACGGATAAAATGAGACAAAGGAAGTTCCATCAAAGATGGAAGATGTCATCCGGCAAAGTCCTTCCTCCAGTCAGCCTCCTTGAAAGATCAAAGTGGGTGCAACCAGGTTGCGTTCTCAACCTTTCTCAAAAAGTGTGCTTTGCCGCACACACTGCACACACTGCTCTTCCTTAGCCAGTCTCATAAAAACGTGAGACCAGGCTCTGACTTCTCAGAGGAAGACACAAGACCCTTTATGAAGAATAAAACCCGG…
>TCONS_00066263-[7]-[-]-[u]-[616]-[2]
CTCATCTATGTGAGAGCGAAAACAAAGGGCTGGCAATGTCGAGGTGGGCTCCTTCCCGAGGCCAGGAGCAGGAAGGACCCGCCAGATCTCTCACACAGATATTCGACACAGCTGGACTCACACTGACCAGTTAAGTCCCCCACACAGACTGCCTGCATGACTGTTGCCTGTCAGTTCGTCTCTGCTGGCTCACGAAGCAGCAAACCCGAATCCAGGCAATGACAAGCTGTCACTGCCTATTCCAGATACAAAATTAGCACGGATTGACGCCTTTCTCAGCTGCCTGAAGCTGATGAGGTAATCTCCAGCCCTTCTGTGACGGTTTGCATATGCTCAGCCCAGGGAGTGGCACTATTAGAGGATGTGACCCTGTTGGAGTAGGTGTGGCACTGTGGGCAT…
>TCONS_00055543-[5]-[+]-[u]-[1333]-[2]
CCCAGAAACAGCCGTTGTCCCCTGGCAAAAGAGGCCCAGTGCTGAGCCCTGGGCAAGTGTCTCCAGACATCCCTACCTTTCTCTCCCTTTATTAAGTCTTCTTTCCCAACAGAACCCATTTCCTTTGCCACTAAAACTAGGTTGCATCCAAAAGTTTCTCACAAGCTTAAAAAAGAAAAATTGACACCATTATGCAGAAGAATTCACAAAAGCTGCAGAGCGCCAGGGCAGAGAAGCAGCGTCAGACACAGGCCCAGGACACACAGGACGGATGTTTCCAAGTCACTCCAGGGACAGCATGAGGCTCTCGCTGGCCTGTGTCTCAGAAGCTGCTTTCTCCACCTCTTCCTTGTGAATTTCCTAAACTCTCTACCTCTGGTTCATGTTCGCTCTTCTGGA…
>TCONS_00004277-[1]-[+]-[u]-[1204]-[2]
CAAATCCACCTATGCCTGGCTTAGCAGGTTCATCTGTCAAGAAGCCCTCAGAGTGATTACGTAGAAAGCACTTAGCCCAGCCATCACACTGCTATTCTAATAAGAATCGTTCGGTTTTACATCTGTCACATTCAAGGAAGAATATTAACCAGTTCTTGGAGCCTATGTTCTCAAAAGATAGTTGTATAAGATACTGTATTGAAATCCTAGTTTCCCAAATATTATTTTGACTAAGCCTTAAAACTTTATAATGATTTGCTATATAAACGTTGATGGGGTTCAGAACACACCACGCCAAAATATAATACATTGGCATAAAGAAGAAGAAAAAAAAACTAGCAGAGGCAATAAAATCACTTTTACTGAGACCCAGTGTTCTTCCTTCAATAAATCATAGAC…
>TCONS_00037922-[2]-[+]-[u]-[495]-[2]
GGAGAAGTTGTGTGAAGGTGGGATAAAGATTGTTGGGGGGGGAGTTTTAATCACGTCCCCTGAAGAGAAAAGCCATACCACTAGTTAATGGTCAGAGCTAATGGAGTACAAGAACGGATTGGACAAAGTCTTGACATCTTTTTCTTCACAGTCCCCTTTCAGAACGTGTCAGACAGATGGCAGAGAAGGCAGTACTGGGGAATGTCATCACGCTGCTCCCGCTCACCCTTCAGGTCTACCCACACACCACTACATGTCAAGAATATGTATTTGGCCCTATTCCTATGTTGTGAAGTATCGAAGGATACCGTTTGGCTCTGCTCAACACGGATGTCCACGGTGGTCCACGCTGTCGGGACCGAACAGAAGCCTGAAATATGTTGTTGCCTTCTTACCTTC…
>TCONS_00029472-[17]-[+]-[u]-[982]-[3]
GTTCAGGCAGCTTAACCAGGGTTAAAGTAGGGGCAACCTACTTTAGTGAAGTTAGCTTAGGCTGCGCACTTGTCAGCAAGCATGGGGTTGATCTTCTCCAAAGTTAGAACTTGGGATGCAAGGAGAAGTGATCCAATGGTGTCTGGCTGAGGGAAGAGCGGGCTCGGCTACACCGCTGTTGGTGCGAGTGGGAACCTGAGGCCCAGGGGAGCTCACCGCGATTCCAGGTTCCGTGTCTGTGACTGAGGCCAGGTACAACTGAGAGCCTCCCCACTCCACCCCCTGGAACCACGTCTTCATGACAGGACATCAAGGAAAATGGAGGCCTTCTGAAGAATGGAGGAGAGCACGAATACTTTGCAATACCGATTGAGAAGGATGCCGATGTTTTTTGATAAA…
>TCONS_00064914-[7]-[+]-[u]-[1743]-[2]
TGGTCTGGCAGGGCGGTGGACCTGTGCGCTGCGGGCATGATCAAGGTTGGAGAGGCTTGTACCCACCGGTGGAGATGATAGAGAACAGAGAAGATAGAAAACACTGATGAAGTCCGCTGCCGCAGCTGGCTGGGAGTGGTGAGTGAGTTTTTAACCTCTTCATAATTTCCCTGTGGGTCTACTGGTCTGTCAGCTGCAGCCTCGGAGATGGGAACGTGTTGCTGGGTTGGCCACCATAACGGAGGCAAAATGAGACAGTATCTGCAGTGCCGCGTCGATCGTGAACATGGCTTTGGGACCGTTTGGGCCGAGGGCGAAGGGGGGTTTCCCTTTTGCAAGAGCACATGCTGGGGGTGAGTGGAGTCAGACTGGCTTTGTATTCTGACTGTTAAGTCGGTT…
>TCONS_00037848-[2]-[+]-[u]-[766]-[2]
AAAGAAGAGGAGGAAGGTATATCATGAAGGAGGCCTCTTGAAGATAGAAACGGACTGGAGTGAAGCAGCTCTAGCCAAGGCAGGGCAAGGATTTTAGTTCCAGTCCAGCTACAACCTACCCTGTGACTCTTTACTGCACACCGTTTACTTTAAGGACTTTTGTCCCTTCCAACAGCTCAAAGTATGGTCCTCCATAAAGCCAGTCACTGCTAATCCCTTCCTAGAGTGAGAAGGTAGACTCGTAGGGCATATAAAACTTAACAAAATGCCTCTGGTTCCTCGGGCTACCTCTAAATTGTTCAGAGAGCTCTATGGCTACAGCTTTGGTGAGCCATCACCCATGCTGGCGTAGAACTTCAAAACCAAACTTTGTAGATGTATGTGCAGGTGTGTGTGTGT…
>TCONS_00046139-[3]-[+]-[u]-[402]-[2]
AAACCAGAGGCAGGTATGGAAGGACACTTGGCAGAGTAGGATACAGCGGAAGCCCCCTCCGACTGTCAGGTACAGCCCCGCCCCAGCAGCGTCTCAACTCTCACCCCTCACGGGGTATTGAGGCCGGCTGCAGAGTTTTCATCAGGGGACATCAATGTCTTTATTCAAGGTTTCAACAGAACTTGCAAATACATTCCAGCACTTTGCTTCTGCAGTTAAGCTAGGTTAAGAAGAGAAGAGGGGTTTCGTTGTCGTTGTTGTTGTTGTCGTCGTCGTCGTCGTCGTTGTTGATGATCTCATTAAATAAATAACCCAGGCTAACCTTAAACTCATGATCCACAATCTTCCTGGCTCAGACTTCCAAGTACTGAAATTACAGAGATGCAGTCTCTTATTGGC…
>TCONS_00000758-[1]-[+]-[u]-[3303]-[2]
TACCACCTGTTTCATCTACGGTCACAGAAAGATTTTCATCAGGACCAATACTTAAACTACAACTGTTACCTTCAAAGTTTTCAAATATAATAAGGTTGCATGACACAGCATCATTACACCCTAAGTGTCAGTCTGGAAAAAGGATGTAGTTAAAATAAGCTATGCAGTTACCACCTCTTCTCCTGAACACTTCCTAGTCCACCTCTTAGTCCTAGTCCACCTAGTCCTCCACGTTGTTTTTTGCACACATCTTTTATAATATCATCACATGACTTCTCAAGATTAACCAAGAAATTAGAATGAATCATGTTCACCTATAATAAAACACATGTGGGTGTATACACAGATTCTGGGTTATTTCTCCCCAGAGGCAAAAAGGCAACAATGAATTAAATAATG…
>TCONS_00027585-[16]-[+]-[x]-[1536]-[2]
GAAAAACCCTATGGATGTAAACGGTGTGGCAAAGCCTTCAGCCGTAACAGTCATCTTCAGAGACATGAAAGAACTCACATGCAAACGTCTACATGCTCCAGAAAATAATTCCACCCAAGTCCAGCTAGGCAAACGGACTCTTGCATTAGGATTACTCCTAGGACCATGGACAGCTTCTAGACAGCTGCATCTTCAAAATGCACTCCAGCCTAAGTGACCACTCACAGGAACTTCCAGTCTGGGTCCCCAGAAATGCCTGCAGGCAGCTCATCTGGCAGGAAGTCTCTTCTGTCCGCAAGTGTAACTGCTTTTGTAAGCTTCGAGAAAGCCCTGGTAAATCTTTTAAGACTCAGTTTTCTCAGTTTGTTGTTTACTTCCCAAGTCTCCAGCCTCCCCCGT…
>TCONS_00024616-[15]-[+]-[u]-[1806]-[3]
GCTTGGGCTTCAGGGGCTGCTATTCAGACAGACACTCCACGACTCCTGGGGAAGCTGCTCTCTAACCAAGCCTCCGGAGCCAAGCAAGTCTGATCTGCCAGGGAGCCTCCGGCCTTGAACACTGACCAGGTAAGAATTCTAAAATCTTTCCTTTTAGGATCGTCATGAACCTAAGTAGGACTCCAGAAGGGTCCACGAAAGTCGCAGTGGTCTTATAGACTAGAGTGTTTAGGTTTGGTGTTCTTACAGAAAACAGCTACCTATAGTTTTTAACAACATTGGTCTGGCTCTGGGTTTAAAGAAAACATGGATCTTTTTAGTGATAGTTAAAATTGGATTTTCGCCCACTTTTACCCTTATCTTCTTAAAAAAACAAAACAAAACAAAAAAAACTGAGTC…
>TCONS_00021916-[14]-[+]-[u]-[5523]-[2]
GCCATTCTGTCCTCCTTTTGTTAGAGTTCGGCTGTGCCTTCGGTCCTTACCTACTGGTTCGCAATCCGGCGCCATCGCGCTTTGGGCGAGCATGGTGATGGGGAGTAGCGAGGTGGGAACCGAGCTGACGTCTGTCTGGTCTTGGCGACCGTGGCGCGCGACCGGGAGGACTGGCCGGAGCATGTCTCCAGGAGACGGGTCAATGGTGCGGAGGTGACGCAGGAGCTCTTGGTGTGACCTGGGCCTATGTATGATACCACAGGAGCTTGACCGAGGATGCTCTGGTGTTTTAATAAGTGACCCCTTTTTCTGAAGATGTTGGGTGGTTAATGAAAGAAGGTAAGGTCTCTCAGGCCCTTGCTAGCCTCCATTGCGGTGGGAGCTGCTCAGGTACGGAAA…
>TCONS_00019518-[13]-[+]-[x]-[410]-[4]
CGGAAGTGTGCTTTTTCCTTCAAACACAACTTTATAAATTTAAACATGAATTCAGCTACAGGCCTTTCAAGTCTGCCAGTGAAATAAGCAGAAATCTGTAAAGCCAACTATATCCTTACCCAGTTGTTTTCTTGACTTTGTTTTAGAATGAATTTCTTCTGCATCATCTAATACGAGGTTCATGTACTCATCAAAGCCAATAATACAACCCTCTATCCGCATATTCACTTGTTCATACAGCCACACCTGAATTCGAGATCTGTACATTTTGCAAGTATCTGAAGATAAGGTTGATGGGCTGCACCATCACCTTCTGCACCTTCTGGCCCTGGCCGCGGTACGCCATGGTGGAAGTCACAAAGACCACACGAATAGGAAGACCGCCTCAGCAAGCGACTT…
>TCONS_00043648-[20]-[-]-[u]-[357]-[2]
AGGCTCCACCCCCCTGGCGGCCATCTTGTCTCCTGCGGTCTCGGTTGTGGTCCTAGCGCTGCTCGGCGCGGGGGTCGGATTCGTCCGCTCGGGGCGTGGCCCCCGTTGGTGCCTAGGGAACCGCGGGCCCCGGGAGTCGGCGCCAGTGTGAGAAGGACGTCGCTCTGACCTCTGCGCGACTCCCGGACGACGACGTTGCCGCGCCGGGTTGTGGAATGGGGGCGGGTGGGGTCGGGTCCTGGGACCTCCGGCTGAGGCAAGATGGCTGCCGCCCAGGAGAGAGCGGGGACTTCCTGTTTTGGCTCTGCCTCGGGTCCTCTGACCCGGGTGTGGGAATAAAGCGAAGGCATGGCCCCT
>TCONS_00038850-[2]-[+]-[u]-[7760]-[2]
TGAGATTTTAACAAGGTGAAACAGAACTACATGTGCTTAAAACACCTTGGGGTAGGAGGAAGGACTCAAGTGTTGAGGCCTGGTCTTTTACTGACTAACTGCAGCTCCCAAGATGAGAGTCTGCAGTAGGCTCAAGTGAGCTATGTAACCTTGCCCCCAAGTTATTTCTGACTGGTAAATAAAGATGCTGTCAGTCAATAGTTAGGCAGAAGAGACACAAGCAGGGTGGTGGTGGTGGTAGTGGTGATGGGGGTATTATTTTAGGCCTCCCAGGCTTGGGGGATCAGAAGAGAACCAAGAGGGGAGAAAAGTGGAGGGGGAAGAGAAAGTCGCCATGGGTTAGGTGAGTCATGAATACATGGCCCTGAGGGCTGGCCAATTTGAGTTAAGAGCAGCCCA…
>TCONS_00011595-[10]-[+]-[u]-[1767]-[2]
TTAGGCAAGCGCTCTACCACTGAGCTAAATCCCCAACCCCGGTTATTTACTTCTTAATGTTTTTGTTGTTTTTATTTTATTTTTTTTCCTTTCTAGGTAGTGGGAGGCATAATTCTTAGTCAATGAGAGACAGCAGTAGCCAATCCAGAATACCAGGGACAGGTGCGGTGCCGGCAAACTGACTTCAGGCTGTGGATGTACGGCTGAGAGAGAAGTAGGAAACCCTGACAGTGCTCATGCTGGCTTTGATCCGGCTGGAGCAGCCTGTGGTGGAAATGGCTCTATATAGCCTTGGTGTCTACCAGCATCTGGAGTGGGAGCCACAAGAGCCATGTAGACAGGCACCTAGCACTGTGCCAGCAACGTGGGGCTGACTGGCTCTGGGGAAGAGCTGTTGGC…
>TCONS_00007357-[1]-[-]-[u]-[5516]-[2]
AGGGACCGGGCCGGCCGCCATATTGGAGCCCTGGAGCTGCGGCGGGCCAAGGCTTCGTGGGGCTCGTGGAGCTGAGAGGTGGCATGGTGTCTGACCCCTGCCCCAACCACTGAATTTTCGTTACGTCCTGGATTGCAAAGGACCTCAGAGCAATCTTTGGTAGATAACATGATCACGAAGGATTATAGCTTTGCCCTGATAATGACAAAGGAAGTATCTACCAGAAGAAGTTAGCACTTAATCTTTCTTACCCCACCAGCGAATGTAAACGACATTGAAAAGGGACTACAAGTAAGCAATCTTACTCGGACTGATGCTGAATGAACTAATGCTTGTATTCAAAGTTGATAACCATGGAAAACTTTTTTGTTACCTCTATATTAATTGTGCAAAATAATG…
>TCONS_00052059-[4]-[+]-[u]-[953]-[2]
ACAGAATCCACATGAGAGCTAGGACACAGCCCTGACCCAGCTCAGCAGAGTTTTGTGATGCCAGTCACATCTTTTTCATCCAGGTCTTTCAATGGATTACTCAATACCTGACAGGTAACCTTTTTCCCTCCTCAAATACCCAGAATAGCCTAAGCCTTAGTCATCCAGAATAAACTAAGCCTTGAATCTCCCAGAATAAGCTAAGCTCTTAGCCTCTTGAAAGATTGCTTCGTCAACTGTCATAATTCGTTTACAGCAGAGTTAAAATGCTATAAAGGAGTTACAAGCAGAACACTGTAGACTGCTGACTCCTGCTGTGGTTTTAAAGGCATTTTGCTATCTTAAAGCTCTAATGGTCTGACTTTGGAAGTCTGCTGGTCTTTGTCTGATTGACGATTC…
>TCONS_00049317-[3]-[-]-[u]-[2562]-[4]
GGGGGGGGCGTAAAATGGGGTCATTTGGTAGACATATTATTTGCTCAGCAAACATTTACTTGCCTAGCCCTCCCCACTTGGAGAGGGATAGAATTTCCTCACTCTGTTGATATTAGATTTAGCCATGTGACTTGCTGGAGACAGAATACAGGCGGAAGCGGCAGCAGCCAGCTCCGGAGTCGCTGAGCCTCCCCTTTCCCACCTCTTGAGCAATTGTCCTTGGCCATGAGAATACCAGATAGCGGGAGTCCTTCAGCCGGACAAAGAAGGAGCAGACAAGGGAGACAGCTGTGTGTGACCCAAAGCTCGGAGGCCAGCCCGACCCAGCTAACCCACGGTGCTGAGATTGAATTTAGGGGCCTTGCACGTCTGGTCAATCACTCCAGGACTGATCTCCAT…
>TCONS_00014920-[11]-[+]-[u]-[962]-[3]
ATAAATTCTCCCGGAGACAACCTCTCCCACTAATTGTGTGTTAGCCATGAATTTTATCTCAAGAGCTGACGCACTGGGCTCTCAACTGGTGTGGAAAGCAGCCTGTTACAGTGTGGGACTCATAAAAGGGCCTCTATGCTGTGTGAAAGAATATCTGTGTGCTTAGGCAGGAAACTTTGATCTACAGAAAAGCCAGAAGACATCTAGCAAACCAGGAGTGTTCCTGTCTTACTGAGCAGTATACACTGTGGAGAAATTCTTTAAAACCCGTCGGGATGAATAGCAGCTGAATTTATAAAACTCTTCATCCCTGTTATCCTTCATGGTCACTCAGACAACATGTTACTCAACTATAAAGGTAGGAAAAATCTTTTTGATCATAGATTGGTTTGCATGGTT…
>TCONS_00074775-[X]-[+]-[u]-[1286]-[6]
ATCCAGATGGGTTCACCTTGGGCCAGGAATGAGAGACAAGAGGAGGCCTCCGCTCTTCTTTCAGGATTTTCTGCACTTGGGTCCTGGTACAGAAATCTGTGGGACCATGTCATCTCAGGTCACAGGCAGAAATTAGAATGATCCTGTCCCAGAGGCTCATGGCTTCCTGTGTTGTGAGATCACCAGGAAGGTCCCTCAGAGTAGGAGTGGTGGTCTTACCTCTGCTTTCAGGTGTGTCTAGTATACTGGAGACTGGCTTTCAGCTCAGAGTGCAGGCAGAGACTGGAAGTATCATGTCCCTGGCAGTACCTTGGTTCTTGGATCCAGAAGCCTCCAGATTGGGAACTCATTGGGTAGGGATGTGAGCAAAAGTGATGGTTTCTCCTGTGTTCTCAGGAC…
>TCONS_00062397-[6]-[-]-[u]-[3060]-[2]
ACAGCTACAGAACTCATATACATACAGGATGGATCTGCACACCCACAGGACAGCTCATCAAGTACACACGGCTGATGGTTTGTTGGCTCCGAGTTACCCTCAAGGCTAATCACCCACACACTGACTGGGGAAATTCGGGACTCGTGCCCCTGGAGCATGCAAACCATTCCCTGGCTACACAGAGCAAAGGTAATGAAGGAAAAGTGCAGTCTGAGACAAGGCAACCACACGGCCAGAGGGCAAGAATGACTACGATTGACTGACTACCTTTGCTCCCCATCCCTATATACCGTGATGGCTGAAGAGGAAGAGGAAGGCTGTTGAGGATGCCCATCCACTGAGCTCTCATAATGTCAACTCTCTGACTAATTCATACTTTAAAGAATCAATTCCTGTCTC…
>TCONS_00016854-[11]-[-]-[u]-[3481]-[4]
AGTCAAGTGGACAACCAGGAATAGCCATTACATCTGCCTAGGACAACAAGAAAAGGATCACTGAGGCCCCTGCACTATCAGTACTCTATAGCATAAAGCATCAGAGCTGTACCTTTAGTTTCCAGTGACACGAGTAACAAGTCGTTAGGATAATTGCTAAGCTGTCTCCAGTATTGCCTCTCAATCTTTCATTGAGCAAAGAACTCCTACCTTTTAGTTTGGCAGAATGCCACCCAAAGAAACATGTGTGCTTGTGAGACGTTATGGACCACAGACGAAAGCAACACCTTTCCAGGGGAGTCTGCCAAAATACAAACAGTCAGGATTCTTGGCACTGAGTGAATCAAGCCCTCTGACTAGTCAAGGACCACCTACAATTTCATTCACAGACTCTTCCAC…
>TCONS_00049316-[3]-[-]-[u]-[2447]-[3]
GGGGGGGGCGTAAAATGGGGTCATTTGGTAGACATATTATTTGCTCAGCAAACATTTACTTGCCTAGCCCTCCCCACTTGGAGAGGGATAGAATTTCCTCACTCTGTTGATATTAGATTTAGCCATGTGACTTGCTGGAGACAGAATACAGGCGGAAGCGGCAGCAGCCAGCTCCGGAGTCGCTGAGCCTCCCCTTTCCCACCTCTTGAGCAATTGTCCTTGGCCATGAGAATACCAGATAGCGGGAGTCCTTCAGCCGGACAAAGAAGGAGCAGACAAGGGAGACAGCTGTGTGTGACCCAAAGCTCGGAGGCCAGCCCGACCCAGCTAACCCACGGTGCTGAGATTGAATTTAGGGGCCTTGCACGTCTGGTCAATCACTCCAGGACTGATCTCCAT…
>TCONS_00064201-[7]-[+]-[u]-[1377]-[2]
ACACTCGGGAGAGCTGCCTTGAGGAAGGGCCCAGCAGTAGGTCAGGCACATTGAGTACACTTTGTCAGTAGTGGGCTAGATTCGGCACCTGCATAATTGTATGTCCTCCTCTTGGCAAGTCTGCCCTTTAACCCATGACCCCTGTGAGGTCAAACGCTTTGTTTTTGGCCACAAAGCAGCAAATATTGAGGCAAAGTTCATTCCGGAACTTTCAACTCTCCCATCATGTGACCCACACACATTTCAGAGCCAGGTCTACTTTTACTTTTAAGTCATCTGTACCCTGGGCTAGAGATGTACCTCAGTTAGCAGTAGGTTGCTGGCTCACCAGGTGAAATTTTAAAACGTTGTGGCTACCCATGACTGTAGCCCAGGTACTCTTAAAGGCTGCAGAATCAG…
>TCONS_00001608-[1]-[+]-[u]-[908]-[2]
TAGATACATACCCAGGCTCCACGAACGTTCTTATTCGAAAAACTGTACCCTGAACAGGTTGCGAGGCTTTGAATTCCCTTTGCTGCTGGGAGGAGAGTGGGAGCCATACATACACTGTGTGTGAGGGTTGTGGGGACTATTCCAACTGTCTGCCTCCCTCTGTTCTCCCCTAAATCTTCCTGCGATAGCTTGAGTCCAGGAAAAGTGACAGAGACTCTTACTCATAGAACTCTTAGAAGAGTTGGCCAGGCCAGGCCTCAGACAACTAGGGAAGCTCTTGGGGTCCTGGGGAATGGGCTCATAAACAGATAAAAGGAGGTCTTAGCCAAACTTCCCTAGAAGTGAGGGAGCTAACAAGAAAGAACTTTGGAAATCTACTCTTCCCTTTCCCGGTCACTG…
>TCONS_00059725-[6]-[+]-[u]-[1653]-[3]
TGTGACTAGATGCCCAGAGCTCAGTGAGTCCAAAATCTTTATTTGTCATTGTAGTTCCTATCATATTTTGTCTTTGGAGCATTGGACTTTCAGTGTAGCATACATGGAGAAAGGACAGAACTTGGGTATGAGGGAAGAGCTGTCTCAGACACACTGGGGACACTGGAGTTTCTAACATAAGTTGCAGTTGTTCACTGATGATGTCTATGTCTCAGTCACCCAAAGCTGTTTCATGTGTGTCAACCTGTGTAGGTCAAGACATTGGCGTCCTTCTGAGCACAGAGTGAAGATCTGTGGTCCTCTTATTTCTTTCTTCTTGACTCCTGGCATTTTGGTGACAAGCAGTTTCAGATTGCACTTGTCAAATCAGGAAACAAGGGAAACTTGGAAGGGAAAATC…
>TCONS_00053883-[4]-[-]-[x]-[4444]-[2]
CTCTGAGACACATGGGGTGTGGTCAGAAGTATGATTCAGATCCCCTATGTGTCTTGGTTTGATAAAGCTTGATGTTCTGTATTCCAGCCCTTGGCTCTAGTGAGGCAGACCACCGAGTCCCCATGAACACTCTTCTTACTGCTTTAGGCCATGGAGGGACAACAGCCCAGCAGTACATGTGTCACCACTGACCTCCTTCTTCCTTTCCAAACCTGTAGTCCTATTAGTGAATACCCTTGCATCACCTCTTCAGTGTGATGAAGATCCAGGGAGAGTCTAAAAACTTTTCTAGAACCACTAGTTTCATTGTAGAGATGTGGTGTTTCCCATGAAAGCAGAAGGTTGGGGTTGGGGATTTGGCTCAGTGGTAGAGCGCTCACCTAGGAAGCGCAAGGCCCT…
>TCONS_00005441-[1]-[-]-[u]-[1679]-[2]
AATAAAACAGGCGAAGTAATTTCGTATTATTTCCAGACTGGTATCTCAGGGAAAACTGCTTAATGGGCTGCTTGTTCTGTAAGTTGGGTTAGCATTCAAGTGTGTGTTTCTGGGGTAGTGCTTTGGGCCCAGGGCTAGAGAGAGAACTGTCCATCTCTACTGGTTTATGGTACTGTTAGTGTCGGTCAAGAGGATAAGATCTCCGGTCTGAGTGGAGACTGGTTCGATCCCTTTGGTAAGAGATCACCATAGAAAGGTTGGCTCACCAGCTAAAACCTTACTGAAAAGATAGAATGGTTTTTAAAATGAGACACTGTACTTTTCTTTTCCACGATCCCCACCACCATTGTTCAGAAGCTTACCGACCAGTCATGTAAAAGGTCCTAAGTCTACCCTATG…
>TCONS_00007939-[1]-[-]-[u]-[667]-[2]
GGTGCTCATGATGACGTACTAGCCCTAACCTGAGTACAGCTGATGGAAGTGTAAGAAAATATACATTCCTGAAAACTCGAAGTGGTTATCAAATCTTGGTTCTACAGCTGACATAATGATCTGAAAGGTTGCAGAGAGTAAACACTCTTGTGAATCATCATAATAGAGCTCAGATATTTGAATAGAGACTGGAATTTTGATTTGAAGACAATTTATAAATATTTTCTGATTGTTAATTTGGAATTAACTCAAGAAGTAGAGACACTACTACATGGATAATGATTGAATTGACATTGGCATCGTCTCAATGTTTTCATAAGTATGAAGTATATTTCATGATACTTTTAAAGTTAATTATAGAGATTGTTTTCAATGATTTTCTATTTATTAAAGGGTTTA…
>TCONS_00066007-[7]-[-]-[u]-[1059]-[2]
ATTACCTCAAGAGGGACACCAGGAAATGAGAGTGTATTACAACGGCATCATCATCCCTTCAAACTCCTAATTCGCGTCTTTCATGCAGAGTCTTTGCAAGAAGCCTCATTTATTCTTGAATTCCGGGAACCTAGGAACGAAGAAAAAGCTTTGCCGCGTGGCCGGCAGCTTCAGATCTGGCCTTCACGAAGAAGGGGAAATCAAATTGGACCATCCATTAACAGGCTGACTCAAGCAAGCTCTAACCATCCCAGAGCTTAGAGCTATGATGGTACAAAAGTGCATTCTCTCGCTGCATCTGAAAACTAGCAACTGCGTCGCTCATGTTGCCAAGGGATATATTTTATTCTTGGGAAGGAAGCCAACTCCGGGATAATGTTGACATCCAGAGAAGAACAT…
>TCONS_00056863-[5]-[+]-[u]-[554]-[2]
GGTCAGTGCTGTTAACAGCTGAGCCATTATGCTGGTCATTCACAATGGAATGCTCATCGTTCACAAGACCCAAGGAGAGTGAGAAGCCACCTCAGGCCATGAGCTGGGGCAGGCTTGGAAAAACCCAAACGGTTACAAATCCTAGCACCTGGAAGATTAGAGACAGGATGACCGGAGTTCAAAGCCACCCTCGGCTATAGAGAAATTTCAAGAACAATTCTGGGTTATATAAGATCCATTTGCCAAAACAACTAAAAAAGAAACTTGTGATTGCTAATGGGAGACATCTACCAGGTGAAATCTGAATTAGCTGGAAAAGTAAAGCCAACAAAATTGACACATCTTTTGAATTTACTATTAAAATTCTGAGACACAAACATGTCTGTGTGATTTTCTGAC…
>TCONS_00061495-[6]-[-]-[u]-[880]-[2]
TTACACATTATTATGCTTCGTGTCTCCTGGAAAACTGGAGCAGATCCAAATCCAACCACTTAGGTATGCAATTGAATCAGAATTAGTCTATGGTTTTAAAAGAAGCTGTACCTCTAGGCTGCCGATGACAAGAGAATGCCAGGGAGAATGCTTCAGCTTTCAAACCAACTGAGCCAGGGACTTCGTTTTTTCTGGGTGAGCAAGCAGTTCTGGCTAATCACTTTGGAAATCTGTGGCTGCCTGGCAATGCCACCACAGCAAGGACATCACCACCACCACTAACGTTACCGCATCCTACTGACACCGGTCACCCACAGCCTGCTTGCTCACGCTGAGGCCAGCACGGAGGATTGTCATTGGCAGTGGATGGTGAATTGGAGTTTTCACAAACACTCCTGT…
>TCONS_00012859-[10]-[-]-[u]-[926]-[2]
CTACCTTTCTCTAGTGGAGATAAGTTCTTCCTTTTAGAGTCTTGGTGAACACGTAACTTAGAACAAAATGGAAGACTTGTTTTGCTTTGTTTTAAACGCAGACATTGTAAGCTTCCAATTACAGACTCAGGAAGAAACAAAGTTGTACAAGGGAAACTCCGCCAGTAGTCCGGGAAGAGAACTGAGAAGATAGAGAGACAATACGGACTGATTGTTAACCTCCCCAACTCAATTCAATGTGGCAGTGACACTTTGCAGCACATGGTGCCCAATCTCATTTGAGGCTGACAAAGATTGTTTCTGCTTCACATCTACTGGTTTATTCATGGCTGGAGCCTCACAGGTTCATGAATATTCATTAGGTGGCCAGCTGTTGGGAGGTTCCCAGATGTCCAATGT…
>TCONS_00071299-[8]-[-]-[u]-[2469]-[2]
TCTCGTTCCCCCGGCCTCCTGGAGAGAATGTGTGGCTGGAGACAGGGACGGGTGTGCTTCCGCCCCTTGGGCCGGCGGGTGTGTGGAAAGTGGGCAGGCGCTATCCTGAGAGCCCAAGGGTTAGCCTTGGGCCCCGCGCGCTCTCCTACAAACCCTCTGCATCCCCAGACAACGTCCATTAGGGCCCGCAGGCTCGCTTCACTGCACTTCCGCTCACCCTCGCAGAGAGCCGGAGTGCGCCTGCGCGCGCGCCTCTCCCGGCGGAAGTGGTAGCGACAAAGCTCGGTGGGCGGCGGGCGGTGTAGTGCAGGGAGCGCCGGGCGGCGGGCGGCAGGGAGGGGCGGAGCGCAGGAGGTGGAGGCGGGAGCAGAGCTGCTCGGCCGTGCGCGGAGACGCGCG…
>TCONS_00025729-[15]-[-]-[u]-[201]-[2]
AAACAAGAAATTTTAGAGTCTTGCCTTGCCTTGCCTTCCAAGAAATAGTAAGAGAAATGGTTTGAGACAGAAACCAAAGACTCCAGGCATAAGTTAAAAACATGAATAAGCACAGGGCACTATTGAGGGTATTATATGGCAATAGAAGAGAATTTAAATTCATACGTAACCTCTTCCTATTCATTTAAAAAGGCATTGTAG
>TCONS_00049315-[3]-[-]-[u]-[2319]-[4]
AGAGTCTAGGTGAGAGTCTGTTGGATCCCCTGGAACGGAAGTTACTGATAGTTGTGAGCCGCCATGTGGATGCTGGGAATCAAACTAGGGACCTCTGAAAGAGCAGCAAGAACTCTATCACTGAGCCATCTCTCCAGCCCCAAATAAGAACTGTCTACCCTGTGCTGTGAGGACAGGAACTCTTATTGGAGCTCATCAAATAGTCTGCAGGGTCCCGAGTGGCCTTTCTGCCTCTGCCCTGTCCTCTCAGTGATGGCAGCCTTGAAACTGTCTTCTGAGTTATGGCAGCTACGCCCACAGGACTGGGTGACCCAGTGGGGCCTGGAGGTGGGGGACCACCACTGTCTGTCCTTGGTCTGAGAGGTGACCACAGCGGCTAAGATGACCACAGGGGAAATG…
>TCONS_00000373-[1]-[+]-[u]-[887]-[2]
CCCTGGACGGCTGCTGAGCTGAGTGGTGACTATGAGCAATTGCCATCTGACAGTTATTCTGTGGCTTAAGGAAAATGGCTGTGGTCACGCTCCGATTCCTGCTGGACAGTGGTAGCCGTGAAGCAGTTCGTATTCCAGTGACGATTTTTCAAATCTCTGCACTGGGCACCTTGAGGTGTGGCTCAGTTTCCAACACTGAAGTTTAGTCTCCAAGGAGAGACAAATGGACTTTACAGGAGAGAAGGCCTGTGTGGTGGTGTGACGCCACGACAAGACAGAATTATAACAAGTTATCTGTGATTCGGCTCATAGCCCTCTATGTCTGAACTGTCTGCCCGCTCTGTTCTCACGCTGAAGTCTAAACCCCAGTGATTTGGGAATGAGGCCTGTATGGAGGTA…
>TCONS_00027839-[16]-[+]-[u]-[2842]-[3]
GATTTATAGCTGAATGGACTATTAGGGTGAAGCCTGGCTGGAAGGAGCAGGACCAGGAGGGGCCTTTGAAAGGCACCTCAGGTCTTTGGCCCCTTTCTGTCTTGCTCTGCTTCCATTTATACGAGTGCTGATCTTTGATACTCAAAGGTCCGTGAATCCTGTGGCCTATGTTCCGGGTAGAAGAAAAGTATAAAGTCTGCCTTGCTGAATGGGCTGTCTGCACAGAGGAGTCAAGAGGAACCCGGTGTACCCTGAGGCAGGAGATGGGACCAGGGGAGGACTCAGAAGCTGGTGGAGGAAGGTCCTTTCTGAGCAGCTCTGACTCCGTTCTTTAGGATGCGGCAGCCATTGGGAAGTGTATAGGTTGCCAACTCTTGTGGGAGAAAGCAGAGAAGCCAA…
>TCONS_00043324-[20]-[-]-[u]-[1638]-[2]
ATGGTTGTCTTGTGCAATTCCGAGGTACAATCCAGGGTCAAGGGCAGAGAAACTGAGATTGCCTCACCATGTGTGACATGGCTTGGAGACAAGGACTAATATTACAATTGGTCTGTACTGACGCCAACCTAGTGCATGCTGGGTACTTCTCTGAGCACCAAATGGTGGAATTTGCAACCCATGGCAGGAGACACACACTGAAAACAGCACACATGTATCTCCAGGGTACAACAACTATGAAGAAAACAAAAGAGTTTGGGAAAGAGTGTACTCTCCAGCAAGTAGAGGGAAGGGGGACTCGAGTAGAGCTCTGAGCCCTGTGGATTGCAATTTGGGAAGGATGTCTAAGAAACGGTGTATCTCAAAGCAAAGATTCGAAAGCTGGACATGACCCGACAC…
>TCONS_00020121-[13]-[+]-[u]-[2357]-[2]
TTTCAGTCTTGCTCTGACTTTTTCAGTGCTATCTATTCCTGTTGGATGTGCTCACTTTCAGAAGTCCCTTATAATGTCACTTCTAGTACCAACCCTCAAACAAAACGGTTAAGGTTCACTTGGGGCTCATCTAGTTCTTGATTTAGAAGCTGTCTTCCTTGCACATCCCAGATCCAGGGGTTAAACCATGATCTGCTTCTGGCCTTTGAAAAATTTAGCTTGGCCCTGATTTTCTTTTCTGGCCCATTGCTTCTTTGTTCTCCTGCCTGCCGAGTTTTGCAGTTCGAAGGGAAGACTGGGCTTTACCTCCCCTGATTGTTGGCTACAGAAACGGATCAAGGTTGAGCATGAGTCCGCTGCACTGGCAACACAGCTCACTTTTTGTCTTCCGTTCACTTG…
>TCONS_00016157-[11]-[-]-[x]-[1377]-[2]
TAGCCCTAAAAATATTGCAAAATACTTCCATACTGCCCACGTAGGAAATACTCTCTAAAGTGTGAGGGGAAAGTGATTTTTCACTCTTGCTTAAAGATGATTAAAAAAATATGTCTAAAAGAGGTCATTGTTTACCTAACATTCTACGTCAACCTGCTTCCAATCTAACTGCAAGACCGTCATTTCTTTACAAGACGGGCAAGATAATTTTCACTTTCAAAAATGCATCATCAAAACAATGATTTCCAATTCGAATTTCTAATTTATCTTATTACTCCAAACATACGTGTAATTGTCCAAACAATGAACAAATACTCTCTTACCAAAACTATTTGTTGCTTCTTCTTTACTGCCTTTCACTTTTTCAAATTAAATAGAGAATGTTACCTGTTCACTATC…
>TCONS_00076900-[X]-[-]-[u]-[1810]-[2]
GTTTTCTGATATGACATGGGGATCCTTTAGAGATGGCTTTTTTTCTTTTCTTTTGTGAAGAAGTTGATGATGTAGCCTTGAAGGAAGCACTTCCCAACCCCATACCTCCGATTTCTTCATGAGCAGCACTCTGCCTGTTCTCTTTGCCATGATGATTTCTTTTTTGCAACAGGTTGAAAGGAGCAGAGCCAGTTGGCCATGGACTGAAACTTTCAGAGCTGATTCAGAGGAGTTAATGTTGCCATGACTATCTCAGAAGGAGACATGGACAGAGGAACAGGTATCTCACTCCCGTAGGTAAGTGATTGTTGACTCTGGGAGAAATATTTTCTCGGCGTCCAGGCCTGTAATGCCACCCCTTGAGTCTGAGCCAGGAGGATCCACGGAGGGCAGCATAGC…
>TCONS_00016156-[11]-[-]-[x]-[1373]-[2]
TAGCCCTAAAAATATTGCAAAATACTTCCATACTGCCCACGTAGGAAATACTCTCTAAAGTGTGAGGGGAAAGTGATTTTTCACTCTTGCTTAAAGATGATTAAAAAAATATGTCTAAAAGAGGTCATTGTTTACCTAACATTCTACGTCAACCTGCTTCCAATCTAACTGCAAGACCGTCATTTCTTTACAAGACGGGCAAGATAATTTTCACTTTCAAAAATGCATCATCAAAACAATGATTTCCAATTCGAATTTCTAATTTATCTTATTACTCCAAACATACGTGTAATTGTCCAAACAATGAACAAATACTCTCTTACCAAAACTATTTGTTGCTTCTTCTTTACTGCCTTTCACTTTTTCAAATTAAATAGAGAATGTTACCTGTTCACTATC…
>TCONS_00012597-[10]-[-]-[u]-[240]-[2]
GTCTTCCTAGTGTCCACGAGTTCGTGCTTCCGTTTTCATGTCCAGGTTCCACTGGATCTGAACGTTGTCGCCGCCTCCCCCGCAAGAGTGGCAGTGTTCGGGTGTCCTCTTTTCTCAAAATGAGTTAATTCCACCGGATCTGGACGTTGCCGCTGACTCTCCCGCGAGAATGACAGGGTTCGGATGTCCTCTTTTCTCAAATAAAATGTTTTAACTTAACTGTGTATTAATGTGTTGGAC
>TCONS_00077083-[X]-[-]-[u]-[294]-[2]
TTCCCGACACCCTCCAGGAGAGCTGTGCTTGCCGCATCCTGCGCAGCCCCTGCCCGTTTGGTGCAGAGGCGTGAGGACTGGACGGGTTTCTGCCATTCCACTCGCGCTCAAAGCAGTGAAAGGCCAGTGAAAGGATCTACGGAGGACAGAGAACATCCGGGAGCAGGAGAGGGACGTGGGGAAGCCCGGGGACCTGGGCCTTGCCCCTGGCCAGGTCTGGCATATTCTGGCAGGCCACAGTGAGTGAGCATCTGTACACCAGAGGCTTGAGAAAAGAGGAACAGGAAAACGGCG
>TCONS_00059724-[6]-[+]-[u]-[1479]-[4]
CTCAAACAACGAGAGTTCAAGATGGCTTTGGCAGCTGACAGATTTCTCTTTAAGAATGCACTGGAAGCCGGGGCCAAGGTCAAGACATTGGCGTCCTTCTGAGCACAGAGTGAAGATCTGTGGTCCTCTTATTTCTTTCTTCTTGACTCCTGGCATTTTGGTGACAAGCAGTTTCAGATTGCACTTGTCAAATCAGGAAACAAGGGAAACTTGGAAGGGAAAATCAAAACAGTTGGAAAAGTCTCAACAGTTACACTTTCGCGTCGCTTACCGTGAAGAACCACTTGGTGTTCTCTAAGAATGGGTTTGATTACGCTGCCCACAGCTTTACAAGGTGTTGACCAGCTGGAGATTTCTGTGTTAACTGCCAGGAGCTGCAAGGAGAAGCTTCTCTTTGAA…
>TCONS_00044670-[3]-[+]-[u]-[720]-[2]
GTGAAGGCACTTAGACTCAAACGCAGGACCTCTGGAAGAGCGGTCACTGCTCTCAACACTGAGCCATCTCTCCAGCCCCAGCTGTGTGGACTTTCTGCCTTGTTATCTTATTGGAGAACGGCATGCCCAAAGGCAAAAGCGGAAAGTCAATTCCCAGTTTCACCATTGTAAAACTGTGCTGTCATTAGCTGCATTTAATATTTTATTGGAACTGTCTGTAGCATTTATTTGCTGAGGAGCCACGGGCAGACAGCCTAGTAGGTCGCACATACAATAGTGGTGCCCTGAGACGGCAATGCCTAGGAAAGCAGTGTTCATCTTACTTCATACAAGCGTCTCCATGAGGTTTGGACAACAACTCAGTGTCAGCCTTTCGGCCTCAGCCTCCCAGCGCTTGGA…
>TCONS_00047696-[3]-[-]-[u]-[6593]-[2]
ATCATGCAACATAATGACACATAGAAGTACCCTATATATAACAACAGGTGATGATATCATAGTCTGTCATTTCAACTTGACGTCAAATGTGCCAGTGCCAACTTCATACACACTTTAGAATGTCCCTGGAGCTGCATTAAGCTTAACCCAGAGGAGTTCAGAGAGGACTACTCTGGTAAGCAATGCTAAACTTGGGTTGTAATTTTGGCTTTGGGCAACAAAATTCTTAAAATGAAACCAGCCCAGTTGGGACATACAATGGAGCACTCTGAGAAGCTGTAGAGACTTAACTGGCTACAGGCGACTTTTCTCATCCTTGGAGCCTTGAAGTCTTATCATCAATGAACTAGACACACAGTTGAGAAACCCACAGGAGAAAAGGGGGTGCATTCCTGTCCT…
>TCONS_00011180-[10]-[+]-[x]-[2280]-[2]
CAGGGCCTTGCGCTTCCTAGGCAAGCGCTCTACCACTGAGCTAAATTCCCAACCCCTTGTTTTGTCTGTTTTTATGATTATAAACAACCATCCTCAAAAGTTAGGGTCTAAAAAGCATTTTATTTTACTTCATAAAACTGAGGAATGCTGACACAGCTTGGCTGTTGGGTCATGGGTCACTCGGTGGTGGTTAGTTGGTCTGGACACAAGGTCCAAAATAGCTTCTCTCTTAACATGTGACTGTCGGTGTCATCCTGGGACTTTTCTCGTCTTCTCTCTCTCACAGAGTGGCTAGACTTCTAACATGGTGGTTAAGGGTCTGAGAGCGAATTCTTCAAGGCAAGAAGAGGATGTTGTCCAAAGGCATGGGCTAGAGTGTGGCCGTCACTGTATTCTACT…
>TCONS_00058671-[5]-[-]-[u]-[1567]-[2]
TTGTTTAAAAAGCAATTTTACTGATACGCAATTTGCATACTGTTTCGTTGACACATTGAAAGCATACAATTCAGTGCATTTTAGAATAGTCATGGAGATGTTTACCATCCATCACCATCATCAAGTCACTCACTGTGTTTGTATGAATAAGATAACTCAGGGCTGGAGAGATGGCTCAGCCATTAACGTGTTTGCTAGGAGGGAAGTTCAGATCTCCAGAAACCCATGTAAAGGCCGCTAGGTGAGGCAGTCATTCTAGCCTCAGGAAGAAGAGACAGGACCCTCAGAGCAAGCTGGCTAAGCAGATCTAACTGCATCAGGGAACTCTGGGATTGACTGAAAGACCCTGCCTCAGTGATGCAAGAATGAAGCTATCAGGACCTTAGCCCCAGGCCTCCA…
>TCONS_00071650-[8]-[-]-[u]-[254]-[2]
TGTGGCTACTGAAAGCAAAGCACTAACGAAGCCAGTGTCTTTCCCAGCTGTGTCAATCTAAAACCCAGATGGGTGAGCCCAGTCTTCAACAAGCCATAGGAGTGGCATGGAGGAAAATGATGTGGCAATCATGGAAGAGTTGATACTCTACAGAGTTTGAGAATCTTCAAATCTGCAGATCCTGCTGTGATAATCATTCTGTCCATAGGATGCTGTCTTTGTTTCTGCAATTAAATACTCTTGCAAAAGCAACC
>TCONS_00015143-[11]-[+]-[u]-[256]-[2]
GGAAAACAAAAGGGCTCCCAGGAATTCGGAGACCTGCAAAGAAGGAGGTTGAAACAGCTTTCAAATGACTCAAAAGCGTTTTTAAAAAAATCTATTGAGTGAGTTCTCATGTGAAGTTCATAGAACACTCACTTCCTAGTTTGAAAATTGGTATTTGAGGAGCAAATTAAACATCCAAACTTCGTAAAATCTTCCTAAAAATATATCTTAAGGAAACCAAATAGGTCCAAATGATGACTGTTTTACTGTATAGAAG
>TCONS_00076920-[X]-[-]-[u]-[534]-[4]
CTCTCTAGGTTTGGAATGCACAATGATGAGACACAAAAACATAAACATCTCCAGAAAGAAGCTATGACTGGAACACAGAGGACTACTAGATTAAGTGGAAACAATGCCCAGGCATCCCAGTGCCCCCACTGATGGTCCAGCTATCATCAAGATGGTGACGAGTTACATATGACCTGGAGGAGGACTGTGCAGAGTACCTTCTAGCACCATAAACACTAATCAGTGAGCAATGCTGAACTTCTAATTAGGCAAGAGCTCAACCTCTTCATGCTTGAGGACATAAAGTTCAGGATCAAGCTCAGAAGCTCACAGCTGCCAGCAGCACACTACTACTGCACTGTCTCCTTAGTCCATGCTCACTCTTAAATAGCCACAAAACACTCAGTGGTATGGCAAAGG…
>TCONS_00061198-[6]-[-]-[u]-[1116]-[2]
CATCTGGAGACAGGACCTCATCTAGCCCCAGCCGATCTGTATGTAGTTCACGCTGTAACAGAGATTGACCCTGACTTCTGACCCTTCCGCTTTCTGACACCGCTGGAACTCCAGGCAGATGTGAGAAAGAGGCTGCCCAGCTTTTTGCATTACGCAACTGGCATGCTGGGAGATGCCCCAGAAACGTGCTGAGGATGGGAAAAGGTCAGAGACACATTACTATTTCCCTCAAGAAGACCATCCACAAAACGAAGATGAAGAGTGAATGTTAACTTAATAAAAACAAAAACAAGACGGGCCTTACTTTCGGATTAGTCTGTTTGCTTGGAGTGTTACCAACCACCTCAAAGTCTCAGTGGCTGACGACAAGAAGCATCTATGCTTTCCCTGCCGGTGAGC…
>TCONS_00015146-[11]-[+]-[u]-[720]-[2]
TTCTTAGGGATAGCATTCTTAACATTTGAATGCCTGTAGCATCGCTCATCTTTGGCCCTTCTTCCTCCCTCCTTCCTGTCCTTCTATTTGTCTGTGCTAGACAAGGTTCTGCCATTAGACTGTCACCCCATATCTGAGTTTCTTTTCATAGGATTAAGTCACCAAATCATATAAAGTGACATCCCCTGAGATGACAGCTTGTTTCCATGTCACTTCCTTATGGCTGTTCTTTTGAGAAAGGCTCTCAATGCACAGCCCAGACTTAACACAACCTAGAGACCCTCCTGCCTCTGACTCCCAGACCACATCGCTTTCATCTGAAATGAGATTAAAAGCTCAAGTTTCAACTTTTGTCCCCAGTCCTGGGAGCTTTCTCTCTTGAAGATGCTCTGATAATTT…
>TCONS_00029084-[16]-[-]-[x]-[436]-[3]
CAGAAAGTCTTGACCGTGAAGCCAACTGCTCCTGTGGAATTCTTGTTGAAACAAAAGTCTTCTTTGACAGCAGTTGTGGGGAGCCGACTTGCAGGACGAGACAAGCAGTTATCCAGGGATCATCAATCATTCTTAGTTCCCAGAGCTTTAATAGGTTGATGATATGATGAACACACCTTGACTAGGACACTTTAGATTCTTCTGTTTATGTTGCCCTTTCTGAAGTCCTCCTCCTCCAGAACCTCATGATGGCCTGTTGATCTGATTTATATTGAGCTTTCTTGACAACATGACGCTCCCAAGGGCACTGACAGGTTGATATGCTAATAGCTGGCTTCTTCCTGTGCACGCACTATTCTTCATTGCTAAGAAGAAAGATGCCATGTCAGGAAAAAAAAT…
>TCONS_00034751-[19]-[+]-[u]-[692]-[2]
CAGCTCCGGATTTATCCGAGCCCCATGCAGCCCAGGTGAGCCCTCACTACCCTCTGAGAATGCCCTCCAAAGAAGCAAGCCACCAGACGCCCAGCAATTCACAATCGCCTGTGGCCTGATGGAGAAAGGCAGAAGCTGTGAGAGATAGGTGGAGACCCTTGTGTTTGATGCTGTCAAAGAGGCCTTGCCAAGGAAGGGACCTGAATGGAGACCTGGAGAATAAAGGGAACCCTAGAAGTCACACAGAGGAAGAAGAGGGCTCAGTCTGTGCAGAGCACTGATCTGGAGTAGCAAGCTAGGGGCTGCCTCAGAGATCTCTGTCACCTCCTCTCTGCTTCAGACGGTCTAGTAGCAGTACAGAGAAGTTCTGAATCTGTGCAAGGTGACACACTGGATAGG…
>TCONS_00020309-[13]-[+]-[u]-[1688]-[3]
CTGAGGACTTGGTAGACAACAAGACTGAAGAGATGCAGTTCTGACTGGAGACATAGACATGACCCTCCACGATCTTCAGGCGGCCTCCCTCTATCACATCCGACCCTTATTATTTTGGATGGAATCCAAACCCTCTTCTCCAAACATGACATGCCTTTTGTCCAGCAGTTTGAAGCTATTAGCTGAGGATTGAACCCAGAACCTTCTGCATCTGAGGGAAGAAGTCTACCATAGAATTCTGCCTCTAGCCTCCTCCCTTCCCTTCCTAGGGATCCAGTGGTCTGTACAGAGAATGTCTTGGTCCTTTTCTCCATGACTATTTTGAGTTTCTCTGCCCCATGGTCTCTGTTTATTCAGCTGCAGCTTGAGGCAAGCATTCAGTTCTATTCTTACAACTTG…
>TCONS_00046750-[3]-[-]-[u]-[666]-[2]
AGAGGTCAGCTTGGAGGCTGGAGGTTAATACACATGGCTTCCTGAGGAGTGGGGTTGGAAATTTCATAGTCTCAACTGGGATCCTCAGCTAGATGGAATGGGGCTTGGGCATTGCTCCCCAAATGAGACTCAGCCCCACAGCATGAGACTCCCCGAAGACACCGACAGGATCAAGATTTGTGCTGCTGGAATGATTCGGGAGTCCCTCTGCTCTTCATGGTCCACGGGGAAGAATAAAAAGATGTAACCACCTCCCTTCTCAGGCTTCTGTGTCTCTGAGACACCTCCGCCATGCTTAAAGTGGGTGATGTGGGGGTCTCATCTTAGCTCTTTGGCTGTTCACTTCTGGAGGGGGAGCCAGAGGAGGAAGTAGTGAGGTCCCTAACGTCAACCAATGAC…
>TCONS_00052964-[4]-[-]-[u]-[466]-[2]
GATCCCGCTGCTGGACTGCTGAGGGTCTGTGTGGAGAAGGAAACATCTGAGGCAGATGAGGAGGTACAGGAAACGCTTGCTACACTGTCACTGGATGCATGAGATACAGGGAGAGCTACAGTCCAGCCAGGAAGATGACCAATAACATGCTCGCCTGGACTTTAGATTTGGATTTGGTGGAGAGCTGATCCCACGTTTTAGAAGCATTGTCACAACTTCATCTACCTGATGGATTCTTACTGCATGTGAGTATCAAGGAATGGAGAACACTGAGCGGGGAGACTCAGGGGATCCCTAAAGAAATCAAAACAAGTCGTCTTTGGAACAATCTACTTCACTCTAAATTCCTTTGGATTCCTGCAATTGAACTGAGTCTAGCATAAAGTTATGGCCAAGTGC…
>TCONS_00016855-[11]-[-]-[x]-[3328]-[3]
CTCACAATTAAAAGATTTTGAACTTTTTAAGTGTTGGAGTAGAAAAGGCAAGCATTATGTTTAAGTGTGTGTTTCTGCTTGTCAGTATGTGCAATACTGACATGGAGTCTGTGAAGGCAAGAAGAAGGCACTAGACACCTTGGAACTGGAGTTACTGTGAGCCACCATGTAGATGCTGGGAACTGAACCCAGGCCCTTTGTAAGAATAATAAGAACTATTAACTATTGAGCCATAGAAAACATAGTAAACCCTCGAGGGTTAGGTTTTTCAAGATGATAATGGCTTTTAAAGTTATACTATGTTTTATATTATGAGATAAATATGAGGCTTGGGAAACAAGAGATGGAACATTATAGTGTAGAAGTGATGTGCTTATGTGTTTTGTTGGCAAGAGGTAG…
>TCONS_00077407-[X]-[-]-[u]-[301]-[2]
GTGGGTTCAACTGGAGTCCCTGCGGCCGCCGCCGCCGCCGGACGGCCCCCGCCCCTTCCCCGTCCGTCCGCTAGCAGCAAGGCCAGGGCGGCCCGGTGGCCATGGCCTTGTCTTGACAGAACCTCCTGGGCGGCTGGGAGCTTGTGGACAGCAGGGCCGGACGAGCCCCGAGGGAACCGGGGACCCAGAGACCCCGCCCCGGCGGCAGTGAGCGCGGCGGGGCCCGGAGGCCTTGGGCCGGCTCGGCAGCGGCGCCAGCAGGAAGCGGGGACCCCGGGCCCCTTTGTGTGCTGGGCGGGGG
>TCONS_00068875-[8]-[+]-[u]-[5671]-[2]
GGCCGGGGAAGGCGGTAACGCCAGCCTAATGCACAGATAGCTGACATCAACTTCCGTCAGGCGGCTCCGGGAGATCGAACCTTTCGATTGTAACTGGGACAATTTGCATAGTGATTCCCTTTCAGAGCTTTCTCGGGTCCATAACAAGCCCAGGCAGCTATTCAAATGCAAGTTGCGTCCCCAAATGCCCGGCTGGCCTGAGCAAAAGGAGCGGCTCGTCACCAAACGAGCCGAGACCAGCGCTGGGGTTCTGGGTCACCTCCTTTCTCCCGGCTTTTCCCTCGCTCTCGGGTTCCTGAATTAGCTGTTTGTTTACGGCTACAGACTTGTGTGTGCCAGCGAACCGAGCCAGCGCGCGAGGGAGGGAATTGATCTTTCCCCAGACTCAAAGCTGGAGCG…
>TCONS_00065242-[7]-[-]-[u]-[582]-[3]
GTGCTTTCTGTCCTGCCGCTGGATGCTATGAAGTGCGCTCAGGCAAGCTCCGAAGTTGCGACATGGATTGTCCAGAAATAGGGTTCCAACCCATAACAAAGGAAACAACCCTGATTTACAACCAGCCACCAGGCCCATCCCCATGTCAAAGAGCAGGCCTCTAACAAAGTGCTCAATGGGGCATTGCAGGATCACAATCAACAGTAAGGCCTGGTGTGCCATAAAGGTTCCGTTTTCTTCTTGTGAAAAGCATAGTTCTGCCACATGGGCAAGATGACACCTGGTGACAACCATTTGAAAAGACAAGCTGGATACCTCAAGGGGACATTGTGCTAAAGGCATGAAGACAATAGCAATGGTTAAAAGATTATGCACCTTAACCACTGAACTGAGAATAGG…
>TCONS_00023391-[14]-[-]-[u]-[1086]-[4]
GTGAGTCAGGCTGGTCACAGTCGCGGACTGCGTGGGGAGGTGAGGCCGGGGGCGAACTGAGCCGGAGGCGAACGGCTCTGCTGAGCGCGCAGCCACCCCGGGGCCTGGGAGGTGTCAGGCAGTTTGGAGATACCGAGATACTGAGAAGACGGCCCCCAGGGCACTCGCTTCGAGGAGTTCAAACACACCTGCCTAAGTCTGTGCTGAGAGCGAAATCACTCTGAAAGCTACAGACCAAGGTCCAGATTTTTCACTAAGAATATCTCAAGTATGTTGGTCCCGCAATTGTCAACATGTTTTGGGCATTGTTAGAAATGGGTATATACAAAGAAGCGAACCCTGTTGGTAACAAAAGACCAGAGAAATGGCACGGATTGGCATGTGACTTGGTTTAAGGAT…
>TCONS_00070041-[8]-[-]-[u]-[4498]-[4]
GTTTATGTTCCTACATACCGGAAGACATTTTCTCCACCCTGTTAGCTTCCGTCTCTCATCTCAACAGTCTCCTGTGGAAGACAGACTTCTGGCTGGCCTTGGAGCTCACCATGCAGACCAAGACATCTGCTTCCTGTGTCTAAAGGAGTTCAGTGCAGATGTGAAGCCTCCCTGACGAAAGGCCTTTGTGAGTCTGAGAAGAACTCTGTACGGTCACATGAAGCTGGGTCTACGTTCATTTTCCTAATGGTCAAGAATGTTGAGTGCCCTACAATGCATAGGACCATTCTGGACACTGAAACATTACCTTCCTCAGCAAGTGGTTGTGCATGTTGGCCCAGACATTCCTGTGGATGGAAACTGAAATTATTTGAGCCCCATACTTAATTCCATTTACAT…
>TCONS_00002133-[1]-[+]-[u]-[2647]-[2]
CCTGTAACACCAACATTTTGGAAACCAAGGCAGGAAGAACACGAACTCAAGGCCAGCTGGGGTATATAGTAAGCTTGAGAACAGCATCATTTCTAAACTGTTGTGTGACAGAAGAAACCTCAAAGATGAGCTGGAGAGATGGCTAATCTGTTAAAGGCTGGGCTCACAACCAATAATGTGAGAAACCTAAAAGATAAGGAGACACAAAATAATTTAATAAATGGAAAATAAAATGGGTTGAGGGGAGTCTTGAGAGCAATGTCTGAGATTCTACCTGCTTTTGTAAATAAAGTTTTATTGGAAAATTTTTGTATTTACTTTTCACATGTTATTCAAAGTAGTTTTGTGCTCTAAAAAAGAGCTCTGGGGTTTTATCAGAGATTGTATAATCCATAAAAG…
>TCONS_00004583-[1]-[+]-[u]-[1040]-[2]
ACAGCCTCCTGACCTTCTGGGTCCTGGAGACCTGGGGCGGTGGCCCGCCCTCGGGAATAGTAGAGAACAGGTCTTTCTGTACCAGCTGAGCAGGTGGCTGTCCCCGCCAGGCTCCGTTCCTGCGCACGTTCCTGCGTTAGCCAGGCCGGGCTGACAGCCAAGTCCCCGACACTGGACTCTAGTGGTCCGCCTGGACACGCTGTACCCGATCGCGGGTGACCTTGACCATCTCCACTCAGTGCTTCCGCAGAAAGAAACCTGGGGGTGTTGTCTACCTTGATCGCTGGCAGGAGAGACCCTGCAGAAGGTAAGAGTCTAAGTCTGTCATCCAGGAGAGCCTCAAATGCACAATGCTCTTGCTTCAGTCTCCAGCGCGCTGGGATTTCAGGCATGTGTTAC…
>TCONS_00073651-[9]-[-]-[u]-[448]-[2]
CTGAGTAGAGCAAACCTTTTTATTCCTGTACACTGGAGAGGTCAGCATCCGGCGTGAGGAGGGCAAAGATTTTAAAGCTCAGAGGTTGGGACTGTCTGCTCTGAGGGAAGTCAGCCCTGTGACTCAAAAATACACAAAGAACCCATGGAGAGGCCAGTGAGAAGAGGCCTGGATGGCTCGTTTACAGGGCTGGGAAGTTGTTCCTGGAATCTGACGCCTCCTGTCAACCACTGCCACCAGCCTGGCTTTGTGTGAATAGCCTGTTAGCGTCACGTCACCGTCACCGTCTTCATCTCCAGCCCTAAGCTCTCAGGTGACCACAGGCAGCTAATTCAGGGACTGCAGTCTCACCAGAGCTCCTAGGCCAGGCTGCCTAGCGAGGACGCTGAAACTGTGGAA…
>TCONS_00054704-[5]-[+]-[u]-[4643]-[2]
CCGAATCTGCTGCTTTAGATTGCTCAACACGAGAGACCATGACAAATGTCTTACAAGTGGATTAATGGGGGAAAAAATCTGGAAGGTACTCCTCATGTGTCCTGTATCCTCCAAAGAAGCCCTGTCCAGCAAAGGAAACCATTCTTTGGGACGGGAGGTAGTCATTTTTATTAACAATTTGATGGAACCAAATGTCATTTTGTATGCTGTGCATTTTTAGTCACACTTTGGAATGTCCCACCGGATGCAATACACCATTGAGCATAGGGCAGTCCACTCTACACAGGGTCTTCGTGTTACATACTTCTGCAAGTGTCTCACTGTATCCCTTATACTTCCTCAAGTGATGGTTGGAAGATGAATGAAATGCCCAGATTCGGTTTTGTTCTGCTCTACATG…
>TCONS_00001703-[1]-[+]-[u]-[4112]-[2]
TTAATATTTAAATGTGTCCTCCAAAGCAAAAGTGTTACCATTAAATTTTGTAGTTTCTTCATAGAAAAGAGCTGTATCATTTGTCTAAGAGTGTAACATTTTTGATAAACTAGAATTTATTGTCAGTATTAAAATTCAAACAAAAGACTTAATCTGTTTCTTAACCTCATTTTTACTTTTTCCTGCAGTATGATTTGTTGGGTTTCAGATCCTGGACAAGTGGCAGAGATCCTATTCAACATACCAAAATAGACCCGGCCTCCAGGTTCTCTCAGCATCCTTCACTCTCTACCTGTTATAGGGCATGGCTGCCATATCCCATCCTCTATGATGAACTCCTCCCATAAACTCTTCTTTCTCTGCCCCCTCAACATTCTCTCCATTCTTGTGTGTGCACAG…
>TCONS_00036782-[2]-[+]-[u]-[432]-[2]
CGCATAGCCTTTTCTCCGGTCCCACCATGATGTGCATGTTACGAAAATGCTTCTGGCCAGAAAAACACAGGAGTGAAGTGTTGAGCCCAAGCCGGTCTGCTGCAGACAAGGATCTGTATACCACACCGCGTAGAGTGACTCAGGTCCATACCTGCTCTTTTACTGTTTGCAGCTCTGGACATCAAGCTCAGACTCCCAAGTGAGACGAGTGCTCTCCAGCTTAGCTGTACTTCCAGATCTGACCTAATCTGATGGCTGCTTTCATGAAGTGAGCGTGGGGGGGGCACAACTGTTTTGGTGGACACCACCGAAACCCACCTGTATGGCTCACAACGCTCAAGATGGATGCTGTTTGGCTGTTTTCAGGATGGGCCATTGACTCTTGTAATTTTTGCCCCT…
>TCONS_00050427-[4]-[+]-[u]-[356]-[3]
GCCACATCAGTTGCACACGTTTCTAAGAGGGTCCGCTGGTGCACGTGTTTATGAAGATGTCTCACAATATAAAGAGATTTCAGTTCTTTGTGCCACCCACATCCTTGAGTATGTCTCCTGAGACACACGTGGGAGTCTGTCTGGGGTATAAATGAGGATGGACGTTGCCCGAAATGCATATGGGCTTTTGACTTCACCCGGTTGCTTTCGGGACTATTGTGCACAGAATGTGTGCCACTGAAGTAAGGACCCACCCAGAATGTGGGCTAAGCCTCCCCTCTCATGACCCTCAACTGAAATCACAGCTTTTGCCATGGAATGCAGTAAGTACCCTTGGGTTCTGGAATTAGGCTGTG
>TCONS_00023390-[14]-[-]-[u]-[1024]-[3]
GTGAGTCAGGCTGGTCACAGTCGCGGACTGCGTGGGGAGGTGAGGCCGGGGGCGAACTGAGCCGGAGGCGAACGGCTCTGCTGAGCGCGCAGCCACCCCGGGGCCTGGGAGGTGTCAGGCAGTTTGGAGATACCGAGATACTGAGAAGACGGCCCCCAGGGCACTCGCTTCGAGGAGTTCAAACACACCTGCCTAAGTCTGTGCTGAGAGCGAAATCACTCTGAAAGCTACAGACCAAGGGCATTGTTAGAAATGGGTATATACAAAGAAGCGAACCCTGTTGGTAACAAAAGACCAGAGAAATGGCACGGATTGGCATGTGACTTGGTTTAAGGATGGCAAGCGCTACAAGCTGGAGCCCCTGGATACATGAAAGAAGAACTCAGGCTCAACTCAGAG…
>TCONS_00066056-[7]-[-]-[u]-[906]-[2]
TGGAGAGATAGCTATTTTCTCATATTGAAGGAATGAGCACCTCCAGAGCTAGCCAGCATCAAAAGAGCCCTTCAGTGTTGTTATTCTTTTCTCTGAAAACTAACTCCTCGAGTCATGCATGGAGGTTTCAACCCTGACTGAGAGGTGAGTGCTTGGATTCCAGTGTTCCTGGAGAGTCAGGAATCACATGCCTCCAGCTCCAGGCTGCACAGGTCTCCTCAGACTGTCTTCGGTTCAGGAGTGCTAATTACTCTCTCCCCTAGATGACCATTCCTCCCTCCCTAACCCTTGAAGAAAGGACCTTTTTTATTCCCGTAGAAAGTCTAGTTTCAGAATTAAAAAAAAAAAACCTAGGAGCAACATAATACAAGTAAAAATGGTAGCTTCCTCAGTAGTACA…
>TCONS_00018814-[12]-[-]-[u]-[1554]-[2]
ACTCAGGACCTCTAGAAGAGGAGTCAGTGCTCTTAACCACTGAGCCAAATCTCCAGCCCAAGGCTACACTTTCTAATCCTTACAAATAGTTCATTAACTGGGGACTAAGCATGCAAATATTGGAACCTAAGGGGGGCCGTTTTCATTCAAACCACCACAATGACCCCAGGCTTGGAGATGCCCCTTCCTCATAAGGTCTCTTCCCTCTGTGCATGTCCGTCCCTGTCTTTCTTCTATTAAAGGACAGGTGTCACACTGACTGCCTCAATATGACCTCAACAGATCGTCCCCATTTCTAAATAAGTCGTATACTCTGAGATTAAATGGGTTAGGACCAAGCATGCCTTGTGGGAATTTGGGTCAGCTCACAGCAATTTTCTGCCAGTAACCAGAAGGTTC…
>TCONS_00037921-[2]-[+]-[u]-[3340]-[2]
TGCTGGCATTTTTATGATTAGCGTATTTTTATTATTTCCATCTCAGTGCCAGTGTTTGATGAGCTACGCTGGATAATGAGGGAGGAGAGCGGGCCAGGGAAACAGCAGAAGTTCTAGTTTGGGACAAAGGTTTTAGAATTAATTTAATTAACACATTACTCTGACCCATTTTAGGGCCTTCTCCTTAATAAATGCTAGCCAGCAGTTTCCCAGAAGAGTCAGGCCTGGCTTCAAGGGAGAAGTTGTGTGAAGTCCCCTTTCAGAACGTGTCAGACAGATGGCAGAGAAGGCAGTACTGGGGAATGTCATCACGCTGCTCCCGCTCACCCTTCAGGTCTACCCACACACCACTACATGTCAAGAATATGTATTTGGCCCTATTCCTATGTTGTGAAGTAT…
>TCONS_00046815-[3]-[-]-[x]-[3123]-[2]
GGCTATCTACCCCCCTGCAATCAAGTCTCCCCACTCATCCCAGCTCAGCAGGAGTCCCTGTCAGAGGCTGGCCCACTGGGGCCATTCCTCTGAATATGTAAATAAATGGCTCTTATGTGACACTTGGTATAGTGTGGTCAGCTGCTAAGAAGGGTGACTGTAGAGCTCTGGTCTGGGCACCAATGAAAGGACATAAAGTCATGGTCTTTAATGCTAACCTTTGTTTTCTAGAAATTCTGCACTATCCCAAGGATCCAACCTGTGGACCTATGCATTTCTGCCACAGGCATCATGCTCTACCAAGGAGCAATATCTGCTATGGCACACAACAGCAGCCCCAGTCTGGGCTCCAGACACTTTAGCTGAGCAGCATTTCTGTAGTGCTGTCCTTGTGCCTCA…
>TCONS_00055442-[5]-[+]-[u]-[1096]-[2]
CAGGCTCTCCCTGTTGTCCTCCAAGCTCCCTGCCTAGGGATGTATTCAATTTTTAATTTAAAATGTTTTATGTGTATCTATTTTGTGTGTGTGCATATGTGTGCACATGAGTGTAGGGTTCAGAGAACAGCGTTCAGAGGTCAGGCCTTTCCTTCAATCGTGTGGGTTTCTAGGATCAAACTCAAGTCATTAGTCTTGGCAGCAGCACCTTAACCTAGTGAGCCATCTCACCTGCTCTGGACTTTTGTGACTCTGATCATCGTGTTGAGGTGACACCCCTTCTGGGACCTCGCTCCCCTGTGCACTCATGTCTTCCATGTCCACTCTTGGGGTGAGTCCCCCTCCAATGACCCCCCCATACCCTGCTTTAGACCTACCCCATTTGCCTGCCTCCTCCTC…
>TCONS_00037920-[2]-[+]-[u]-[3261]-[2]
CATTTAAGAAGGCAGCTAGCACTTCAATCTGGAGCTTTGTCTGTTGCTGGCATTTTTATGATTAGCGTATTTTTATTATTTCCATCTCAGTGCCAGTGTTTGATGAGCTACGCTGGATAATGAGGGAGGAGAGCGGGCCAGGGAAACAGCAGAAGTTCTAGTTTGGGACAAAGTCCCCTTTCAGAACGTGTCAGACAGATGGCAGAGAAGGCAGTACTGGGGAATGTCATCACGCTGCTCCCGCTCACCCTTCAGGTCTACCCACACACCACTACATGTCAAGAATATGTATTTGGCCCTATTCCTATGTTGTGAAGTATCGAAGGATACCGTTTGGCTCTGCTCAACACGGATGTCCACGGTGGTCCACGCTGTCGGGACCGAACAGAAGCCTGAAAT…
>TCONS_00072557-[9]-[+]-[u]-[981]-[2]
GGGGTTTATTTCTCACGTAGACGCGCGAATAAAGAGCGCCTTTGGAAGTTGTGAGTCTGGGCTTTTCCCCTTCCCTACGCTGTGGGGACAGTTTTCAAAAGTGACTTCTTTACTTTTGATGAAACACAACTTATGGCTCATCTCCAAAAGAGAAACACCTCAAATTTTGCACTGTTGAAAATTTTAGTCCAGGTTCTGTGCCATTTTTTTTAAAATCATTTGATAACTTTTTTTCCTTTTCTTCTCTATGGCTTCACAGTTTGGAGGTCACATGCACCTAAAGTCATTGTTCCTGTTTGATATTCTCAACTGTGCTCTGGTTGTTACGTTTACTACCTGAGAAGGAAGGAACAAAGTAACCAGGCAGAGCTGAGAACCTAAGAGTGGATTAGAGGATCC…
>TCONS_00061965-[6]-[-]-[u]-[608]-[3]
CCAGCATCTGAGATGTCTGGGGGTGGGTACCTCTGATGCAGTACAGATTTAGTAGCAACTGCCACCATGAGGACTAACTGATGGCCTGTCAACCAGCATTCAAGACATGTCCACTGCAGATAACTGCAGGACAGCCATGGTTTGAGAAATGCCGAACACTGAGAAACTGAGCCCTGAAGAAAGGACCTACAAGGACGAGCTGATGACCAATGGAGAAGGAAAAGTCTCCTTTTCAACCAGTCTACACAACACGCTTTCACTAGTCACTACTCACTTCAGCTAGGGCATTTTTATAGAAATCCAAGAGTCTAACAGAAATTCACAGCTGAGGTTTATCCCCATTCAAGAAATTTAGACTACTATGTTGAAGTCAACCACCTATATCACATCTTGGTTTTC…
>TCONS_00055245-[5]-[+]-[u]-[3118]-[2]
GTTCCCTTGCTCCAGTAGCACCTGGTGTGGGGAAGAGGGGAGGAGTCGTCCTCTTTGAATCAACCTGGGGCGGGGCCAATCTGCGGGTTTGCTACTCCTCTAGGTGGCTTGTACTGGATTCCAAGGAGGAAGGTTAAAGCTGTCACTCCAGAGAGTGTGAAGGCTAAAATAATTCAGACGCGTAATACAAGATCATCATGTTCTGCAGTGTCCTAGTGATTTACGTAAAGGACTACTGTGCCGTCTATTTGCCAACCACTACGTCTCATCCCTTGCTACCTGAGCAGAGTGACCTGGGGAAGCAGATGAAACAATAGGTCATTGGCCTTAACGACTTGCTGACTGCTGTGTACATTTCTGTAAAATCTTCCTTGTTTGTTCACACCACCATCCCCCCCC…
>TCONS_00027373-[16]-[+]-[u]-[1018]-[2]
AAGAATTTGACACAATGACAGCTTCTAAGATCTGCACAGTGGTGTTGCCAAAGGGCTCCCTGGCAAATGCTTGGCTAATATTGCTGGACTCTAGAATCCTCTGCTGTCAGGGGCAGGGCATCTCAGGAACAGCGGCTCGCAGATATCGAGGGAATCTTCTGCGGCTGTTCATGTCTACGACTGTCTCCGAGTCGAAGGCTGGAGCTCTGTGAGGACCTCATCCTCTGAGGTCATGTCACTGATGGACGGGGATGATAGATGCACCAAGTATGACAATTCGCTGCCTTTCCAGCAATCTCTACCTTGATTCTGCCTGAGTCCAGATCAGCCCTCACCCCTAGAAACCCTCCCGACTCACCTCTGCCGGCACACACATGCCAGGACTTGGTCATCTTTTAG…
>TCONS_00032085-[18]-[+]-[u]-[1027]-[2]
AATCAATCAGCCTGAGCCTTAACAAATGTGTAACTTTTTAATGTTCCCCTTTGGGGAGGGAGCTGGAATCGGAGCTCCCTCTAATCCATAATCATGAACTTCTGTTCTCCTTGCCTCCACTTCCCGAGTGCTGGAACCATAGGCATATGGCACCACACCAGGAAGCTGGAGAAGTGCTCTTCACTTAAGGATCTGCGAACGCTGTGCCGTCTGCCCATCAAAATAAAGGATGGTTTCCAAACTTGGCTCAAGCTGGCCCTGAGGTAAAGCCAGGAGTGACAAAGGTAAGAAGCCGTGTGGAAAGTGAGAGTCTGAGGACGATTGACAGAGGTGACCAAGAGACTAGAGAAAAGAAAGTTAGAAGGGAGGGCCTCACTGAAGTGAGGGACGGAGTCAGCT…
>TCONS_00063525-[7]-[+]-[u]-[9795]-[2]
GCTCTCATGGTGTGAAACATCCTGCTAGTTCCTATTGCCCGCAATGATGTGGGAAATATTCAAATGAGAGCATAATTGTGTGTGCCTTCAGAAAATACTTTTTCCCTCCAACTCTAGCCCTCAGGTCGGACATCTAACACTTTTGGGTTAAAAAATTTAGCCTAACAGTGTACTGGTCCTTCCCGGAGACTGTCCATTTCTCCATCTTTTCCGGTTTCTTGACCCTGCCAGAGCTTGGCTCCTGCAGCTTTTCCTCCTCCTCCTCCCAGCCAGCAGCCACAGGTTGAATCTCTCTTGAGTGGCTTTGCTCCAGTATCTTCTGCCTCGCCCTTCCACAGTTAAGGACCCTTGAGCTCTCCCAGGGTAATCCTGTCTCACAGTCCTTAACTAATTACAGTT…
>TCONS_00074966-[X]-[+]-[u]-[1646]-[2]
TTGAGGCTCATTGTAGGTCTGTGGTACTGGGGTGTACTCACTGAATAAAGTGGGGACCCTCTTCACAACACATTCACTTTGAATTCATTAAAATAGCAAGGTAGATTCGACATGTTTCTCACCAGTCATCATACAATAGGACTCTGACTTATAATAGCCCTGCCTGAGCCTCCAAACTAGCTTGGGTTAAAATCCTGCATAAGCAGGTACAGCTCAGATCTCCTTATAGGTTCTGCAAGTGTGTTACTCACTTTCCTTGCTTCCTTGGACCCCAGCCTTTGTGATGGTGCCAGCCACATTCCCTTCTAGATTGAACCTCTAGAAACTCCTCAAAAGATATAGGTCTTCTAGGTGATTTCAAATCCTATTAGTTTGACAATGAAAATACCACTCAGAAGA…
>TCONS_00037290-[2]-[+]-[u]-[663]-[2]
ACTGCGGTTCCCGCCCGGCGCGCGGGTGCTGTGACTGCTCCTCCAGGGCTGCTGACTGGTAGCTCTGCAGCGCTCTGGAGCCTCTCCTGCGGGGACTCTGTGGTGTAGCATTCCCTCAGAGCTGGAGACAGGCACCGGGAGCTCCGAGCACAGCTCTCAAGGGCTGGCGGCCACGAAGGCGTTTGCTTGGGTCCCCGGTGCAGTCCGAGTCTCTGCGGCTGCCCGGTGCGCCCGGGAAAGTGCACCTCCCCCGGCACGGCGGAGCGGAGGCGACGAGGACCAAGCGGGTCCTGCGCCAGCTACCACCGGTCACCGCGGGCCATCCGGGCTGCTTGTGGCGGAGTTGCAGCGCTTCTTAGCGCACTGAAGCCCCAGAAGACCTCTGCCTCCTGCGAACCA…
>TCONS_00016801-[11]-[-]-[u]-[925]-[2]
TCTTCTAGCTTCTTGTCTTCTGTTCTCTCCTAGGTAGTCCCCAACCACCGCTGACTGCCCTGTGGGTCAGGACAATGCAAGACTTCACTTGCTCCCTACAAGCACAGCAACAAGAAAGAAAATTGGGGGCTGATGAAATGGTTCGACAAGAAAAGTCATCAAGTTTCAACTCCGTCATTTTGGAGGGAGTGCATTGAAGCATCAGCATTCACTCTTCAAGAACCTCCCAACAACTATCGGTAAGCCTCAGGTGCAGAGAACTTGCCTGGAATGTGCCAGACTCAGGGTTCCGTCCCCAAGGATGCAGGAGTAATAGAAAGAGAAAAGCCTTCCAAAGCTGCAGGATGGCAGAGACCTTTGTGAGCAGATATGTGAGCTTCAAAACAGATGGAAAGGATC…
>TCONS_00055642-[5]-[+]-[u]-[2534]-[3]
CACACACACACACACACACACACACACACACGAACACACGAACACACCCGTGAAAGGGCTGAATGATCTGGGCGATTGAAGCTGGCTCCGCACCCCCGCACTTCCGGGAGACAGAGCGACGCGGGTTAATATGGTTGTGTTCGCCCCGGGTGCGGGAGCGGCAAGTGGGTTGAAGTTGAGCGGGTTTGAGAGTGGCCCTCCCACGCCGAGTGCGCATGGAAGTTTAGTTTCGGAGAAGGATCTGCGCCGCAGTGTGCTGTGCTGGAAACCAGAGATTTGCTGTGCTCGGAATGAATTCACCAGGGTCCCCGGCACAACACTTCATTTTCTGGGGACGTGCCGGGAGGGGTTCGCTTTACCTCGGAGGGACCCCCTTCTAGGTGTGAAAGATGCCACCCC…
>TCONS_00015574-[11]-[+]-[u]-[1905]-[2]
ATATGACATGTTGTTCCCATCGTATCAGCTAGAACTCAGTCTTCAGGCTCTTACAATCAAAGTTTGTTACAACCAAAAGTGTTCCACAAGCTGGAAAGTGCAACAGAGTTGCTGCTTCATAGAGGGAAGTAGGCTTGGTGAGCCACTGGCCAGGCACTAGTAGACATAGCTGCTGCCATGTATATAGTTTATCCAAGCTCACCAGAAAGAATTGTTTGTGCTTAGCTCTAGGGTGTTCTGGGTAGTTTGGCATGTTGAGAAGTATGACCTCATTCTCACACTTAGGCTGAGATCTTATATAGGCTGGATATATGGTTATCTTCTTCCACAATTTCCCCATAATTAAAGAGTTCCAATTGGCGTACTGGCTGCTTTCGAGGCAACACTTGAAGTCAGTAA…
>TCONS_00014952-[11]-[+]-[x]-[3898]-[2]
CTCTGTCTCCCTCCCTTCCTCCCTTCACCCACCACTTTCACACTCCTTCGCTCTTCCTGTTTTTTATTTGCTTCTGGAATATTAAGTTGTAAAGATGAAGCAGCCAGTCAGCTCTGTTACTCAGTGATGGGTACCCCTCTAAAACTGTCAACATAGTGGAGAGAAGGAGGAGAGGGGGAGAACATGGTATGGGAGAGCAGAGGCAGAAAGGGACTAAATGTGGTGAAGGAAAGGACTAATGAACAAATAGAGCATACTGGGCTGACAATATGTACTCAGGAACTTGTGAGTTCTGGAGTCTTTCCTTCCTAGCTGTGATCTCTCCTGAAAAGCAATGAGGACCCATGCTTTACACATAATAACACTGCTTTCACTGGACGCTGTTAATCCTCAGACAAT…
>TCONS_00023761-[14]-[-]-[u]-[506]-[2]
GCGGGAGCCTCGGGCTGGGGCGGGTTGCTCCTTCTCCAGGGTCCTGGGACGAGACGGACGTGGAAGAGGAAGGCAGGGAAATTAGGGCAGGAAGCCCAAGAGGGAAATGTGGATGGAACTGGAGACCATTGTGTTAAACAAAGAGACATTGGGAAGACAAAATAACCATAAGAAAACCAAACACTGCAAATGTTTTTCTCTCTTGTGGAAGCTACATTCAGAGAAAAATAGGACATGAGAGGAGAAAGGAACCAGTCTACAGAGTGGGAATGTGACCAAAGGACATTATACATATGTGTGGAAATGTCTTTCTACAGATAATATGTGCTCGTATAAATGCATGCGGGGCTGTTTGGTTAAACATCCCCAAGATTTCCAAGAACACACCACACCGCCAAA…
>TCONS_00031333-[17]-[-]-[u]-[1053]-[2]
CCACTTGGCCTGCCACTCGTGCTATCATGATACAAGTTTTAGCAGTTATTATTAAAGACAAAGAATGCTCCCCATCTCTGGGCTACACAGATGCATCAAGAAGTCCTCTGATGCCAATGTTCTGCTGGGAAGCTTTGACTTTTCTATAGAAAAGAAGACATTTTACAATTGATATTCAATATACCAATCTAACTACAGAATGCACAGCTCTCAAACAAGCATGGCTGATGCCAAGGGACGCAGCACTGGAATCCTAAATCTGTGAACTTGAAACTCCTCTGAGAAGTGAAATGTGTAAAAAGGAAAAGTTGAAGTGTGTCCCTGCTGCCGCAAATACAGGAAGTACACACCCAGGCCCTGTGGACACCCGCTTTCACACAAGACACTGAGCACACTCGA…
>TCONS_00023057-[14]-[+]-[x]-[986]-[3]
ATACGGCAGTCTGCAGTTAATCAAACACACAGACCTAACTTCTAATATGCTTCCTTTATTGGCTTTCCGAATTATAATTGTGGGGGAAAAAAAATCCCGCAGAGTCAAGAAAAGTAGACACTTTCTCTTCCTTTCTTGTCCAGGGTAACAGTGGTTAACAGTGTAAATAGATAAAAATCCAAGTTGGTTTTTTGGAGAACGTTGTCTGCAGACTGCCAATCTTGACGTTTCTAGAGCCAAGGACTCAGAATTCCTTCTTCTAGATGACCGTACCCACGTGGCTCTGCGCATCCAAGACAACTCGTACTTCTTTCTGCGAGTAACCACTCCGTGGTCGTGGGAGAGCGGACTGAAATCCACTTCCCAGCGCTGGAAAGTCAGTGGCTTCCCTTTGGCTAA…
>TCONS_00041734-[2]-[-]-[u]-[1433]-[2]
TAATGCTTTGATTCAATCGGGACTCTGCGTGTCCAAACGCTAAAGGTCCTTGTCCTCAGGTGGTTTTGGATCAATCAATAAAGATGCCAGTTGGCAATGGTTGAACACGTGGTGGGACACTTAAGGATTGCTTGGGCTAGGATGCGGGGAGGAACGGGGCAGAATCGCCGTGACTCGGGGAAGAAGGATGGGATGCAGGAGTGGCAGGAGTTAAAGCCAGCCAGCCACGTGAGATTTCGGGACTTGGAAGACTTGAGCTGGAACTGACCTGGAAGCCGCCTTCCTGAGGACTAACTCTTGTAGTACCTGAAGGTATTGTGTAAGCTGGGGAGAGAGAAAAGCATTCAGTGGTCCTCCCCTGCCATAAAGCTTACGAATCACAATAATAACCAATGTGGC…
>TCONS_00074808-[X]-[+]-[u]-[738]-[3]
TAGACTGGGATCTCTCCATGAAGAAGAGGGGCAGAAGGAAGGCTGAAAAACTGACGTGAAACATGTGCTCCTATGATGTGTGCCACATGCGTGCAGAGCCAGAAGAGGTGAGAAGAGGAAACGACAACTTTAGAAGCAGAGTTAAACACCAGTTCTACGCATTGTACCAGAACCTGGCCCATGTGAAGTAAGTGAGTCACAAATACAGGATTCTGACACCGTGGAGGGAGGTATGTTTTAATAGATTTTGTTGTGGCATATATACATGTACACAATATGTTTTAACCATGACTATGTCCCATCACTATGTTGTATCCCCCCTCCCAATCCTCCAGAGCTCAGTGACTTTCTCAACTAGTCTTCTTTCTATTTTCACAGGGTTGGGTATGTTTCTTTATT…
>TCONS_00029471-[17]-[+]-[u]-[658]-[2]
GTTCAGGCAGCTTAACCAGGGTTAAAGTAGGGGCAACCTACTTTAGTGAAGTTAGCTTAGGCTGCGCACTTGTCAGCAAGCATGGGGTTGATCTTCTCCAAAGTTAGAACTTGGGATGCAAGGAGAAGTGATCCAATGGTGTCTGGCTGAGGGAAGAGCGGGCTCGGCTACACCGCTGTTGGTGCGAGTGGGAACCTGAGGCCCAGGGGAGCTCACCGCGATTCCAGGTTCCGTGTCTGTGACTGAGGCCAGGTACAACTGAGAGCCTCCCCACTCCACCCCCTGGAACCACGTCTTCATGACAGGACATCAAGGTGAGTGGTACCCTTGTCAAACCATAGCTGACACAGAAGACTTCATGTGAGGTACCTTCAGGATGCTAACCAGTTGGCATGGTGA…
>TCONS_00034964-[19]-[+]-[x]-[1911]-[3]
CACGAGTTCAAGGCTCACATAGAAGAAGGAAAAGAAAGGGAGTGGAGGAGGAGGGGGAGGAAGGGGAGGGAGAGGAGATGGAGAAGAAATATTTTTTTCAAATACTGTTTTGCCCTAGTGCCAACTTACATATGCCCAGGTACACTGGGCATATCATGCCAGGACTACTAAGATGACTGAAGGTGGAGAGAAATGTTTTTTTAAAATTCATGGAACTAGAATAAATTGTATGAAAATCCTCGATGAGATATATCAAACTGAAAGCACAGAATCCAGTTTTCATTGATTCTGTCAGGAATATATTTAACAATGCACCAATCACATTATAACTATAATATTAAATTTCAAAAATACATATATCATATTCTATTGTTTCTTTTTTGTCTTGGAATTATAGAA…
>TCONS_00074814-[X]-[+]-[u]-[2499]-[3]
GCAGGGCAGGAGTCCCTGCAGGTTCTGTGGTCGGCAGGGAAATGATTTGGGATCTTGCGTTGAGTACCTGCCCTGACTTCACATCACGATGGTCCCTAGACAGCAAAACAAGAAGGCTAGTGAAGAGAAGAACATGATTGGCATTCAGAATCAGCGGCACAACTTTGAAGTCCTACAGATCAAGTGCGAGAACATTGAAAGGAACATTTCTACAGTGAAGAGTTAAGTGACAGCATTCTTATTGTCTGCCGTGTATACTGTGTGGGAATGAGACATCATGTCAGCGGCTGGGAAATACAAAGGGATCAGGAAGAAGTGTGTAGTGATGGCAGTGTCATCTGTAGACTGGGCCAGAAAAATCCACTGAGTTCAGGACAGCAGTTGGCGATCTCTACTGGA…
>TCONS_00030871-[17]-[-]-[u]-[12015]-[3]
TTTAATTCCTGTGTAAACTTTGAGAAGGCAAACACTCCCTTACTCTCCTGGCTCCATTATAAGGAGCTGTGTTTGCACTGCCAACTTCTTGGGGCTCTTCTGAGGTCTGCAGGGTTATTTTGTTGCTGTTGGTGGTGCTGGTATTGTTGGTATTTTGTTTTGTTTTGAGGGCAAAGCCGACCATCTCCTAGCTGCTTTAGTAAGTCCCCCCCTTCCCCGCAACTCCCGTACTTACAAGCTTGTTTTAAAAAACATTCTTTGGTAGGAGCCTGGTTTACTGTGTCTACAGATCTGGGGGTGATTACTTTCCTACTGTTTCACAATTTTGGTTGATATTTGTTCGGCCTGGCTGGCTTTTGAAAAGCAATAGTAAGTAAGTAACTTCTGTAGACAACTGTG…
>TCONS_00074084-[9]-[-]-[u]-[6064]-[2]
GATGCTAAGAATAAGAGGATTTAGTTTTCGTCTAGGTATCTCGAAATTTTTATAAATTGAAAGGGAACAAACAAACAAACAAGACTCTAAAAGCAATGGGTTAGGGAGTTGCTTTGAAATATCTGTAGCTGGAAAGGTATTCATGCCCCACCCCCATCTCACAGACACCGGTAAGGTTTCCCAAGGACCAGATGTAAGCAGAACACCCTAAAAACAGGAATAAACAGTGGGACTGAAGCTGTCCTTTTTGCTCATCAGATTCACTGGAGCAAGGAGCAGTCTGCAACAGAATAATAGGAAAAGCATAGTTTGTTTTTTCAGGAATTTATGACAGGAAAGGAGCAGAGATCAGCACAAAGGAGAAATACACAATGCAAGGGGAGTTTGAAGAGCCTGGGT…
>TCONS_00076902-[X]-[-]-[u]-[1670]-[4]
ATATGTAGAATAGAGATGAAAAGATAATTGGATAATGCGATCAAAATTATTCTGTACATGCATGAAAATAAAAAAAGATACAATTTTTTTTAATGAAAAATAGGGACAAGGCTGGAGAGATGGCTCAGTGGTTAAGAACGCTGACTGTTCTTCCAGAGGTCCTGAGTGCAATTCCCAGCAACCATGTGGTGGCTCACAACCATATAACAATCTGTAATGGGATCCTATGCCATCTTCGGGTGTATCTGAAGACAGCTACAGTGTACTCACACATAAATATTTTTTTAAAAAAGAGTAAAAATATTGCTTTTAGTTAAAAACATTAGATCTATTTATTTGTTTACTTGTGCTGGGGAGTAAATTAAGGTTTCAAACACACCTTGACAGGGGAAGGAGGAA…
>TCONS_00028036-[16]-[+]-[u]-[1007]-[3]
ACTACAGCAGTCTCTGCCATCATCTGGCCAAATAATCAAAGTGAGTCTGTGGTTTACCAAATGTCACTGTCTTGTCCTGCTTGTTTTCAGGACACATCTGCTGGATTACGGTCTGTCTATACTGAGACAGTTTTAGATTCGTGTGTCCACTTCTTCCAACCTGTAGCTGATTGCACTTTATTACATCCCCGTTCATTTCTTGGGAAATGATCATCCAGTTTATAGAACGGCATCCTCATTCACTTCGGCTCTCAACTTGACACAGCTCTGAGATCAGTTGAAGGATTACCCAGATCCGGTCGTCTTATGTGTATGCCTGTCGGATGCTGTGTTGACTGCTGAACCATGTGGATTTGTCTTACACAGTCCAAGCTGGATACAAAATGCAAGTCTGCGGAA…
>TCONS_00044782-[3]-[+]-[u]-[2001]-[3]
AATTAAAACAAAAAGAATAAGTGACTTGAATTCTCAGCTCCGAATGGGACATCTATAGCAGCCATTGGCGTGGCCTGGTAAACATCATGACAGAAGGAGGAGGTGAAAAGATTCTAAGAGCTGGGGAATGGAAAGGAGTGCTGTGAAATGCTAACTCCAGAACGTAGCACAGCCACTGCAACATGACTTTGCAGCAGTGGTGGCTACATGCAGGAGACCTGAGCCCCCAAACGGATAGACACTGGTTGACTAGGGCTCAGGCAGTGGGAGAGTAAGACCGATGGGAGAGGTGAGGCATTGCATATGGGTCCAAAACTGACCAAGTACTTTAATAAAAGGGAATATAAGAACTGTAAGCCTCATGGAGTGCTTTGCATATTAAATGACATCTCCACTGTA…
>TCONS_00024358-[14]-[-]-[u]-[8065]-[2]
CCTCTACGTCCTAGGTGCTAGATACAGGCATGAGCTACCTCACTCCATCACTTATAATTTATAATAAAGTTGTTCCCCCTTAAAGTGATTCTAGTTGAATAAATAACTGTCACTTAAAATATAAGACTAGTATTTTAAACAATCGCCATATTTTTTTTTAATTAAAAGCATTGCTGTAGGAATAGAATGGCATCATAGGACATTTAAATACTTAAAAGAGTTACCCATAATTCCACCCAATAGTTTTCTGGTCATGTATACATATTTCCTTCAGTCATCTCTTGTATACTTGCAGATTGTCCTGTAGCCAAAGGGAAACCAGTATCACTGAATGGTAAAGTGTCTGAGAACGGGAGCCCTTTCTGGTCCTAGTTAAGCACAGAGCTCAGTACAAACAAG…
>TCONS_00063989-[7]-[+]-[u]-[652]-[2]
AGTGGGCAGTCGGCTTGGATTTCTCCACAGGAACAACTTCTCACCTGGATCAGGACTGTTGGATGCTTTTGTTTTCCAGTGCTGACATTCAGGGTCATCGCCATCTCATAAGGCAGAATTCCCGCCTAGAGGCTTCTCCCTTGGTGATCCTACATTCCATCCAATCAACAACCAATATTATCCATCACATTAAGTCCACTCATTTAGGATATCCTGTCAAAATACGATTCTGAAGCTAGATCTCAGACTTTCTGCACTTTATTATATTACTTTATGGAACATAATTAAAATTCCAGATAAACAATACAAATACTTTGCCAGTTATTTATTCATTATATAATTTTAACACTCTCTTCCTATTGATAACTGTGATTGTGCATCCTATGATTTCCTGGCATC…
>TCONS_00014274-[10]-[-]-[u]-[1264]-[3]
AGCTTATATAGCCACGGTCAGCCTTGAACCCCTGATCCTCCCAAGTTCTGTGATTAAATACACGTGCAGGCAAGGTACTCGGTAGCTTTCTCTGAACTTCTGCCAGGGACCCCAGGTCAGCTCAGCCTTTCCCATTGCCACAAATGTGGCCAGCCTGTAGGTGCACCTGGCACTGGGCACTGACGTCTGCAGAGACCACGATAGCCATTTCCTGTCCCTTGGGCACCAATTAGAAAGAGAAAAAAATGAGTCTGGTCCAATGCTGTTTCCTATGTGCCCTGGGCAGGTGGCCCTCCCTCTCCTCCCTGGTACAAGATAGTCGCTCCAAGGTCTCCCCTGGCTCTCAGAGTCCTGAGTTAGGGACCGCTAACCCTGCTCCGTCTCTCCCCAGGGATGCCG…
>TCONS_00033043-[18]-[+]-[u]-[973]-[2]
GTAATTTTGCTACTATTAGGAATCGGAAGGTAAATATCTGATATGCAGGATATCTGATATGTGACCCCTGTGAAAGGGGGTCGCCACCCACAGGTTGAGAAACACTGCATGAGGTGCTCTCAGTCTAAGTCCTTCTGCCCCAGTCCTTTCGTTGCTGTACTAACAGGTGTGTGACTGTGTCTGGCTCTGTACTAGGTTCCCCCTAGTATAAAGGCAAAGTGACTTACAAAGAAGCTATCTGGGTTAACACAGAAATCTCCTTAGCATGCTACTGTCAGGTTAACTGACACACATTTCTATAGCCAGCTCCCAAGACTGGTGCCAATGGAAAGCGGATTGTGTTGGCTACTAGGGGATTTTTGGTCAGGTTCGTGCTTGAAGCTACAATCTAGATGCGTT…
>TCONS_00011996-[10]-[+]-[u]-[665]-[2]
GAAGTAGAGGAGCCTATGACACCTGCACGGCTGGGATCTATCACAGTCGGCTGGAGCAGGCAGTGGCCTTCGTTTTGCAAGGCATAGCGATAAATGGCCCAGAACCTTCCACTAAAGCGGAAAGAAGAGTGAATGCTTAGCTTGTCCAAGACTCCTCCTTTGCTGGCACTGTCGGGGAGGAGAGCTCCTTGCCGGTGCTTGCCCTCTTACACTTTTCTGTGTGCCCATTTATGTGACATGTGTCTGTCCCTGGGTGACGTTCGTCTGTCCATGGCTGCGCATGTGTATCAAGAACAGAGGCTAACCTCCGATGTCTTTCCTCAGGACACTTCCCACGTTGCATTATGAGCCGAGGTCTTTCACCTGCCTGGGAACTTGTTAATTTGGTTACGCTGGCTG…
>TCONS_00064202-[7]-[+]-[u]-[779]-[3]
ACACTCGGGAGAGCTGCCTTGAGGAAGGGCCCAGCAGTAGGTCAGGCACATTGAGTACACTTTGTCAGTAGTGGGCTAGATTCGGCACCTGCATAATTGTATGTCCTCCTCTTGGCAAGTCTGCCCTTTAACCCATGACCCCTGTGAGGTCAAACGCTTTGTTTTTGGCCACAAAGCAGCAAATATTGAGGCAAAGTTCATTCCGGAACTTTCAACTCTCCCATCATGTGACCCACACACATTTCAGAGCCAGGTCTACTTTTACTTTTAAGTCATCTGTACCCTGGGCTAGAGATGTACCTCAGTTAGCAGTAGGTTGCTGGCTCACCAGGTGAAATTTTAAAACGTTGTGGCTACCCATGACTGTAGCCCAGGTACTCTTAAAGGCTGCAGAATCAG…
>TCONS_00076901-[X]-[-]-[u]-[1217]-[5]
ATATGTAGAATAGAGATGAAAAGATAATTGGATAATGCGATCAAAATTATTCTGTACATGCATGAAAATAAAAAAAGATACAATTTTTTTTAATGAAAAATAGGGACAAGGCTGGAGAGATGGCTCAGTGGTTAAGAACGCTGACTGTTCTTCCAGAGGTCCTGAGTGCAATTCCCAGCAACCATGTGGTGGCTCACAACCATATAACAATCTGTAATGGGATCCTATGCCATCTTCGGGTGTATCTGAAGACAGCTACAGTGTACTCACACATAAATATTTTTTTAAAAAAGAGTAAAAATATTGCTTTTAGTTAAAAACATTAGATCTATTTATTTGTTTACTTGTGCTGGGGAGTAAATTAAGGTTTCAAACACACCTTGACAGGGGAAGGAGGAA…
>TCONS_00068374-[8]-[+]-[u]-[6821]-[2]
AAGCCAGTTTGACTCCAAAATCTAGGATTCCTCCTACCTTGCTCTATTGTTAAATGATGGTCACTGTAAAAGCAGCTGGGAGCCATGACAGTAGCTGGGGCTGGGTACATGAATGTGATTTATGGGAGCAGAGAGTTTTGGCTGTCTGTATAGCTAGGGCCAATAGGTTTCACAATTAGACCAGGTAGGGTAGGCAAGGGTCACGCTGTGTTTAACCTGAGCAAGTGGACAACTAGAGTTGCTTCACTGGGGTGGAGAAGGCCACAGGAAAGCAGGAGAGGAGCTGGTTCGGGGTACACAGAAGTGTCGCCGGGGAGTTTATACGTAGGAGAGGAAGTGAACCGAAATGTTGGGATGCTGAGAGTCACGGAGGCGGGAACATGGGACACAGCTGAAGTT…
>TCONS_00021668-[13]-[-]-[u]-[2230]-[9]
GGTCCTGGCCACTCCCACTGATTCCTGTCAGTTTGGCTGAAGTCTGGCTGTCTCTGCTAGGTCGCGCCACCACTGCTGATTCCTGTTTCCCAGCTCTGCTGGACTGGATGGCTGATACATTTGTGAAGTATTTGCAAGTGGATCAAGCCGCTGCTGACCTGTGAACTGAACTGCTACTTTCCTGACAACACAGAAGGGATTTGCTCCAAAGAACCTTTCTAAACAGGTCACCTCCCCATATCCTAATAACCTTTCATTTCCATTACTTCTGGTGGGTGGGTGGGCTAGAAGGGGAGTTAAAGCACTTAAGAGCCTCGTTAAAGTTAGGGTTGAGAAAAATTTAAACTTACAGTTGAGAACCACTGGGTTAGATCCCACAGCCTTCACTTAACTAGATCT…
>TCONS_00054329-[4]-[-]-[u]-[1266]-[3]
AGCTGCTTTTGCTGTTTCCTTGACTCCAGACTCTCCTCTCCTATATGTATAGCAGGCAAATCTTTTAAGCCAGGGCTTGTGTCTGGCTAGATTTTATTCCATGGAAAATAACATGCGTACCCGATGAATATTTGGCTTACAACAGAAGCAAGGTTTTGGAAAGAGTTCGGAGGCTGAAGAAGCCAGCAGACACTCTGCTATAGAGAGGAAGGTTAAAGCAATCTGTGCGACATATTTCATTAGTCAAAGCAACTTCGCTGGCTGGCCTTTCTCAACTCAGAATAAAAATAAGACCGCTAAAGCCATTTCCCATCCAAAGATGCATAAATCTACAAAAAGAAGTTCAGGAAAGAAAGCGATTTGAGGTGTGTGTGGCTCATGTGGCTTTGTCCCCGCAAG…
>TCONS_00055872-[5]-[+]-[u]-[418]-[3]
CACCCCCGTCAGACCCCAGCACCTTTTTCTTCCCTCCCGAAGATAAAGAAATAATCTTTGACCTCAACTTTTTTGGAGCTACTGTGCAGATTCACTACAGAAATTGGCTACAGAACCCCTTAACGCCTAACCTTCCCCACAAAATGGGGGGGGGGGGGAGGGGGGAAACAAAAAAAATAAACGCTGACCAAAAGAAGAGAATAACCAACGGGTTGTCCTGAAATTGATAAACAACTTAAAGAAACCAGCTCAGAAGGTGATTCATCCTCACAACATCTCTATGAATTCAGTACCTTGGTACCACCGAAGGACATCCAACATAAAGAAAAGCTGCAAGTATACCCCATAACCATAGGGGTCTCCCATCTGATAGCAATCTTTTCTGAAGTATTAAAACAT…
>TCONS_00048210-[3]-[-]-[x]-[1090]-[2]
GGCTGTGTCTGGCTATCTTTATATGATAAATGATAATGTTTTTCAGAGAAAGGGTCAAAGAGCATGGGGTAGGCAAGAGATGGGCAGAGAATGCCCAGGGGGATTCACAGCAAAGATAAGGTCGTCTCCACTGTCCCCAGTTTGCTGTATTACCAACTGAACAATCAACCCGATAGCGTGATCAGAAATTCAAGATATTCTATTCTACCGAGAGCCTAAGTTTCATACCCGATCAGAGAGCGTACCCCACTTACTTAAAGCTCCACGAGGAGTCTAGGTTTCTGTCAGACTAACACAAGCACATGGATATACCAGCACAGGGAGGAGAATGGGGGATTGATGCAGCCTCTAGCTGCTGAAGCACTGTGTTTGCCCCCAAGGCTATGAGATTCATGGTGA…
>TCONS_00009777-[1]-[-]-[u]-[1028]-[3]
CTTAGTCTTAAATGGTCCTGCGTGCTGTGCTCTCTGTCCTGCTGCTGGATTCTGTGAGGTTTGCTCAGATGTACTCAAACTGCAGATGTGCTGCTTGCAGAGCAGGGGTCATAAACATGAAGTCTGCCATCATCTCATGGAACTTAACTTGGAGAGCATCGGGGGTCCTCAGTGTCTTCTATGTACTCGTCCATCAGTAAGCCCCTACATTAGCAGGATATATGGGAGACCCTGTCTATTGGAGTGGAACTCACAGACTCTCACCATCTGTGCTGCTGTGTACTTCAGATCAGTCTTCAGAGTCCCGCCAGTTCTTTCCTTTATGGTGTGAACAAAATCTAGGGTGGCCAAGAAGTCTTCAGTATGTAGTGGGTTGAACCTGCAGTATTGAATCTCTGA…
>TCONS_00045566-[3]-[+]-[u]-[1452]-[2]
TCTCTGAGAATGAAGGGACTGGGTGACTTTACAGTGGCTGCTTTCTAAGTTTCAAAGTGACTTTCCAGGCAAGCTGAGCATATCTTGGGATCTTCACAGCACAGTGGCTGGGAAGGCAGACCGTCTATCAGCTTCTCCCTGAATAACTGGGAGCTGAAACAGGAAGCCCCATGACACAGTTGATCGAAAATGACACAGACACAGAAAAATCAGGACGTGCCCCCAGCAGCACCCCTACCTGCTGCCTGCTGATCGAAGCTGGGAGGCCCGTGAAGGGTTTCCACCAGGAATGAACTCTACTCCATACTCACGGGTGATGGGCCTGCAATCCTTGCTTTGGTGATGTTCTTTTACAGCTGGTTTGTTTGTTTGTTTAATTAATTAGTTAGTCTACTATTA…
>TCONS_00045676-[3]-[+]-[u]-[8002]-[2]
AAAAAAAGAAGAAAAAAAAAAAAGAAGCCAGGGCAGCAAGTGGCTAAAGGACTCAAATGTTCAAGACCTCCTCAGGAAGTTGAGTAACAGAGAAACAACAATAAAACTCCACAGGCAAATCATAAATGTCCCAGAAAAAAAATCACCTACATAGGCATTTTCACAATACATAAATTTAGACAAGTTTGTCACAGCTGAGAAAAATCATTGCTTGACATCACTACACTGGTTTGGTAGGATACATCATACTCATCAATTCTGAGTGCCCTGAAGGAATACTGTCTCATCTAGTCACAATGCAGCCCACGTCCTGTGGACGACCAGTAGCCACACTCAGTGATGCCTCAGTCTAAACTCATATTTTCAGCAAGTTATGCAGAAAGATTCTGCAATCTATGA…
>TCONS_00029170-[16]-[-]-[u]-[1694]-[2]
TCCATTGTTCTCAAGGGCTGGCCGCCTCCTCCGTCTTTCATGGCACAGCACCCTTTGGTGGGGAAAGTGGCCCTGTCAGCAGCCGCAAGACTGTGGTGGGTTTGCCAGGATGGAGCCATGGCGACGACCTTCTGAAAGGAAGGAACAAGTACAGGAACAGTGAAGACAGTCCAGCTCCGACACTAAAGTACAGAACTCAAGCTTCTTTTCTCAAGTCCTGACCTTGGGGCCGTTCTGGACCCAGAGCTTCGGGTCATCTTTCTTACCAAGATCAGGATTCACACGGACAGCTTGTACTCCCCAGCATAGAATTATTTATCTGGGGAATTGAGAGCCCCCAAGTCCTACAATCAAACATGGAAGAACAGTTTTAAGAGCAAGAGGAACGTCAACTTCTTT…
>TCONS_00070289-[8]-[-]-[u]-[4683]-[3]
AGCAGACCACCTTCCCTTGCTTCCCCAGTGTTTTACGTGGAGAGGTAGGTCACTTATTCAAAGGAAATTGGCCTCTCCTAGCTAACAGAATCTTTAGTGGTTATTGTTAATGTCGAAATTGGGGGTCACGTGCCTTTAACAAGGAGAACTTTCATTCCTACCATCAACTAAATTTTATTTCCTTGTGCCATCCCCATGGAAATCTTTGGTGTTACAGAAGGTGGAGGAAAGTTACACCCTTCTTTGCCAAAGGCTGGCTGGCTCAGCCCTCCCCGACAAGGTCTCAGATAAAAGTTAGAGCCCCGTGTCCTGGAGGTGACTGCAGGTTTTGGATTTTGAATGTCGGCCCTGTATCAACCACATCCCGGCTCCAGTGGACACAAAGAGAGTGTGACAGAG…
>TCONS_00060535-[6]-[+]-[u]-[4207]-[2]
AGCTAGTGTCCCTTGAAACTTCTCCAAGTTCCCGCACGACTTACCGTCTCCTGACTTCCCTGTCCACACCCGGCTACCCATCGCAAAACGAGCCGGGAGAGGAGTTTAGGAATGCGGAGCACCCCAAATGTTCGAGTCAAGAGTTTTATGTTTGTTGTTTCCCACCAATGGGAAAGAGAAGTAGGGGTGACCAGAGAAACTTTTCCTCCCGGAGAGCCCAGCCTGGCGGGGGCGAGAGCAGCAGGATTTTGCGCGCAGCGCTCGTGTACACGCGTGCTGGCCCGCAGCCTGCGCTGGCCCGGTAGGGTGGGGGCACCGTGGACTAGACCACTGCCTGGGCAGAATTCTTTTAGACAGACCTAGTTGGGGCGTCTCGTTCACACAACCGATCTTTAAACT…
>TCONS_00020614-[13]-[-]-[u]-[1280]-[2]
GGCGAGTGGGGCTGTCTGCCTGTGGACCTACTGTGCTCTGATGAGATTGAAGACATCCATGCTTGTCAGAGTAGGGACCCAAAGATGATTCCTTTTCTGTGAACCCCGCTAAAGTGGGCATCTCAACACCAGCATGGACTGCTTAGGTCCAGTTCATAACAGAAAAAAATGAACACAGGCTGAGGAGATGCTCAGCGCACATCCTACACAAAATAAGGATTGGAGTTAGTGTCTTTGAAACCCACATTAATGTTGGGTGGATGTGATGGTTGGTCTACTTGCAATCCCAGCTTACAGGAGTCAGAGATAAGGGTCCCAGGAGTAAGTTGGCTAGCTAGCTAACTGAAAGGACACTCTGGGTCAGATGAGAGACTTTGCCTCATTAGATAAGGTGGAAAG…
>TCONS_00065069-[7]-[+]-[u]-[1834]-[2]
TGATTTCCCCGGGGTCTAAACTTAAAGCAAGTTTCTCCCAGTACTTTTTACTTGTTATCCTCTTCGACCACTTTGCAAAGGCCAGGAGTGTTTCCCGATGGTCAAGATGAGGCTACGGTTTATTGGATCACACCATCAGGTGGAGTTAGATTGACGCTGTAATATGTGTGCCAGTTGACACATCTGAATAAGGCCATAAGCATCAGGCAGAAGCAGAATCATAAAAATGCACTTATCGGCCACTGCATTTGTGTAAGCGATTACACAACTGGTCAGGAATTTCCTGCTGTGCCAATTTCTTTTCCCCCCCTGTGGAACTTTTCGACTGCTTGTAATGGGTCCCTGTGCTTCTTCCTGAGGCCTGGCTGTTATCAGCTAGTCCTTCCTATGTGGTTTGGC…
>TCONS_00032957-[18]-[+]-[u]-[887]-[2]
CGTGGCTTCTGGGAGGCCACGTGGAGGGAGAGCACTCAGTTTATATGGAGACTTTAAAATCGCAGGACAGATGTGCCACCTATGGGCACAAGCTGTCACCAAGTCACCTCTTCTGACGGCTCCAGGGTTCTTTAGAAGGACAACTGTACTGGAGTGTAAGCCAACGGAGAAAGGACAGGAAGCACGCCTGTGGTGAGAGAAATGGGCATGGGCCAGAGGAGGCATGGCAGCCATCAGCTTGGAGAATTTTTAAAATAGAGAGGGGACATAAGAGATCACTTGTGCTTTACTGTTGAGGTACCTGTATACAGAGAGGGGAGCTTTTCGGTTCAAGTGACCAGGTAGTACATGTGGGACAAATCTGAGCTGAATCACAGAAGTTCGGGGACTGGTGCTGAA…
>TCONS_00019770-[13]-[+]-[u]-[651]-[4]
TTTGAAGGATGTAGGACCTTTAATAGGTGGATCCTTGCTGGAGGAAGTGGACCACTGCAGGGAAAGCCTTGAGGTTTTAGAACCTGACTCCGTGTCCTGTCCTGACTCTGTGTCCTGTCTGTTCTCTTCCTCCTGACGGCAGACTCAGTGTGACCAGTAAATTGCCTTAAGCTCCAGCGGCCCTGCTTTCCTCGCCATGACTGACTAGATCCTTCCTCAAACTCTGTTTGAATTTGCTCATGACTGTGAGACGTGCGAGAATGAAGGAAGTCAAACATGATTGACAGGTGACTGGCTGGAGCAGCAAAAGGAAGGACATGATTCTCATGCTATAGAATGTACATGATCTCATCCTTGCCCAGAGTGTCATTTGAAGCTTGCATCGCACAACAAAGCTAA…
>TCONS_00037516-[2]-[+]-[u]-[1283]-[3]
ACCAAAAACCCTGAACAGAGCAACAAGGGCTGGGGTGGAGCTCAGTTACTGAGAACTTGCCTAGCACATAGAAGGTTCTGGGTTCCATACCCAGCCCAAAGGATCTTCATAATAGGACAGTAAATATCTCGCTTTCTCTTTTTCTTCTATACCTAGTACATAAGTCTGGTATTATATTTAAAAGAAAAGAAAAAACAAGGCAGGCTTGATGGTGCAACCCTTTGATCCCAGCACACAGGAGGCAGAGGCAGAAAGATACCTGCAAATTCAAGAACAGCCTGGTTTACACACCAAGATCCAGGACAGCCAGAGTTAATACAGTACTCAACACAGATGTGTCTCCTCTGGGCACCAACGCGTGTGGTCCTTGCCACAGGGACATTATCGGTGCCAGGGATG…
>TCONS_00037859-[2]-[+]-[u]-[201]-[2]
CTCCTGCTTCATCTTCCCAGTGCCGGGATTACACACATGTGCCACCATGACTAGAATGTCTCTCCTTGAAATCTGGATATGTTTTACATGTTAATGTTGGTGTTGTACATAAAGTATACTTAAAGACTGCAATTTGGAGATTTTCTTGTTTATGAAGCTTCCTCTGGACCCTTTCCCTATTTTTAAAATGCCTGCCTGTTC
>TCONS_00041140-[2]-[-]-[u]-[1398]-[2]
CAACTGGGCTGCTATTCATAGAAAAGCCTGCATTTGCATCTGCCTGGCATTTGAATTAGGCTCACCTAACTGCCTTCCCCACAGCTCGTTTCCTGTTTCCAAATGCTGAACACTGAGGGGCTGAGGTGGCCTGTGACCATTCATGATCAGCCCTTCACCTACAGCCCTGCTACCTGGAGTGTCCCAGAGGTCCCAGTGTGGTCCTGAGCTGAGGGCAGGTGAGAAGCTGGGCCTACCTTGGTCCAAAGGGGCTGGGGCAGTGGTTCTGAACCTTCCCAATGCCGAGACCCTTTAATGCAGTTCCTTATGTTGTGCTGACCCCAATCAGAAAATTATTTTTGTTGCTACTTCATAACTGCAACTTTGCTACTGTTTTGAATTGCAGTGTAAATATCTGAT…
>TCONS_00050019-[4]-[+]-[u]-[659]-[3]
CCTATTACTTGCAAACCAGAATAGAAGGAAGACTGTAACGATAAAATATTTTTAAGAAGGCAGAAAGAGGAGAACAACCGGAAATCTCCATGAGGGTTACAACTTAACCTCGGACTCACATGGACCACATGTGTGTGAAAGGCTCGATGCTTCAGTGGAGAGACTGAACTGTCAGGCAGAATGCCACAAGCTCACCCGTGAACAGGAACCCGGTTAGAATGCACAGATGCAAATGCCGAAAATATCTGTCTATATTGATGGAGAAGAAAAGCAAAAGAAAGTACATGTGAGGCATGATCTTAAGGTTCCACAAAGACAGCTATATCTAATAAATTCAGCACAGGAAATCAATTCAAAACGGGAATGCAGAGGAAGATCTGAGTTCCTGTGATCTACCAG…
>TCONS_00069966-[8]-[-]-[x]-[3913]-[2]
GCCTCTTTATCCGCCTGTCATAGTTTACTGCAAAACCTGGTTTAATCTTTCTTGTAAAACAACTCGGTGCCACGTTTTTCCACTGTAATTAAAGACAATGGAGGGAAAGTTCTTTGAAGAGGAATGTGCCTTCATCAGTCAGCACGGCTGAAAATAGGTTTCTGTTTCGCCAACAAGCACAGCGCACACATCCTCTAATTAGATTTCCCTGCTCCTCTTTTAATCACCACGAACATCATTATCCTTTTGGTTCCTCATTAGGAAGGTCGTGCGGTTCATAATCGCACTCATAAACCCATCCAGATTTCAGAACAAAACTGTAGCTTCTTAGATTTCAGATATTGCCTTGATCTCTCATTCTAGCAACAAGTTCAAGTTGCCTGTGGGGTTTGTTTCTTT…
>TCONS_00030396-[17]-[+]-[u]-[575]-[2]
GTTCTCAAGGGGGTTGCCTGATGCGAACGCGGGGAAGGGGTTCGAGGAGGCAAAGTCTGATTGGACTAATACCGAGAGATTGAAGAAGATTTAAGGAATTGAAAACTGGAGAAGCTAAAGAACATGGCTGGGATGGGGTTACGAACTTGAACCAAATTGACTTTGAAGTGCGTTATCAGCTGCACAACCTGTTTTCCCAAGTGGATATAAATGTGCGTCTGACCTCCGATTCGTGTTGAAATTGTGGTCTGGTTGGATGTACATATGGTACCGCTCTGGCTGGCCTGTAGCCAATGGATCAAAGGTGCAAAACAAGACTGGATTCCTGCTTGACTCGAGGAGCCACACCAGTATTCAAGCTCATATAATGAATGATCTGTTAGCATCCTTAATGCTTGG…
>TCONS_00040144-[2]-[-]-[x]-[3037]-[15]
TTCATTTGGCAATCAAGAAGGCAGAATTCTCCCCATTGAAGCTTGGACAAAACTTGGTTTTCCAGTGATGATTTCTAATTGAAATCAATATTTGACACTTTGTCATGTTTCCTTATTCCATATTTATTCATTTAAGCATTCCCTTGGATAACAATCATCTCATTATGTCATAACTATTTGATTGTTTTAAATAGATTATTTGCATAGGCTTATAGTATGTTTGGATCAAAACTAATACTTTTTATTTTCTAATACTCTCCTATCCTCTCCCCACTTTTCTATTCAAGTGATTTTTGCTCATTCTGTCTTCAAGGTAGTCTTATGTTCACTTTTTCTCTTCCTTAAAATTTGCAAAAGCAGAGCTTCTTGTATGTAGTTTTATAGTTTTTAGAATATTTT…
>TCONS_00022998-[14]-[+]-[u]-[3747]-[2]
TTTGGAGGTGTAATTGATCCGTGCCAGCAGCTCTCATCTCTCGCGATGCTCTCAGCCCACGGCGTGCAGTCGCTAGTCTCTGACGTGAGATCTCGTTACCGATCATCTCATATGCCAGTCTGACCGAAGAGCAACCAGTGCAGCAGTGCAGATGAATATTCTGAAAATCAACAAACAATAAACGAGAGAAGGTTCTGGTCCTTGGCGTCCTGGAGGCTTGAAAACATCAGATTTCGACAGGGGAGAGCGGAGGTGGACTGACTAAGTTGTCCTTGAGAGACTCTGCCTGAAAAGCATCAATGCCTGCCGACTTAGGTATTTCCACGATGGTTATATTTGCACGCACAGACTGGTAAAGTCCGGGCAAATTGGAGCTACACCATAACTTATTTATTTTCT…
>TCONS_00034197-[18]-[-]-[u]-[545]-[2]
CTGAAAAAATTTGAAGACAAGATTTGAGAAGCCATGAGTCAGGTGCAAACCATCCAGCCAGCTTCAGCACCAGTCCCCGAACTTCTGTGATTCAGCTCAGATTTGTCCCACATGTACTACCTGGTCACTTGAACCGAAAAGCTCCCCTCTCTGTATACAGGTACCTCAACAGTAAAGCACAAGTGATCTCTTATGTCCCCTCTCTATTTTAAAAATTCTCCAAGCTGATGGCTGCCATGCCTCCTCTGGCCCATGCCCATTTCTCTCACCACAGGCGTGCTTCCTGTCCTTTCTCCGTTGGCTTACACTCCAGTACAGTTGTCCTTCTAAAGAACCCTGGAGCCGTCAGAAGAGGTGACTTGGTGACAGCTTGTGCCCATAGGTGGCACATCTGGTGAG…
>TCONS_00034151-[18]-[-]-[u]-[1083]-[2]
CAGAGAGCTCAATTCACCCCAGGATGGAAAGGACCACAACAGAGTTGTTTTTAGGGGACTGACAGAATCTCAGAGAGGACCACGAAATAAAACTCATTAAAGGCTGTATCCATTGTTTCTAATAAGGATCCAGACGCTGACTGAATCTGTCCCTGGGATTTCGAGAACTTTCCAGAAAGTCAAAATCCAATTTGAAGCTGAAGTGATCAAGAAGTATTTTATGTACTCTCTATGTATAAATTCAGTGGCCATGGTCACTACCATGTCATCAAGGCCAGCCACAGACGTAGGCACCTTCTGGAGAAGCCATGACCAAATTGGAATGTGCAGTGTGGTCTTGGCAATTAAACCTAAGGAGTCATGACTGTTGTCAGAACAGATAGGCTAGATGAGCTCACA…
>TCONS_00067521-[7]-[-]-[x]-[1292]-[3]
CTCCAATGTCCTTTCCGGCCTCAGGAAGAATTGAAGTCAGCATCACAGAGTAGTTAGGCAGAAGTTCCAGAACGTGCCTTGTTTGGGACGTCAGCTTTGTCCTTCCTGTTCGAGGACCTTCCTGGCAAGGTGCTTTCTGTCTGGGTCTCAGTTTCCTCCTCTCTTGCCTCGAACAAGTTGAGGGTCCTGGAGCCCTGGGCGGGAGAAACACCAATGACCCCTTAGAAGTAGTGCTGCGAATTCCCAAGAACGCCCCCTCCTCAGGGACACCGGCTTCCTGCGCTCAGGGACTCTCGCTTTGTCCCGCATCTTAGATGCGGGATGAGAAAGCACCGCTTTTCTAACTTCAGCCAGGACCGGACGCGGTGGGAGAGTCACAGGGCAGGAAGGATGCGGGCC…
>TCONS_00014277-[10]-[-]-[u]-[851]-[2]
TGCCTGACTGCCTCGCCCCGAAGGATGGCCTTGGATGGGCATTAGAGGCCCTGCGGCCCCGGGCTCCTGTCCCGTCCGTCTGTCTGTTATCGTCTGTCTCTCTTGACATCACAGCAGCTCCACCCCCTCCTGTCCCAGCCCCCAACGTCAGCTTCCTGCAGGCCCAGAGCCGGCATGAACTCTCCCAACGAGTCGGATGGCATGTCAGGCCGGGAACCATCCTTGGAAATCTTGCCACGGACTCCTCTGCACAGCATCCCTGTGGCAGGTAAGTGGCTCTGTGTCCCCACCTGCCCTCAGCTCTTGGGCATCCTCGCACCTGGTTTGAGCACCCCACTGTGAGTGTTGCTCCCTCGGGGTTCTGCTTCAGCCTTTGAGGGTTTTGTTGAGCATCCATGG…
>TCONS_00013938-[10]-[-]-[u]-[3329]-[5]
TCCTGACCTTCAGCTGGGACCAGCGATCCACCGCGATTAGCATCTCTCCCGCCGCCCACTGCGAACAAACACCCCTCTGTGTGGCCTCCAGGAGGGCTTGCCGGAAACAGGATGTTGACCCGTACCTCCTCAGGGTGGATCCAGTCCCATAGGGCTCCATCTTCCCCACTATGGCGATGACGTCAAGCTGCTGGGTCGTGGCAATGGGCCTGGCTCTGGACCCCAGCTGTCGCCTTTGATGAGTGCAAGCAGGCAGTTTTTCCAAAAGAAATGCAGCAATGGCTGTAGAGCCCCGCCCTGGAGGAAGGAGAAGCCCCGAGATCCTGAGTGCAGTCATGTTAGCTGGGGGGATCCGGACTGCAGGACTGCACAAGGGTCAGTTCAGGATGGCTTTCAGCA…
>TCONS_00023000-[14]-[+]-[u]-[3677]-[2]
GGATGGACGTGCTGTGACCAGCCGTCCCACTCTCCTGCCGGAGTCTTCCTCACAGTGAAAACATGGAAACCATAAGATCAAATGAATATTCTGAAAATCAACAAACAATAAACGAGAGAAGGTTCTGGTCCTTGGCGTCCTGGAGGCTTGAAAACATCAGATTTCGACAGGGGAGAGCGGAGGTGGACTGACTAAGTTGTCCTTGAGAGACTCTGCCTGAAAAGCATCAATGCCTGCCGACTTAGGTATTTCCACGATGGTTATATTTGCACGCACAGACTGGTAAAGTCCGGGCAAATTGGAGCTACACCATAACTTATTTATTTTCTTCCCTGTTCAATTACGAACACATCTAAGATGGAGACGTTAATCTCTCAGCTTCTCCAGCTACATGCCTCC…
>TCONS_00040145-[2]-[-]-[x]-[2881]-[13]
TTCATTTGGCAATCAAGAAGGCAGAATTCTCCCCATTGAAGCTTGGACAAAACTTGGTTTTCCAGTGATGATTTCTAATTGAAATCAATATTTGACACTTTGTCATGTTTCCTTATTCCATATTTATTCATTTAAGCATTCCCTTGGATAACAATCATCTCATTATGTCATAACTATTTGATTGTTTTAAATAGATTATTTGCATAGGCTTATAGTATGTTTGGATCAAAACTAATACTTTTTATTTTCTAATACTCTCCTATCCTCTCCCCACTTTTCTATTCAAGTGATTTTTGCTCATTCTGTCTTCAAGGTAGTCTTATGTTCACTTTTTCTCTTCCTTAAAATTTGCAAAAGCAGAGCTTCTTGTATGTAGTTTTATAGTTTTTAGAATATTTT…
>TCONS_00025245-[15]-[+]-[u]-[676]-[2]
GGTTGACGATGGCCACAGTGAGACTCTGAGGGTCCTTCGGACTGCGTCTGGTCTAGGAACAGCTGTATCGGGTGTTGCGCCCCGCCAGAGCCGGGCGGCCCAGTCGCCCCCGCAGCCGCTGCCGGTCCAGGCCGGTCTCTGGACAAGTGGACCACGGTCCTCAGCATCCACACCCCCAGGGAAGACAGAACAGCTCTGGCATGTAGTGCCGCAGCGCACCGAGTCCCCGAGATAAAGCCAAGATGCTAGTAGCTCCAGACCTGGGAGAAGTGCTCTCAACGGCAAGCATCTTGTATCTCCTGAGATGAGGGTGGGCGGCATCTGCCCTCTGCAGTTCCAGCAAGGAATACAGAAGAGCCAGAGAGGAGGAACACGTTAAGGTTGCCCCTGGAAAAAGCC…
>TCONS_00008355-[1]-[-]-[u]-[1915]-[3]
GGATTTGGTGAGGCCTTAGGTTTCCGTGAATACCTTTTGAAAGCCTTGGGTCGCAGTAAGAACGCCAAAAGCTCTTCTATCCCGGGGAGGTATTGCAGAAGACGTTAAATGCTGTGTGATCCTGGGGACCTTCTTAGACTGACAGAGAATCTAGGCAAAACCTTAGGTTCAACTTTGCAATATTGTAGGACACACATCGAACCCTGTCAAGGCCTGAGACCTTGTGTTTCTCAGGAAGGCCTAACATGCCAGTGTAATCTTGCCAGAAGTTCACGACACACTGAGAGTCTCTAAGAACCTTTCTATTTCACAAAGAACCTAGGGAAAACAGAGGTCTCAATAACACTTTGAAGAAGGCCTTAACCATATGGAGATCTTTTGGAATGTTGTACGTCGCAT…
>TCONS_00022999-[14]-[+]-[u]-[3641]-[2]
CGAAGAGCAACCAGTGCAGCAGTGCAGGTATCCGTGCACAGGAGGATGAATATTCTGAAAATCAACAAACAATAAACGAGAGAAGGTTCTGGTCCTTGGCGTCCTGGAGGCTTGAAAACATCAGATTTCGACAGGGGAGAGCGGAGGTGGACTGACTAAGTTGTCCTTGAGAGACTCTGCCTGAAAAGCATCAATGCCTGCCGACTTAGGTATTTCCACGATGGTTATATTTGCACGCACAGACTGGTAAAGTCCGGGCAAATTGGAGCTACACCATAACTTATTTATTTTCTTCCCTGTTCAATTACGAACACATCTAAGATGGAGACGTTAATCTCTCAGCTTCTCCAGCTACATGCCTCCTGCTTGTGGGGGAAAAGGAAAGAATGAACGGGGAGA…
>TCONS_00058312-[5]-[-]-[u]-[1359]-[2]
GGTTTCCTTTCCCTTGTCAAGGGATGTGAAATGTATCCAAATAGTGCTTGCTTGGGAGCTCCAGATGTCTACCAGAAAGCCTCTACCAACCCACGGGGCAGGCTAACCCTGCCACCCACTTGAAGCCTCCAGGAAAATAAACAAAGGGCTTGGGGGTTAGGGGGAGCCTAAGATGGAGGGGAGCTAGGTTTGGGCTATGGCTGACGCTGGGCGCTGGGGCTGAGGGTTTTTGAGGGGCTAGACGTCAACACTGGGACTGAGGGTACAGTGAGATTTAGACCCAAAGTCCAGAATCAGCTGGAATGAGGAGTTGGAGCTGAGGCTTCAGAGAGCCTCCCGCTGGCTCTCCTCCTGCCTCAGCCTCTCAGGGTGCAAAGATTACAGGCCTGGGCTGTAATT…
>TCONS_00068473-[8]-[+]-[u]-[838]-[2]
TTTTTTAATTTTTTTTTTTTGTCAAATCACATCTTGGCGTATTCATCGTGAATGTGTCTTCTTAGAGGCCTCAAAGAGACTGAAAGCATGTGAAGGGTGTTCTAGTTAGGAGAAGGACCACGTGAGATCTGCGTCTCTTTCAGCTCTTCTTAGCCCCAAGTCGGTGGGCTTACTCTGAAGTTGTCGACGGAAGGGTAATAAAGCCAAGTGTGTGGCTTTATCAGTGCTGACTGGACCATTGTGCCACGGGATGAGGACGCCTTGACCAAACTGCTCAAACCCTATTTTACTTCCAAGAAGATGATGAACATTGAAGAACCTTTGCATGGAGTTTGCTTCTATTTGACAAGCTAGCCACTTGGCAAGAAATTGCCGTTGCTCCAACTGCTGACAGTATAC…
>TCONS_00064911-[7]-[+]-[u]-[1935]-[2]
CCAGGGCTGCGGGCGCAGGACTCTGAGCCCTCAGGGTGCATCCTGAGCCTCAGTTTCCCCAGGGGCGCACAGCGAGCAAGCTGCGGCCTGAGAAGGGCCGGTGCCCCTGGGAGGTCCAGGCCGCGGGTCTGCGCGACCGTCAGGGCGCGACCCTCTAATCCTCTTTAGTCAATATAGTGTGCGCTCTGCTCGGCCGAGCAAACACGGGAACAAAACAGCGGCCGGCAGCCCGCGACTCCTGACCCTGGGGTCGCGCCCTTTGTTCGCCCTCAATGGGGCTGCTTGCCGCCTGGCCCGCGGCTAATTGGGGCGCGTGCGGCCTTCGCCGCCCGTGCCTGTGCGCGGCTGGCCTGGATCTGGATACGGACGCAGACCCCAATCTGGACACCCACCCTGGGC…
>TCONS_00073945-[9]-[-]-[u]-[2634]-[2]
GCGCCCCTGGGGTCCCCCGGGGCCTCGGGGCGGGCTGGCGGGCTGCATCCTGCGCTGGCCCCAGGCTCTCCCGCGGGACGGAAGGCCGGGCAGCGGGGACCGGGGCGGCGGGGCCTTGGAGTAGGGACTGTACGGCAGTACCCCGTCCCCGGGCATCGCGCTGACGGGGCCCCCGGATTCCGATGAGAAAATTGACCAGATTTGAGCCCCATCCCTGATTCCTCCCAGAGGCAATGAGTAATCTCTCCGCTGCATAAACTACCCTTAACCCTTTCAAATAAACCAGGTAAGGGCACTTAATTTAAATTCATATTGGGCGTTTATTTGTACACCTGCCTTTTGAGGAGTCTTGGGGTTTTGGCATGTGTTTGATTATGACTTTTATTTTTGGGAGATAGG…
>TCONS_00050177-[4]-[+]-[u]-[725]-[2]
TACTTTTACCAGATGTCAGAGGACTCTGGGCTGACACATTTATGGGTTTGCCTAAGCAGGAGAGTAGTACTTCCATGGGAGCTAGACATGGTCCCTCTCTTTTGATGGTGATCCCTTGGAGCCAGTGTGATTGACACATCACTTAGTGAGGTCCAATGCTCTCGACAGATCTGAGAGCAGAAGGAGAGCTTGCAACTTAGTAAAAGAAGGACCTGAAATATGAGTTTCTCTTTAGTCTAGATAGTTTATTCTGGGTAATGAAGGCAAAATAAAAATTACTTCAGAAGTCTAGGAGGGATGCCTGGATCCTTTACTGAGGAGCTTTATGTCTGGGCAGGTGACACTGTACTAAGTTTTGGCCTAATTTCTAGGTGAAAATAAGGTAATTTCGCAATCTGA…
>TCONS_00052815-[4]-[-]-[u]-[5418]-[3]
TGCACTGGAAAGTCCAGAATGGTCCACTGACCACGAATCAGTTTGAAGGTCACTTCGCCCCATCAATAGTACCCTGCCTAGTTACCATTGTTTGAATTCTACCCCAATTGTTTGCAAGGTATATAACTCCCTGTTAGAGTCTGCTCAAGGTCGTTTCCCCTTTAAGTGGGATGACCCAATATGTCAGAATTAAACTCCTCTTGCTTTTGCATTGATCACTGCCTCTGTGAGTCTCATTCAAGAGGTCCTGGAAGAGGTTCAATAATGTGTGATTTTTATGTTAGGAAATTCAAAGGAGTAGCATTGGTGTTAGAAAAGATTCACTAAGAAATACTTGGGAACCATTAAGTCAAATCACACAAAGTAAAATTTAGCTAAGGGAGTGCAGCCTCCAAAATA…
>TCONS_00037291-[2]-[+]-[u]-[577]-[3]
ACTGCGGTTCCCGCCCGGCGCGCGGGTGCTGTGACTGCTCCTCCAGGGCTGCTGACTGGTAGCTCTGCAGCGCTCTGGAGCCTCTCCTGCGGGGACTCTGTGGTGTAGCATTCCCTCAGAGCTGGAGACAGGCACCGGGAGCTCCGAGCACAGCTCTCAAGGGCTGGCGGCCACGAAGGCGTTTGCTTGGGTCCCCGGTGCAGTCCGAGTCTCTGCGGCTGCCCGGTGCGCCCGGGAAAGTGCACCTCCCCCGGCACGGCGGAGCGGAGGCGACGAGGACCAAGCGGGTCCTGCGCCAGCTACCACCGGTCACCGCGGGCCATCCGGGCTGCTTGTGGCGGAGTTGCAGCGCTTCTTAGCGCACTGAAGCCCCAGAAGACCTCTGCCTCCTGCGAACCA…
>TCONS_00028264-[16]-[+]-[u]-[2464]-[2]
GGTGGCCCTGTGGAGACAGAGCCAAGTTCTTGGGAACAAAGAGCTCCTGGGCAGTGGGATATATTGTCACTGTCACCGGCTCTGACAGTGTCCAGAGCATGAAAGGTCTCTCGCTATGAGAATGGAAAGATGTCATAGATGCCTTAGAATGAAGCCTGCAGTGAGAAGGACTGGGCCAGTTTGCTCTGTTTCCTGTGGTCCTCGAGAAGAAGACTGGCAATCATTTCAAGCAACTATGTATCAAGTGGAGGCAGATGCCAGGGTGTCGGAACACAGCTTACGACACTGGTGCGGGCGTACACGTCATCTGCAGGGTTTCCCTACCTTGCCACCAGTGTGGAAGATGCAATCATTTCTGGGATCCATCTCGTGTTTACACTGAGCGTGTGACTCAGCCTG…
>TCONS_00028037-[16]-[+]-[u]-[1243]-[3]
GGTTTCTTTCTAGCACGGCAAAGCCTGCCATTTCAGATTCTCCGCATGCTCTCTTTTACTCACCCTTGCCAATGAGCCAGTGTTTGCCCAAGTTTTTCTTGGATAGACAAGACCACAAAACCCACACAACCACTGAAATTATGTTTCTTCTTTCTTCTTCTACAGAGCAAGTGCTCATGTTTAATGGGCAATTTTACCAACTCCTCTACCACTGAGTACAAGGATTAACATTCTGGTGGCCAGTTTTAGTTTCTTCACTGATATCTGCCAGTTATTAGGGCAGTTCAACATATCATAAATTCATTGTGTGACAGCATTCCAAGATGAAAATGTCTACATTTCCATAATACTAACCACATGAGACAGTTTTAGATTCGTGTGTCCACTTCTTCCAACCTG…
>TCONS_00000875-[1]-[+]-[u]-[1961]-[5]
CGAGCGAACAAACTGGTACTCCGAGTGAGAATAGGCAAATTGGACTGAAAGTCTGAAGTACTGATGGCCTATTCCCGGAAGGAGCTGTAAGTCTGCACCGTGTGAAATCCTGTGGTGCAAACCTGGATATAGAAGACAGAAGTTAGGGTCTAGCGGGACCTGAAAACTAACCTCATCAGATTCTGCGCGAGGCATCCTGAGAGAGTCAGCAGACAGCCGCTTAGCGGGAGAATCGCATTTGCTGGCCCTGGAACCTCCCAGGTCAGAGGAGCTGGGGGACTGGAAAACAAGGGTCATGATTGAAGGCGATACTTGTCGGACCCGTAGAATGACAGAGAAAAACTGAGTCGAGTCTACATAAGCTGGAAAGAGTGAGTCAGATGGCCACCTAAAGGCTGG…
>TCONS_00013940-[10]-[-]-[u]-[2897]-[6]
TACCTCCTGACCTTCAGCTGGGACCAGCGATCCACCGCGATTAGCATCTCTCCCGCCGCCCACTGCGAACAAACACCCCTCTGTGTGGCCTCCAGGAGGGCTTGCCGGAAACAGGATGTTGACCCGTACCTCCTCAGGGTGGATCCAGTCCCATAGGGCTCCATCTTCCCCACTATGGCGATGACGTCAAGCTGCTGGGTCGTGGCAATGGGCCTGGCTCTGGACCCCAGCTGTCGCCTTTGATGAGTGCAAGCAGGCAGTTTTTCCAAAAGAAATGCAGCAATGGCTGTAGAGCCCCGCCCTGGAGGAAGGAGAAGCCCCGAGATCCTGAGTGCAGTCATGTTAGCTGGGGGGATCCGGACTGCAGGACTGCACAAGGGTCAGTTCAGGATGGCTTTC…
>TCONS_00031713-[17]-[-]-[u]-[689]-[3]
CCACTGAAAATCCTCACAGCGCAGTTAGTTTTCTTCCCCTTTCATGAACTCACATCTAGCGATCCTCGATCATTGTACTTCCGGTTACTAGCGCTCATTCTTACTATCCTGGCAACAATGCTGGCCACTCGATGAGAGGACCAAGAGAAAATCAATTGAACTCTTCATTAAGGTTCTACCATAGACCCTGTATCTACTCCATGGAACCAGACACATAATACTTATATGAAATGAAAAAAATTAGGTCCTCTAAATTTGAAGTCAAGTTTTTTTCCCTTTTGAGTCAAAAGAAGGAAGAGGTTGATAACCTCTAAGAAGATGTCCCATCGAGTCTTCATGATTCAATAGTGGTGTTCGCACTGACTAAACCGCATTTCCTCATAAAGAGGGAAAGTTGAT…
>TCONS_00062030-[6]-[-]-[u]-[1973]-[2]
CATAATACACAAAAATCATTATTTTAGAATAAATGACTATCTACACTTCCATTAGAATTTTCATTTCCAGAGTCTTAGAAAAGACTTTCAGAAAAATAAATTTTGGGGAGATAAGAACGTTTTTACATTCTCTTTCCTCCTTTTTATTCTGCGCTGAGGATCAAACCAAGGGCATGTGAATGCATCTGCCACTAAGCTGTTTGCCCCACTCCTAAAGCAGAGTGTACCCTAAAATAACAAATCAGCAAGGAAGATGAAGAAATGGTCCAAGAATTCATGCAACTTCAAGAACATCAGAATTAAGGCTGCATAAAATGACTCACCTCCAAAGTATAATTTTACAATTATCTTAACTTCTTTTGTAGGATAAATGTTAAACTCAGAGAAAGCACCCAGCTT…
>TCONS_00015730-[11]-[+]-[u]-[1935]-[5]
AGCATCTTCCACTTCCTTAAGCATGTGTGAGTTCGCAGACCCTGCGTCTCTTTCCTCCTGTTTGTCTTTCTCTCTCTTTGTATGTGGTGGACACGGGTATTTCATGAGCTACAAGGAGTAACCAGGGCTGGAGGGAGGGATGGGTCAGCAGTTAAGAGCACTGGATTCCCCTCTAGAGATTCATAGTAAGGTTGGAGACAAAGAATAATAAAATAAAAATAAAATAAAATAAACAAATGCCTGTAATCAAGTTTAAAGAGAGTTCTTAGCTTATTGGTTGGTGAATTTTTCATTACAAAAATTATTCTGATTGCTGACCTGCATGAGTATCATGACTACACAACTAATGTTGGTGACTGTGTTTTGTCCCGTGGCATCTCTTCTCATGACTGTCTCAGA…
>TCONS_00051894-[4]-[+]-[u]-[708]-[3]
CTGGTAACAAGAAGTTGAAACTAGACTCAAGCTTCTCCATGAGACCAATTTGTTTAGCAGATAAAATACAGAATATGAGTTCCAAACAACACTGAAGCAGTATGCCGCTCTTAGAGTACACTTCTGTAGGGCTTGTGACACAAAAGTAAGCTGGAGCCAGCCAGCTACCAAATCCAGGAGGTCATGGGGGCCATGTAGAAGGTAGTTAACACCAAGCTCTCTGAGTCACTGTGAGGTTTAAATCCTGTACCAAGGAAAGCACCAAGTACCTCTACGGCAACATAGTAACTACCATATCTCATTCCTTCTGCCTTAGGAAACCGTCAATATGGAACCAACCTAGATGATGACCCACAGACTGAACTAAGGTTCAGAGAATGAGGAAGCTCGTTCCAGGAA…
>TCONS_00041561-[2]-[-]-[u]-[4899]-[2]
TACTGAAAACACAGATTAATTCATTTGTCCAAGGATCTCCACAGCAGTTCTTGTTAACAATGGACCAACGACTGACATGTACCTGGATCTACTTCTGAAGTCTTTATCCCATCTCACTGGTGAACTGATCTACCCTGTGCTAGGGCAAAATCTGTTAGTGACTAGAGCTAAGTCTCAGTTTCTACTCAGGTATTTTCTCTCATTTTTCTTTATTTCTGAAATGCTGAGTAAGAATCTTGATGGATTAGTTACTTTTCTTGTTCCAGATACCTGATATGTTAGTTGTTTTTCCAGCAACTATAATAAAATGCTCAACGAAAGCTACTCACAGAAAAAGTAAGCATTTAATTGGCTCATGGTTTAAAGAGACACATTCTGTCATGCTGGTAAAGTCATGGC…
>TCONS_00042263-[20]-[+]-[u]-[690]-[2]
TGGAGACAGGACAGGGACAAGACACCTCTTCTCTTCCAACTCCTACTCTAGTACTCCCGCCAAGTAGTCCCTGAAGCGGAAGCTGGGTGACTAGCCCACTGGAGGAAGCCAGGCCCATTCACGAGACAAAGAAGTTGTGCTTTTCCCGGCCTTGCCGGCGCGGGAGCCATCTCCATGGCGGCTAGCAGAGGAGCCACTGGGAGGCCCACAGGGTGCGCACAGAGCCGCGGTTCTTGGTCCCTGGAACATAAGATGCTGAGGGTCCCAAAGATCAAACCTTCTGCCAGTTCCCAGATCATCAAACCCTAACCAGCCTTGTCCCTGTGACCCGCCACCAGCTATAAGTGAGTCGTGAGACATTGGCCATTTGACCAACCCAAGACAGGCCTGCCTCACTCA…
>TCONS_00035683-[19]-[-]-[u]-[1198]-[2]
ATACATCGTATACCTCCCCTAGGAGCTGTGAGATCACCTGACACCCCTCAGCTCAGGGATAGAAAGTCAGCAGAAGTATTGAGTGGAGAGAACTTGGGTAAGTCTTTTTCCCTCTGAGGCCTCAGATTTTAAAGTACAGAAGTTAGATTTCTCCACTGGGGGAATACCGCTGATGGCTGGGTATAAACGGGGTGGTCTATAAAGTGATGCGTAAGGCCCTAACATCAAATCAAGTGTTGGAAAAGTGCCGACGCTTTGCAGCTCTCCAGTGACTCCAACCCTCCACGTGAATGGTGAGAGCAAAGGTCACAGGCTCCCGTCCTAACTAAATTGCATAAACAGACTTCTTGATTTGTGTGTGCCTACTTTTATTGTTATATTTCTGTCTTCGGCAAATGG…
>TCONS_00036506-[2]-[+]-[u]-[1028]-[4]
TTTGTTTTTGAGACAGGACTTGTTTAGTCTTACAAAAAATATATACATACATAGTTTAATGAAAGATTTTCTATGTGGACTGACAAGAGCCATAAACTAACCAAGGCCTTAGCGCCAGGTATGAGAATCTATTTTTGAATTCTTGGCTGCTGTTGTCCAAGAGACTTCCAAAACATTTTGGGTTATTTATGTTGCTATTGGTTACCCCAAAGGTGGACATTGATAAGTCCCATGAAGACATCAAGCACTTCAGACACAGGACCAGAGGATTTGAACTATATGCAACCTGAAAGCCTCATTCCTGAGGACCACCTTGCATAATATGAGAAAGTGCCACATGTACTTCCAAAGGAGAGAAGAAGCAACAGTCCTTCCTAGACCCAGCTGTACATCCTGTGC…
>TCONS_00029029-[16]-[-]-[u]-[1616]-[2]
GCATGTCCCTGCAACTGCTGTTTGCAAGCTGTTTTGTTCTCTTGCCTTCTTTATAGCTATTTAGGATTATTACCAGATAATCAAGAAAAATATCCAAAGGAAAGGAAAACTCTACAGAATGCTGCCTCTCAGAAGAAACCGCAGCCGAGGACTGGTGAAAAACTCGCTCCCCGTGCAATGTGTGGTTCCTGGGGGAAGCTCACTGTGCTGTGGTGTTCTCTGCCAGTGCACACTCAGAGATGGCACAACAGGAGGGAAACCATCACTCAGTCCTGCTGCAGACCCAGCTGCGCTACACTGAAAAGAAAGCAGGCAGGGTGAATGTTGGGGAGCCCTGGCCACACCGCCTCTCCCTTCTCTGCTTCTAACTTCCAGGGCATCCTGCCCCAGAAGGGCACC…
>TCONS_00037020-[2]-[+]-[u]-[1438]-[3]
GCTGAGGCCTCATGGGCTCTCCCACTTCCAGGTCTGCATGACTATTGGTGTCTCCTTGTTCAGTCTCCATGTTGGCGGGGGCTGAGACTGCAGTGGTGTAGCAAAAGGGGAATTTCCATTAGAAGGAACCACTTTAATATAGATGTAGGGGTTTTTCTGTGTTTTGTTTCATTTGGTTTTATTTCATAAATGACTGACTATTTATTCAAAAACTCACTTTTTATTGAACAGATTAGATTTTTGTTTAAAGCTGGGATTTCATTACATGAAGGTTTGACTCTACATTAAAAAGATCAACATTTTATTCAAATGATGAATAGTCTTGTACAAGCTGACAATTTATTTAAGGATCAATTTAAGGATAACTCCAGAAATTAGTGATCGACAACCATGTTAATG…
>TCONS_00068080-[8]-[+]-[u]-[2971]-[5]
GGGTACACTTAGAGAATGGGCTCTCTTGGGCTATATGCTAGGTTCAAGGTAAAGTATCCCACTGGTCACCCCTTCCAACACTGATTTACATAAAAAAGTGTCTTGTTCAGGGCATAGACTGTGTGTTCTACCTTGTTCTCTGATTCTGGATCAGAATGAAATGAGAAAACAGCTCATCTACCCCTGCTGTTACTCTCATTGTGGGTGGAATTTCAGCAAAGTAAGAGCCTTACAGAGATAAGGATTGCTACCTATGTCAAGCATTCTGACAAGCATAGATTCTTGTACTTTGTGGAGGTCAGGGATGGTAGAAGGATCAAATTCTCTTAAAGTTGAAACTTAAATCACTAATCCCCATGTTGCTTGACTCATCCAGAAATACAACTGCCCAGTAGCTCT…
>TCONS_00029030-[16]-[-]-[u]-[1601]-[2]
AGGGAACTGAGCTGTCTTGCCACTTTCAAAGAACCTTCTGTTTGTTTAGGATTATTACCAGATAATCAAGAAAAATATCCAAAGGAAAGGAAAACTCTACAGAATGCTGCCTCTCAGAAGAAACCGCAGCCGAGGACTGGTGAAAAACTCGCTCCCCGTGCAATGTGTGGTTCCTGGGGGAAGCTCACTGTGCTGTGGTGTTCTCTGCCAGTGCACACTCAGAGATGGCACAACAGGAGGGAAACCATCACTCAGTCCTGCTGCAGACCCAGCTGCGCTACACTGAAAAGAAAGCAGGCAGGGTGAATGTTGGGGAGCCCTGGCCACACCGCCTCTCCCTTCTCTGCTTCTAACTTCCAGGGCATCCTGCCCCAGAAGGGCACCCACCAGGCAGCACCC…
>TCONS_00075772-[X]-[+]-[u]-[310]-[2]
CCCAGCTGGTCTCCAGTGATTCCTCCCAACCCCCGCCCGCCCTGCACACCACAGAGGGCAGGACTTACCCTCCTGTGTTTAGCTCTACGAAGCAGGACAGGAGGACCACACGTTCAAGGCCTGCTTGGACTTCAGAGTAAATTCTAGGTCAGCCTGGGGAACTTGGTGGAATCCTGTCTCCAAACAAAACAAAATGTGGGCTTGTGGTGCAGGGTGGACTTCCGGCTACAAGCGCCGAGGCTTCGCGTTCTTTCATTGGATGGAAAAGAAAACTTCGTGAACAAAATAAGCTAAAAAGATCTGCATAAAC
>TCONS_00035070-[19]-[+]-[u]-[7115]-[2]
AGACCAAAGACCTCTCCAGGAATCCTGCCAACCTTCAATGCCTTCTTATAACTGCAGAGGCAACTACCAGATTCTCTGTTTCTCCAGCCTCAGACAGCCACTGCTGGGCCGTGCAGACCACATCCTTTAAGCCAGTCTAATAAATTCCCTTTTACTACATATATCCATTCTATCCGTCCTGTTCCTTTAGAGAACCCTGATCAATACAGCTCTTTCTTTAAAAGACCTACAAGTTCTCTGCTTTTCCCCAAAGATGCCTTGTAGGTTTAATAACTGTTGAGCAAAAACCAGTTTCCACTCTCTCAGTGAGAAAAAGGGAAGGGCCAGGCAGGTGGGGCACAACCTACAGCTGGTATCTCTGGCATTCTGTTTACTTACCTTACATTTTTGGAGTTAGGG…
>TCONS_00052552-[4]-[-]-[u]-[1453]-[2]
GGCTAGCAAACATGGGCAGATTATGACATGCATTTGAACTCTCTGGGACCAGAGGGTCAGGTGACTGTCAGTCAGTACATTCTGCGGTTTTTCAAGAATGTTCCTCCTCCTCCCAAGAACCGCAGGTTGCGAATGGAACTTGGCCTAGGTGGGAAGCTGGAATCGGGTCTAGCCTTGACCAGAGGCAGTATGAATTTAGTGTCTTCGACTTTTCTAAATAGTAATTGAGATTTCAAAACAACAACAACAACAACAAAAGCAAGTCTCATTGGATTTCTCCAGTGTTTCTCCTGGAATTGGTGTCATTCCTTTCCCATTTGCAGTTCCAGCTTCTTCAAACATCTGAACACCAACGGCTGCCTGTTGGTATTTAAGAAAGAAGAATATAAAACGATGGCT…
>TCONS_00044317-[3]-[+]-[u]-[4973]-[3]
TAGATTAGAAATTGCCATCGTGGTGAAAGATAAATTGCAAGGTCTTTGCAGATTAGTTCTGTGTTCGGATTAGATATGATTTCAGGCACTTCGAAGGAGGAGCCTTCTGGTGGTGTCACTGTGGGGTCTGTCTGAGGACATACCCAGAGATCCTCCAGAACACCTTTGCCACTGGATCAGTGAGGTGTTGCATCTGTCCTCCTGAGTGAAGGAGCCCACAGAACCTGGAGGACGTATTGGATCCCTTGGAGATATGCTTATAGACAATTGTCAGCTACCTACCATGGGTACTGGTAGTGAAACTCAGCCCCTCTTAAGAACAAAGATCTGCTTGCTATGTCCTGTAGGATCCAGAAGTAAAGATGAAGCTCAAAGCAGAGGGAGAAGAAAACCTTCTGG…
>TCONS_00026898-[15]-[-]-[u]-[1116]-[5]
TGACAGCTGAGCACCTTAGCTCCTTCTCTGTGCACCTGACACTTCAGAGCTTGTGATTGTCAGCGGCGCATGGAGGACCTAGGATCTGAGGAAAAACCTGTCTCAAGTTGAAGGCTGAGAACTTCAAAGGAAAGAAAGAAGTATTCCTGAAAAGCCAGGATAGTCTGTCACCTCTTAAGAGGTCATGCTAGACTGAATTGCCCTCGAAGAAATCCGTTGAAAAGCTCTAGAACCCATGACTGTTGGTTTATACAGTAGAATAATGTCTGAGGATTTGGCTACATTAAGGATCTTGAGATAAATGGAGTTTGGAGTTACCTGGGTGGGCTCTAAACACCTTGAAAGAATGGTGCAAGAACATGACACCCCCCCAGAGAAGACATCACTGTGAGGGCAGAG…
>TCONS_00052445-[4]-[-]-[u]-[729]-[2]
GACTGTGGTGCTGATAAAGTGGTTATTTACCAACCAGCAACCAAAGTTTACTATCCTCACAACTAACACTGTTTTTGAAACAACCATCTGATAATGAGCTCTGAGGTGTTAGAACCTGATAGCAGGGATAGAGGCAGAAGGCCCCTTTGTGGGTAGGGAAGTGAGAAAAGGACATCAAGAAGAAGCAGCATGCAAGCTAATCCCCAAGTGGCAAGAAGGAAATGCAAGGGATGGTCAGCCAGGGGCCAACTGAGGACAAGGGGAGAGCACGCGATTCAACACCCAGCAAAGTTCTGGAGACAAGCCTATGAAGCAAGGGACTGACAACTCTGGAAGGAACCATGTCTGATTTTACCTCAGCTGAACTTGCTGAAGCTGCTGAAACCATGTCTGCCAGTT…
>TCONS_00021867-[14]-[+]-[u]-[1858]-[3]
AGAGCAGTATACACGCCTGTGCCCTCTCTCCACCCCAGTGACCCACTTCTGACTGGCAAGTGGATGATAGACAAGAGGAGCAGGAAGGAGAAGGCTTCTCGTTCCAGGATCACACATCTAACTCCGGAGGACACAGATCTCACCCTGGTGAGCCCGGCTCTCGACTCCTTTCCATTTCTCCCAAGTGTGATGAAAGTGTTAGTGTCCTAGGACTACAGCAAGAAACACCACACGGAGAAAATACGTCATGTCAATGTGGACCCAAGAAGTAGTGATGAGTAATGCAGCAGACCATGAGACACTCGAACATCAAAGACACGTGACACCAGGACAGGGCAGACAGCTGTTTCCATCACCTATGACAAATGAAACTGAGACAAAGATTCACTGGGAGCCACA…
>TCONS_00019748-[13]-[+]-[u]-[10276]-[2]
CCACAAATACATCATACCATATAACTTTGAGCAAATTGATTCCTCATTCTGTGCCTCAACTTCTCCCATGGAGCTAACCCAAGTCACTTCGAAGATCCAGCGAGCTATACCAATAAAATGCTCAGACCAGCAGGGCAGGTGGAAGACACCCAGTGCTACCCTGGGCCGAGAGGCTAGGGCAGGCTGGCGTCACTGCAATACACAAACATGTGACAGGGAGGTGGGAAAGAGAAAAACGCAGCTGTGCGTGAGCAAGGGACAGAGACAGAACTGGAGACCTGATGGTGGTGACAGATCAGGTGGTGACAGGTGAGAGAGCTGGTGGATATGCTGTCATTACCAAGTACAGTTGGCGGGCACTGTGCATCAGCCTGGAGCTTATAGAGACACAGCCCCCTA…
>TCONS_00052195-[4]-[-]-[u]-[1308]-[2]
AGGTCCAACCCCCGGAAACACACACCCGCAGCCCAACCACGCCACGATTGAAACCCCGGGTCTAAGTGGCTCGGATGACCGCACTCGCTTCGCGCAATGCTGCCGCCCTGCTGCGTGTGGACCCTCATTCCTGTTCAGAGTGGCCCGTGGCGGGGATCTACAGGAGGTGGTGAGTCTCGACAGACATGAAGAAAGGGCCCAGGAGGAGTGGAAACTCTGCCTTGGAGTAGTCTATCTCTTGAACGCCTCTCTGAGCCTGCTTTATTTTCTTGTGCCAGCCACCTCTATTCTGCAAAGCAGACCTCCCTCTAAAGTCACTTAACCACAGGGGATCCCAACAGTGGAATCCAGGAGACCCGCATTAAGGTACCGATGAGCTCTGTGGCCAGTCCTGTCTTC…
>TCONS_00049287-[3]-[-]-[u]-[1656]-[2]
GCCACCTTGTTAAGTAACTACTTTTAAGTTATAATTTATTTTTTCATAGGCTTTTGGGTGTTTTCTGTGTCGAAGATCATTGCCATCTAACGGCAGAGATAGTTCTGCTCCTTTCTGAGATGAAGGCATCCAGTGTAATGAGATGCAGTGGTGGGGGAGGCTTCCTTGTGATCCAGGTCTCAGGGAACAGGCCCTGGTCCTCCCTGGTCATGGATTATTACATTAGCCGACACCAGAAGTGATTAGTATGATTTTTGTATGTGTCAAGATACATTTGGAGATGAACTTGAACTCACCGTGTGGCTGCAGTGTGGCTCTTTCCGGACAAAGAATCCCCATCTTGGTCTCTAACTGCTCTTCCCTGGTTCCCTTTCCAGGGCCCACACAGTTCTTTACATC…
>TCONS_00061124-[6]-[-]-[u]-[677]-[2]
GATGGACACCTGGAAGGCGGTGGAAAATGGAAGAGACACAAAGTTGGAGAAAGTAAATCTTTGGGGGGCCTGCGCTGAACGCACACCTGGTCCAGGCCTCTTACTGTGCTTTCCTTTGCTTCCTGGCTACTGTAAGGACCAATGAACGGAACATAGCATGGTGCCCTGGGACATCAAATAGATCAACCAAGCTCTTCTCAGCTGACCGAACACAGGGACCCTGGAATCCAGGACGTTTAGAGCTAAAACTGCCTCCTTGTCGTCTGCAGCTCAGAGACATCCCTTCTAGCCAATGTGCTGGAAGCCAGTGGTCAGGGCACCAGTTCTAGAACCCTCTGAAAGAGCTCTGCATGTTCTCTATCTAAGTGCTGACACATAAAGGACAAGGAGGAAATCGAT…
>TCONS_00064977-[7]-[+]-[u]-[1117]-[5]
TCCCGAGCGGGTCCCGAGCCTCCCGCCCGCTGCGCCAGAGTCCGAAGGCGCCGCGCCGCGGGGCCGGGCCCATGTGCGTGCGGCCCGCTCCAGGCGGTCCGCACTTCACCTCTGGGAGCGTCCTGGCCTCCCTCGGGCCTCGGAGGAGTCGCCGCGACCCCCAGCCTGCGGGGCAGGTAAACCAACCAAAACTCTTTGCAGAATGAAAACACCTTTTTTAAAATTGCATGTATACAAAAGAAAGAGCCCAAATGCTTTTTATTTTGCCTGAATACAAGATTTAAACAAGTCTCTACCACAGCGCGTTCTGTTGGACTCTTTCACGGAACTATAGGATCACATGGGCAGCACTTGTGTTTGATTCTACCCTCTTTCTTCCGGTCGGTTCTGTCACCCTGG…
>TCONS_00000787-[1]-[+]-[u]-[497]-[3]
GTCCGTTTCTCCAGACTTTCCACTTTTGGCAAGCTATGTTCCCTGGCTTGTGTCCAGTCTACAAAAGGTCTTAAAACCACGGAGCAGGGCTTTAAGCGTTTAGGATCTCGCTTTTTGCAGGCTTTTGACAAGAAGGCTCAGATCTCCACTAACCAGTGGCCACATTTTACCATCATGATCATTGAGTAGCTCACAACCAAACCGTTTGCTTTATCACAGCAAGAAGAGTGAGGAGAGCCAAAAATGTCACAGAAGAAAGACAACTCAGAACAACCACCCTCAGCCTCCCAAGTCCAGGACACTGGGTCAACGACTCTTCACAACTTCTTCAGGCTGAATATGGATGTTGAGATATCTTGATGGGGGCTAGGGAAAATGGCCTTAAGAAGGCCACCCAAC…
>TCONS_00067386-[7]-[-]-[u]-[2147]-[2]
GTATATTGCTTTATTTGGAATGATGTCTTTTAGCTCTAGAAACAGATAGTTGCTCCTGTAATCCATATAAATACATGAAGTTCTTTGTGCAGTGTGCTTCCCATTGTTTAGTGGCTTGATGTTAAGGGAGAGTCTGTAACTAAATATACTGATTTAGGTGACTCTTAAAAATATTCATCTGAGCTTGGTGTGGTGGTGCATGCCTTTAATCCCAGCACTTGGGAGGCAGAGGCAAATCTCGTGAGTCTGTGGCAAGCCTGGAGGGAGCTCCAGGGTATCCAGGTCTACGCAGAGAAACCTTGTCTCAAATAAACTAAAACCAAACAAAACCAACCCTAAACTGTACATTATAATTCAGAATGGAGATCTGTGGCTTGTCGAGTTCACAGTTGGGTAGAC…
>TCONS_00051461-[4]-[+]-[u]-[1239]-[2]
TGTATTTTACTCACGTAGGTATATGTGGATCACGTGCATGAAGTGCATCTCCTGGAACTGGAGTTCCAGGAAGTTGTGAGCTCACCAGTGTGGACCTTCAAACTCTGCAAAAGCAGCTCTTAGCCATGGGGCCATTGCTGCTTGGGCCCTCTTTCCTTATCAGATATCTTGTCCCCACAACAGAAAAGGTGACTGACAAAGAAGAGAAGCTACCTTCATTCCAGTGGGCGCCAAGCTCCTAGAAGAAAAGGAGGATCCGAACTTTGCCTGGACTGAGAGGGCTCCACGCCAGGAGGCAGCCACAGTTAACTGTTGACCTTGTGCCTGGGACAAACGCCAGCTTCCATCAGCCCTCTCTGGCTCAGTTACAACTTGGCAGCAGGTGTGGACAGGCAGCTG…
>TCONS_00021624-[13]-[-]-[u]-[488]-[2]
CTCTTCTACTGTGCAGAACGCCTGCCATGGTTTCTGGCCACCCGTCCTCAGGATGTCGGGCACACGTGTCTCCCTCAAGCTCTCTGCTGTAGATGGAGTAGAACTGTGTTACACCAGAAAACAACAGAACGCACAACTAAAATTAAAACCTCCGGGAGAAAGAGAACGACTGCCGCCCGGCCAGCGGCCAGCGTTACTGGGACTTGAGATGGAATCATTGATCCTTTGAGGAGGAGAACCGGGCTAAACAACTCTGGAAACTCGGCAACAGCGACGTAAAAATCAGTTCTGGCAGGGAACTGCTTCCATTTTCAAGGCACAATAAATGCTTTCATGGCGAGAGTTAGCTTCAGAAATCAGGACTTGGGAATGAAGCCATCCCTTCCTTGATTTTATTTA…
>TCONS_00007356-[1]-[-]-[u]-[5862]-[2]
AAATCTTTCTTCAATGGTGAAACATCCATTTTAGAATCATCCATTTGTTTCTCACAGCTCCAGTACAGGTGTACTGAAAATGTGGGCCTGGCTATGTCTAGTACATCTGGTATATGTTTAGTGAGGGCTTAGTAACACAAGTACAGTGTTGGAGAATAGTAAATTCAAGGAGCTTCATGGAAGCAATACCTGGGATTACGCTGCTCAATAAGTAGACACTGAAGAGGTGGTTTCTAATATAAGAATATCAGCATTATACGGTTATAATCTCAACAGAGAACAAATAGTGACAGTTCATGTTTAGCTATCATTTTCATTGCTTGCTATAGGAGGTACCAGTTTTGAAATTTTAGCACAAGTCCAGGTAACTTAGCAGGTAAACCTGACTTGTTTCAACCC…
>TCONS_00067409-[7]-[-]-[u]-[1721]-[3]
TGACTACTGTGTCCAAACCAATGTTCCTGTCCATGCACAGCCTTCTCAGGGCACCATGCCACTTACAAAGTCCTGCCTTTAGCACGGTGCCAATGGGAGTTAATTTTTCATTACTTTTATTTCCCTCTCTTCCTCATCTGAATTTCATCCCAGAGAGAGAGAGAGAGAGAGAGGGAGAGAGAGAGAGAGAGACCGTCAGATTCTTCCTGTTCAACGTCTAAAGTCATAATACCATGTTCCCATGTCATACGTGGATAAAATATATCTCAGATGAATATTCAGGGAGGATATTACAACATTCTTTCATATGGCAAAATCCAAATGGTGCCTAGGAGTGTGCTTGGTAAAGTACGGATGTAGTTTGAAGGGGACATTTAATGACTTTCTCTAAGTCAATGG…
>TCONS_00022055-[14]-[+]-[u]-[2536]-[2]
TTCACAGAGGGTTTTTCTTTCCTTCCTGACTTGACCACTGAGGCAGCTGTCACACACAAAGGATGTTTAACAGTTTGTCCCCATAAAACAGATCCTGAAAATGCCATTTTTCTTTCTATTTAAACCAAGGTGCTACTACCCAAGAAAAAATGTTGAAAGACAAAAGGATTTCTTCTGGGGGAGTCATTAGCAATGTGTCCATCTCTTACTACATGGCTTGGGGACTGGAGAGGCATGGTGTTCTCTTTCAAATAATGATTAATGGGCTCCCGCTGAGGATTCTTGGTGACCAGTTCTCTGAGTCACCCTCATTGGAAGATAGTTGAAAAGATCCTAAGAGAACAGACATGTATAGTTTAGAACAGTATGGAAAGAGAAAGTGATTAATCCTACTAACGA…
>TCONS_00068957-[8]-[+]-[x]-[7422]-[2]
CTCAGTTATTGTCACCATCATCGTCATCTTCAGAATTCAGCATTGCCAGCGGATTTGTTTTCCCCACTCTCACCCAGTGTGTTAAGTAGCCTCTCCGTGGGTTTTCCTTGCTGTTCTTACAGGTTAGGCACTTTGACATAATTTGAAACTTTGGTTAGAGTCGCTTGATACCGTCCTTTGACTTCAGCACTGTTGTGAGAGTTATTGATGACACACATAGTTAGTGTTCACTGCTGCAGACTGTTTAATGGGTACTGTTGTGTGTTTCAGTGTCCTCCTGATGTGGGTTAGCTCCAGTGTTTACTTAGCTGCAGCGGCGTGTGTTTATTAGTTTATGCCTTCATTGCTGGTGCTGAAAATCAAACCTGTCCAGGGCCCAGCATTGTTTGTAGACACACA…
>TCONS_00021869-[14]-[+]-[u]-[1753]-[3]
GTGCCCTCTCTCCACCCCAGTGACCCACTTCTGACTGGCAAGTGGATGATAGACAAGAGGAGCAGGAAGGAGAAGGCTTCTCGTTCCAGGATCACACATCTAACTCCGGAGGACACAGATCTCACCCTGGAGAAAATACGTCATGTCAATGTGGACCCAAGAAGTAGTGATGAGTAATGCAGCAGACCATGAGACACTCGAACATCAAAGACACGTGACACCAGGACAGGGCAGACAGCTGTTTCCATCACCTATGACAAATGAAACTGAGACAAAGATTCACTGGGAGCCACAGCTTTGCCGTGAGAAATTGGAGCTCTGACAGACACCGACTGACTACAGCATAGTCAGGACCAGTGCATTTGCTACCCTAGAGGACAGCTCGTAACTCGTCAATCT…
>TCONS_00015666-[11]-[+]-[u]-[462]-[3]
CTGCGCTTTGTGGCCAGGTAGCTGAGGAAGCCTCCAGGAGGACAAGTCATGTGTCTGGCCTTTGCAGGGTTTATGCCCTTTGAACGTTTATCCATCCACGTCGCCCAGGGTTGAGTGCTGCATGACTACTCTCCCACTTGTTAAGGGACTACCCTGCTTTCCAGGCCCTGCAGGGACCTAAAATAACCAGGCAGCTTTCCCAAGAAGAGCCCCTCATGAAAGGCATAGCTGCTCACTCTGTCTCTGGTGTTAGAGACACAGCGTTGCTCTCCTATAGAGGCAATCTGGGAAATCCTACTTACTTTGGCTGACTCACCCAACAAGGATTCTCCTGCCTCAAAATGAAGGAACAACTCAACCGCCCTGCGAGGTTAGAGATTAGATGCTGAGCTGCGCCCA…
>TCONS_00003440-[1]-[+]-[x]-[827]-[2]
GTCCTCAATAAAACAGAATACATAATTCTTAATATATTATATTATTTATTTCCCTATGACCATCTAATGCTGGGTTATTTATCAACACAATGTATATTAAGCATCTCTATAAGCCTTCAGGAACAATCTGAGAACCAGGAATTCATTCGCATTTTTAGAGTGACTGCTGAGTGGAGTCCAGTGGCCCTTACTTAACATCTGTACAGGGTAGGAGTTCATAAGAAACACGCGCTCCCCTTCCCCCCAATGAAGAACTCTGAGAGCCCAGTGTAATCCAGGGCAGATATTTTGAGACCTTAGACTGGAACTGCGGCCAGTAAACTACCTGACACATGGACTGTTGGAGTATTGTGGTATAAGAAATTTTTTACCGGAGTCATGGATGAGCAAAATGGGACT…
>TCONS_00050225-[4]-[+]-[x]-[615]-[2]
TGAGCCTAATTAGAGTGATCGGTTGATCTGAAGGGCATCCAGAAGTGTTAGCACACATGGGAAATGCATACCTGGCAGCCAGAGGTCTTACGTTGGGCCAGAGGCCCTTTCTTTCTCAGGAACTCCCAGGGAAGTTGAACCACTGTTGGTCAGCTGGTGAGCTTTGCCTCTGGGACTAGACTTCTTCCATGAAGTGAGGCAAAGACGTAGGCGACTCCCATATTAGACCAGCTAGCTGCTCACTGACAGGTGGCTTGGCTTCCTTTTGTTTAGAGTGCTCATTTCTGCAGCAGAAATCCCTCTGGTGGGTAAAACACTGAGGCAGGCTAAGTCTTCTGATGAGCAGTCAGTCCATGGAAAAAAACCTCAGGTGTGAGTTTGTTTGCTTGCCTCCTCACC…
>TCONS_00067783-[8]-[+]-[u]-[2990]-[2]
AATAATCATTGATTAAAACCTCTGAAATTAGGGACAAAGTTAATCATTTCCTCTTTCTAACCTTATTAGTTTGTCATGACCCAAGAGAGCAGGCAGACACATCCACTGTAGCATTTGTAATTATTTCTGTTTCATGAATTAGCACTCTACAGTCCTAAGAAGCCAACCAGCTTATTCAAAGACAAAAGCAATGGTCAGAGATGAGTTTCCAAACAATACTGCTTGGCATTCTACAACATACATCAAAGTTCCCCCCTTTGAGCACATGCTGAAGTTGAGCCCTGGGAAATTATTCCAAGCTATCCAATGACAGTGATGTCTTCAGGTAGGTGAACAGGGGGTTCTATATCAAAGTCAGAGCTGCCTTTGAGCCCCAATATCTGCCTTCAGTCAGCTAGA…
>TCONS_00035400-[19]-[+]-[x]-[1464]-[4]
TTTCAAAAGTTTTAAAACTATAAAGCAGGGGTTGGGGATTTAGCTCAGTGGTAGAGCGCTTGCCAAGCAAGCGCAAGGCCCTGGGTTCGGTCCCCAGCTCCGAAAAAAAAAGAAAAAAGAAAAACAAACAAAAACAAACTATGAAGCAGTAATCAAATTTAAGTTTCAGCACATAATTCATATGCCTGTTAGAACAATTATTTCTTCCATTCGTCTTAAAGCTACAGCAGGGGGAGTAAAGAACGGCTTGCATCTTAAGTGTAGTTGAATAATGGCCTTTATGCAAAACAAATGTTGGAGGAGCCAGCTCATTCATCCATCGAGTCCCAGTGGATTCCTCAGACCCCTGATGGTTTTGTCTGGAGCCTCAGCTCCCTTAAGTCGCAGGAGCCTCCCATG…
>TCONS_00005846-[1]-[-]-[u]-[609]-[3]
GCACTTTGGTTCCCAGGGGACTTGAGTGCAGGGAGCCAAGGGTCATTTTCCAGGCTTGTAGCGGGATTTGAAAAGGACCGGAAGATAAAAATTCTCTCCGGAAGTCCGTGCAAACCTGTGTGGAGTATTCCTCCGGCGGGCCGCGACCTCTAAGCCCTCGTCCTTCAGCCTGCAGCAGCCAAGGGCAGTGGTTTGCCATCTCCACGGAAGATCCCGCGGTCTCGAGTCCAGCCAGTTTCTGTGTCATCTAGCCAAGGCCGGACGGTTGAGCTCAGATCTGCAAGGCACTCCATTCACTTCACCCCGCCTCCAAAAAGTTCGACTATGGTGGCCGGGAAGGACCACACACAGGTGTCTCTGACCTTTGAAGACGTGGCTGTGGCTTTCACCCAAGAGGAG…
>TCONS_00000372-[1]-[+]-[u]-[832]-[3]
GACATAGGCGGTGGAAGCCTGTCCCTGGACGGCTGCTGAGCTGAGTGGTGACTATGAGCAATTGCCATCTGACAGTTATTCTGTGGCTTAAGGAAAATGGCTGTGGTCACGCTCCGATTCCTGCTGGACAGAATAATGCTGAGCACGCAGCCTGGGCCTGACTACGAACAGCTAAACCTGAACCCTGGCCGTGCTTCAGTCAATAAAGATGAAAAGGCTGACTCAGACTTAGGAACAGTCACAAAAGGGCTCCATGCTGCATCCGTAAATCTAACCCGGAGTCTAAAAATCCCAGCAGTACCTTCCGGTGGTGTATCCAGATGACAACATAAGAATATCTTGTATACGGAAACTGAAGATCAAGAAATTCTTTCAATTTGGGGGCAATTTCATAATCTA…
>TCONS_00044961-[3]-[+]-[u]-[771]-[2]
CTGCTCCGACTTCCCCCTTTGATTTATTATAGCCATGAAATGCTCTGCTCTCTTCTCTTTTCCTTGCTGTACCCCGGGGTTGGAGGAACACAGGCCTCCCCAGGCCCCAGGATTCAGCCTTACTGGACTACCATCTCTTTCCAAGGGCAGGGCATGGGGACCAGGAATGAGAGCAGTCCCAGTTAGAGCAGAGAAAGATGGCTGAACAGAGCTGTACGAGCCTCTGACCGTGGCATCCGGGAAGCAGAAACAGAAGACCTGTAAGTTCAAGGCCAGAAAAAAAAAAAAAAAGAATAAAGAAAGAATAACCCAGATCGATAAGGACCTGGTTATAGAAACCGTGACCACGAGACACTATCCAGCAACGACAAGAACCACAGCAACATGCATCCACACGGG…
>TCONS_00068955-[8]-[+]-[x]-[5885]-[3]
CTCAGTTATTGTCACCATCATCGTCATCTTCAGAATTCAGCATTGCCAGCGGATTTGTTTTCCCCACTCTCACCCAGTGTGTTAAGTAGCCTCTCCGTGGGTTTTCCTTGCTGTTCTTACAGGTTAGGCACTTTGACATAATTTGAAACTTTGGTTAGAGTCGCTTGATACCGTCCTTTGACTTCAGCACTGTTGTGAGAGTTATTGATGACACACATAGTTAGTGTTCACTGCTGCAGACTGTTTAATGGGTACTGTTGTGTGTTTCAGTGTCCTCCTGATGTGGGTTAGCTCCAGTGTTTACTTAGCTGCAGCGGCGTGTGTTTATTAGTTTATGCCTTCATTGCTGGTGCTGAAAATCAAACCTGTCCAGGGCCCAGCATTGTTTGTAGACACACA…
>TCONS_00043120-[20]-[-]-[u]-[811]-[2]
GTGGGCCCCAGCATCCCTGAGCACTCACCAGCCTCGGAGCACCTACGCCTCTCCAGGTTCCCTGGCTAGGTGCATCCCCTACCCCGGGGTTTATAGAATATGAAGACAGTTGGGGGCTGGGGCAGGTGTTGAGAGCCCCCACCCTCCCTCCACACAAACGCTTAGTCCTGGTGCTGCAGAAGGACAGTTGGAAGCACACCAGACCCAGACTTGGGAGACCTGGAATGTGGTCACGTGACAACAGAAGCCCGCTTTGAGGGGACCAAATCAAGCATCCTCCCCTTTTCTCACCCCCCACCCTTGATCCGGCACAGACTTCGGGAGCACGGAGACTCCAGGGATTCCCGGAGCCCGCAAGCAAGCCCAGCCTTTTTGGAAAGCTTGGGAAACCCCTGGCAG…
>TCONS_00046594-[3]-[+]-[x]-[3136]-[2]
GGCTGAACCAAAGAGAGGATTGCCGGATGAATCAAGAGAAGAAAAGGGGGCAGAATGTTGCCAGGAACCTGGAAAATCTGTCTTCAACTTATAAACTTCCTCCCCTTTTTTTGTGGGAAATACTCTTTTCCATCTGTTGCTTATTAATCCTGTTTACACATTGGGCCTTGAGCAGGAACCAGAGGGTCACTGACCAGGAGGAGGCCTGGGTGCTTCTGGTACAGCTACAGAGCCAGCACCAGAGCCCAGCTAACCATAGGTCCTAGTGCCTGCACCCCCATGGGGCTGAGCCTGCTGGGACATTATTGACACATGTCTTAGGCAGCATGCCTGAGTGTGGAAGCCATAGATCCTATGGATTTGGTCTCTTCCCACAGTTCTCTGTTGGTTCAGTATGGC…
>TCONS_00050009-[4]-[+]-[u]-[2197]-[4]
CACTGACTTCAAAACCTCAGGATCTCCGGAGACCTGGGGCACTGTAGCTGCCGCTGCAGCAGACAAGTAAATCCCTAGACGGCCTTAAAGCATGAAGGCAGGCTTTCCTTTCCTATTGATCTCAGCGCTGTGGTTCCTTCTACTCCCAGCATATCTTCCTTAGCTGGAACAGGAGCCTTCCCAGCCGACTGAGAAGCTAAATGCAGTCAGCAGAAGTCTCTGGAATGCAAAGAAAAACTGCTAAATGAGGACAGCTCTGCTGGTCGCACTCACTGCCACTGCTCACTCATGGAACAAGATGTTGAACTCTCAGCTTCTCCTTTGTCATGCCTGCCTGGGCACTGCCATGCTCTGGCCTTGAGGATAATGGACTGAACCTCTAAACCTTTTGACTTTTAT…
>TCONS_00037317-[2]-[+]-[u]-[8275]-[2]
GCCCATCTCCCCTAGAGAGAAGGAGATTTTCATAAGCTTTCTGAACTGTGGCACCTTGGAGGGTCTTTGACACTGAGAATGGTACGCCCACAAGCTACGCAGTATGAGGTAGCAGTTGTATAAAGGACAGTACCCACCTTGTGAATAGGCCTCTCCCTGTTTTCTGTCCAGCTCCTTGGAGCAGTCCGCACCATGACGTATTTCAAGAAAGAACTTTTCTATGTCTGTTTTGTTTTCAAGGACCCAAGTGGAACCACTGTAAAGATGTTAGCTTGCAAGCCCTGGGTAGCATACGGCCAGAAGTGTTTGGCCGTGGGAATCATGTCAGCCATCACCTGAGGTCAGGACACCAAGAGGCACTACAGAAAGCATCTGGGGATTGTCCTTGGATGCCAAAGG…
>TCONS_00044276-[3]-[+]-[u]-[918]-[2]
AATGCTGTAATTTTTCCAGTGACTGTTTCTGGCTTTTTATAAAAATTCAGATGTCCAAAGTTGTCTTAACTTTTAGCAAAGACTTCAAGTAGAAAATTGAAAAGTATGGAGAAAGTAAACTGACTTTAATGGAATTGCATTGGATTTCTCTCTAGTTAAGTTGATGTTCGCTATGAGCTTGCTGTCCACTGTGGCCTTTATTATGTTTAGGTATGTTGCTTGCATCACTGATCTGTATACGGCTATTATCATGAAGGGATACTGGATTTTGTCAAAGGCCTTTTCTGCATCAAATGAAATGATCTTATGATTTTGTTTGTTTATATACTGAATTACGTTTCTTGATGTTCATATATTGAACTCTCCCTGCCTCTCTGGAATAAAATCTGGGTGATCACC…
>TCONS_00053015-[4]-[-]-[u]-[643]-[2]
ACTGGTGCGGGGCGCGGGCTCCCGCCCACCATCTGTCGACAAGCAGCGCTCGGCGCCCCAGTCTCCTGCGGCTGGTTCTGGAACTGCCGTCGGCTGAGACTTGCTTGGGACCCGAGAAACCGGGTTTGTGTCCTTCCCGGTCTGAAGCAGGCACAGGGGAACCGAGCAGTGTCTCCAGCAGTGAACACTCAGGTCTGCCCTGTGCCAGCAAAGAACGAGAGAAGAGATTGCTGCAACATTGATAATACTGCTCGCCTTCTTTCAGAAGCACTGAACTTATTCAGGTACAGTCACTGGAACTTTCTAGAATGCTTTAATGGCAGTTCCACTGATTTGGTATTTGCCCTTGACTGCTCTGGCTAAAGCAGATAGAATGTAATTTATTCCAGTCATGCTAAT…
>TCONS_00020618-[13]-[-]-[u]-[4407]-[3]
CAGTGAGTTAAAGGTTTGCTGCGAAAGCCTGAGGACCTATGTTCATATATCCTTAGCACATATATCAAGCAAAGTGCAGTACGATGATTTTGCAACCCACATGTTTCTATGGAAGGATGGGCAAGGAGACAGGTGTACCTCTGGAAGCTGCTAGGCCAGACCATCTGAGATGTGCAATGGTGAACGGCAAGCTGTCTCAAACAACATGGGAGAATCACACGGGAAACTGCATAGTTGCCTGTAAGACGCTGAGGGGCCCTGCCTCCAGTTGGCCCTAATTGAACAGAGCTGTACCTGACTGAGAGTGAATGAACAACTTGCTGCTAGAACCTACTGAGCCTTGTATGACCTGACCTCCAGAACTGAAAATCACAACCTCCAATTCACGTATTACAACAA…
>TCONS_00048513-[3]-[-]-[u]-[978]-[2]
ACATACATCAATATATACATAGATATACACAAAAATACATGGACACATAAATACTAGATACATAAATACATAGACATAGATATACAGATATATAGATACAAAAATAAGTAGATGAATAGGCAGACATGAAGAACCTATACAGTGAGTTTTCCAACCTACCCTCATCTTCTTCCTCCAGAACTCCTCTCTCTTCAAGTTGCATTTGTTCTGACAAACAGTGGAGATTTCCAAGGGAAGATGTTCTATCTCATGACTATGCTCCATGCACATCTCAGGCTGGGCCCTTGTGTTTATTTCTTTTGCAAGGAAAATTATAGGTGCTATTTGAATAACCAAGGAACAAACTAATGAGGGTATAAGTCCTGCACCTACCACAATGGATGACAGGTAAGTTGTGCT…
>TCONS_00004671-[1]-[+]-[u]-[942]-[2]
GAATTCTGAGTGTCCTCATCCCTGACTTTGACAGACAGTTTTGTTCCTCCTTGTTTGTCCCAGGAACCTTGATTCTTCTCAGGCTGCCGGCTGTAGAGTTGCTTATGTGCCCAGTTATAACTCACCGCAGTGGGAGACTGGCCTGGTTGAGCACGCTGCAGGCTCCCCGAGCACAGGATAGCACTTTCTGAGGGACATGATAAAGGAAAGGTGCTGAGATGAATAGAGAACTCCACTATACCCAACCTAAAACCCTCATTGTTCCAGGAGCAACCTGAAGACTACCATGTTTTCCTCAGTTTTTAAAACAATTAGAATTTTTATTTGTGTCTCTGTGTCTGTGTGAATGTGTGCCTATGGTGGCAGGAAAAGGAGCTGGAGTTATAGGTAGTTGTGAGC…
>TCONS_00020548-[13]-[-]-[x]-[437]-[2]
TGGCTCTCTCAGGTGTGTGACCTTGGCTCTGCATGTGCTAGCTCTCATTGTGTCTCCACATGGCCAAGGGGTCTGTGCTGGGTTTGCGAAGGGCTCATGACAAATGAATATGTCTGCAGCTGTTCTCTCAGGCTAGCTGGTAGCCTGAGGATACCTCCTCACCTCCATCCACTCCCTTCCCATGGCAGGCAGCTAGCAATGCCTGGCTATTTCTCTTTGTTGCCTTTTCTAGATCACTATAACCTGGGCCTTGAACAATTACCTAGTTAGTTTGTTTCCTTTCCAGATTTTATGCTCATCCTCCTAAAGCCAGGATGACTCCACCACTCTGTTATTACCCCTGTGGGTCCTCTCTCAGTTTGTCTCTTGTCTCCCTGGGTTTTCCTGTTGCCTTCATTG…
>TCONS_00016879-[11]-[-]-[u]-[1977]-[2]
CCGGTATGATAAAGCCCTCTTCTAGTTTTAACGACTCTATTTGCATAACGGAGACCTCGCTTCCTCCCGCCGGTCTGCAGTGCTTTTCTTTCCTCCTTCCCGGACCTCTGCACCCACATCTGCCGGTCCCTCTCTGCTCCCCAGAAGATCCCTTCTCAAGGGGACTCACTCGGAGCTTGAGTCCCGGGCTCTTCTCCCTCGGCCGGGTGAGGTCCGGAGGCACCTGGGGGAGCGGAGTTGAGCACCAGGCTGGGCTGGGGAGCCGCCCTGGCACTGCCCGACCCTAACAAAGAGAATCGGGCTGCGCGCCGCGCGAGCGCTCGGTGGGCTCCGGGGCCGCCGCCGCCTTCCCGGCTGAGAGCGCCGCAAGCAGGGGTAGAGCCAGCTGTGCCAAGCTCC…
>TCONS_00020619-[13]-[-]-[u]-[4272]-[2]
AAAAGCCTGGGTGTTTTCACAGAGCCTGTGACGGGACACAAGGGATGGGAGCTGAGGGAGCTGTCGGGAGTTTCGTCAGTCCCGGGATGGAGCCTCAGCTTTTATCTTCTGCCTCAGTAGCCTTGGATGGAATTTTTGACTCTCAGAACAGAGCTGTACCTGACTGAGAGTGAATGAACAACTTGCTGCTAGAACCTACTGAGCCTTGTATGACCTGACCTCCAGAACTGAAAATCACAACCTCCAATTCACGTATTACAACAAAGTTCAGAATGCCTAAGGGGAAGATAATTAGGCTATATACTCTTGAGGAAAGGGACACAAAAGAATTTGTGGACATTTAAAACCACTGGATGGATCTTTTTAATTACTAAATTGGACAATGTTTTCTTTTGTCTT…
>TCONS_00013937-[10]-[-]-[u]-[3161]-[5]
ACTGCATAAAAGGATCTTTTTTTTTCCTTTCTTTGAGGGTACCTGAATACCCAGAAAACTTCTCCTGGGGAAGAGGTTGGGATCATGCCCCTCTCACCCCTGCCACCACAGAGCCTAGGCTTCCTCGGGAAACCTGAACAAAAGGAACATTCTAAGGGCTCCATCTTCCCCACTATGGCGATGACGTCAAGCTGCTGGGTCGTGGCAATGGGCCTGGCTCTGGACCCCAGCTGTCGCCTTTGATGAGTGCAAGCAGGCAGTTTTTCCAAAAGAAATGCAGCAATGGCTGTAGAGCCCCGCCCTGGAGGAAGGAGAAGCCCCGAGATCCTGAGTGCAGCTTGGGACTGCCAGTCGCTGCTGACATGTTGAGATGCCCCATCCTTCAACCTCTGCTTGCTT…
>TCONS_00030660-[17]-[-]-[u]-[954]-[2]
CTTCTGCCCACTCTAACCCTAAGGAAGGGGCTCATGTCACTCAAGAATCACTCGCCAATCAGGTCATCCAGGCAGACTGATGAGAGCAATAGGAGGGTTCTTCCTAGTACTTTCTGCCATGCCGGACATTCAGCTCTCAGGTGAGCCTGTGCTTGCTACTCCTGACATGAAAAAGCAGGGGGATGAGCTGTTGAAGCTGGGGTAGTGGGCCCTTCCTTTGACTGGGTGGGAACTAGTGGTTAGATGTGAGCATCTGTAGCGTTCCTTGTGGTCTTAGTCACTTGATGCACTGAACCGTTGCATCTGAGTTCATTATGGGAGATGTGTCTAGATGAATCCCTTGGACCAATGTCTTGTGTGTAGAAATATCCTTGGCAGGAGGCTGAATTTGGAGAAGCC…
>TCONS_00052895-[4]-[-]-[u]-[967]-[3]
TGAATTTTCAAGCTCATCTCCATAAAACAAAACCTGCATTTCTGTTCTTAGTTACTAGATCTACAGAATAGCTTACTGTCATATTTCCGAATAACTTTAATTTTTTTTCTTTCACTTCAGATTTCCTTCAAGAAACAAAGGCTCCACTGGCTACTAACAAAATAACCGTCCTTCCTCAGCCTGCTTTTCTCTGTCAATATTGCCTCTGTCCAAATCTGGATAGACTCCAAACCTACGACTTGTGCTAACAACCTCAAGAGATGGGAGCTATCCAACCATGGCAGATTCTGAGGTGGAGCTCTCTCCAATAGGACGAGACACAGTCATCACCTATGTTAGAATAACAACTGAACTTCCTGCCCTAGTGTGCTTGCAAGGGTCTCTTGCTGTAGCAACGAG…
>TCONS_00049025-[3]-[-]-[u]-[4676]-[2]
GAGATTTGCCTCCCAAAGGAGGGATTGACATCAAGTGCCAATACTTTAATAGATGCCGTTTGGTCTCTGAATTGGCAGTTACAGATTTTATGAGGTATGAGATATGGTCCAGGAATGGAGTCCTGTAAGAAGACTTCTGAGTACTTGTGAGAATACTCAAAGACAAAGACTTTGTGACCAAAGTTTCTTCAAGATACCAAATTGTCCATGGATTTTGTTTTCATGTTCCTTCCTGGTATTTTGGATAGGAATGAGTTTACTTCAGACTGCTCATTATTGCTTGTTGTTGTAACTTAATTGTTTAAATGACTCTTTTTATGCCTTTATGGAAAAATGTAATTTGGCAACTTGTAGCTATTTCTTTTGGTTGTATACACCTTGCACTCAGGAGAATTATAT…
>TCONS_00038009-[2]-[+]-[u]-[1009]-[2]
TTATGTTTTGTGTTTGACTTGGAAGTGCGTTGTCTCTCCAGACTATCCTGAAAGACCCGTGAACCTCTCCCTGTCTCAGTCTCCTGAGTTTATCAATAGGGGACCTTATCTCTTCAACCAATTTGTTCCTGCATTCTGCCCTCTGACAACTGATCTTTCCCAGGCCACACCAGCTGTTTACTGAAAGAGTCTGCGTGCAAGCCAAGCATTTGCTCATGTGATTTTTCTCTTTTGCTGACTGCCACATAATTCTTAATGATTAGACTCTGTTATATCTTTACCAATTCTCTTCTTTTAAAAGGCTGTGAGAAAATAAATCAGGGCTAAGTCAGGGAGATACAGAAAGCGAAGGCAATTGGAGAGACACATGGACAAAGGAGACACCAGCGGAAAGGCAAG…
>TCONS_00022769-[14]-[+]-[x]-[948]-[5]
TTGGTTTTCAACGATCCTGATTTCTCTCTGCTGTCTTGGGATGGCGTAGGATTGTGAACTGTCCCCAAGTGTTCCCCCCACTCCCGCAGCCAGGCAGTGGGAGGAGTCGCCCGGGGATATTCAGGAACTCCTATTTGATCCCTCACACCATCTACTCGCAGCAATAAGAAGAGTCTCAGCTTGAGGAAGAAGATTTAGTGGAGCTGGGGAAGGGAAAGGAAGGATTGGGAGGAATCTTCCCCCACACCCATTTCCATTGCTTTGGAGACCGGCGTCGGCCCTCAGCAAGAGAGTTTATGCTCCCGGGATGCTGAGCGCTTCATTCTGTCTCCGGGGCGCTGGCAGGGGGTCCCAGCTCCAACGTGGCTCAGGGCTACAAGTCGGCGCGGTCCGAAGCGT…
>TCONS_00005651-[1]-[-]-[u]-[634]-[2]
CTTGTCCTGTATTTCTTCTGCTCATTCTGATGAGTAGCTCTATGCATGTAGATGGGAATTCCTTCAGCAGAAACCAAACAATGATGGTAGACTTCATAAATCACAGTGCGGTTCCACAGAAGCAAATGAGCTGAAGACACGACACGGTGCCATGTCAGGACAGGGATGACTTATGGTGGCGTCACCTTGGCCCGATCCTCCTGTGCTCTGTGGTTTCCATGGAGACCAGCATCAGGGGTCTGCTTCACAGGAGCATATCTGTACATCAGATCTGTTTTCTGTTTGCTATTTAAGAAAGTGTGTGCTTCATTAAGATGTGCCACCAATGTTTATCTGATCCACTGCTGCTGATTTATTTACTATTCTCAATTTCACTGGGTCGTACCTGCCTTTTGTGCT…
>TCONS_00011507-[10]-[+]-[u]-[12176]-[2]
ATAATAATAATGGCCTCTATTTTTTGTTTTATTCTTTTAAAACAGGCTCTCCCTTATTGGCCTGGGCTTGCTGCACACAGTAGGTTGGCCTTGAACTCACAGGGTAAGAGACTGCCTGTCAGCAGGTTCCTGGCCATCCATGGGGTTGGGTTAGGAAGGGTTAGAATACTTAAAGAACTTCCAGTTTACCTAAGCAGACACGGAGCCAGATAGTTTAGCTCTCTTTTGGCCAGCTGGAAGCAGCATAACGGCTTCCACCCACAGAGATAAAGAGTTGTGATTTGAGTCTAGGCCCTAAAATAGAGGAGGACAAAATATGCCCAGACTCTGGGTACAGCAGTCTCGCCCATAAGATGCAGTTCTCAATCTGGCCAGAAGGGGGAGGTATGGCCATGATCT…
>TCONS_00041638-[2]-[-]-[u]-[1196]-[2]
CCCCAGGCTGGCCGGCGCGCGCTGACGCTGCCCTCCCTCGGGCGTCCAATCGGGAATGTGCTGTGGGAGGGGCCTCGGGGTGACTAGATGCCTTAGTCAAGGTGGAGCCGGCTCCTGGTTTCCGGCGGCCCAGGTGTTGGACATTTCTTCCCTTGCTCCTCCGAGAGGGCTGAACTGGGGGAGGAGGCTCCTCTCAAATTAGGAACGAAGCCAGGGTGCACTGATTAGTAGGGAACATTGGAACCTAACAACCAGACACTCTCAACATACAGGGAGAACAATGAAGAAAACTTCAAAGAAACCAATTGTTGTTGCCCTAATCTAACAAAGAAGTACACTGAAACTTTACTGCTCTGCAATAAAGCACAGCAAACTGGGATGAATTTGTGGTCAGAATTC…
>TCONS_00004002-[1]-[+]-[u]-[1222]-[3]
CTCTCTCTCTCTCTCTCTCTCTCTCTCTCTCTGTGTGTGTGTGTGTGTTTGTGCGCACGCGCGCGTGTGACTACTTATCTACATATGTGTCTATGTATGTGTCGCTCATGATTTTTCTCTTTCAGATTGCTTTTTACTGACCTGCTTTTGTGTGTGTGTGTGTGTGTGTGTGTGTGAGAGAGAGAGAGAGAGAGAGAGAGAGAGAGAGAGAGAGAGAGAGAGAGAAGTGGGGGAGAAAATGAAGTTGGACAAGTGGAATAATTGAGCAGGGGGTTCTGGAGGAGACCATGATCAAAATGTATTGTATGAAAAAACTATTTGAACAATAGCATGCTGAGCAAGCCATGAGGAGGAAGCCCTCAGCAGTCCTCCTCCACAGCCTCTGTCTCCTCCAAGGCC…
>TCONS_00036778-[2]-[+]-[u]-[876]-[2]
GTTTGACATTGCTTCTCAGATACATTATCCAGGACTACACAAAGGCTGAGCTTATAAGTAGACTCGAGAATAATGTAAACACATTGAGCATCCAGAAAGTCACACAAGAGAAACTGCATTGTGAAGAAGACACTTTTAAGAGTCTGTGGCCAAGACAGTTGTGCAAACGAATTCTGTCTCCAAGAGCAGTACAGACACGCTGCCATCAAATCACCTCAATAACGTCTTTCTGGTAAAGGGAAGAGGACAACTTATAATTTCTCTTCAAGTGTATTGATTTTGGCCTTGTTATCTTACTTTTTAGAAGCAGTTCAGACACTGCAAATAACTTCTTCAGAGTGAAGGATGACAGGCCAATTAGCTGCCAAATCAAGGGTGAGAGAACCAAGGGACACGTGA…
>TCONS_00017980-[12]-[+]-[u]-[790]-[2]
GGTGAGCAGATGAGTCAGGCCCACTTGATGTTAGTCTTGGACCTTTTTGACAGAAGACGGGGACACTGTACAGATGAGCATCCCAAAGGCTCGCTGCTTCTGACGGGAGATGCTTGGAGGAGTTTATAACGGGCTACCCAAAGTGTGGTCCAGGGACCGGAAGCATTGATCAAGAAGCTTGAGTCCCACCTCTTCAGGTCCCTTCCCTTCTCTGCCCCGCTTTCCCCTCCCTTGCCTCCTTTCCATCCTTCTTTTCTTTTATCCTTTCTACATTTTGTTTTATGTGTATGGGTTCTTCCTGCATTGACCACATGCATGTGTGTAAAGCTTGCGATGGCCAGAAGAGGGCGCCGGATCCCTCAGAACTGGAGTCACAGATGGTTGCGAGCCGCTACGTGG…
>TCONS_00077026-[X]-[-]-[u]-[13426]-[2]
CAAAGGAAAAGCTCCTGCCTGTCAGTCTAAATTCTGTGGTAATGAAGTCATGCAGTCCAGCCTGCTAGAGACATTCTTGAGAAGCATATTATTCATGGCACCACATATGGGTGTCACTGAAAAAGAAACACAACAGAAACTACAGTGACTCATGATCGGGCTTCCAATCCCCACGGCAACATCAGTAAGAAGAGGGGAAGAACAGGCCAGGCAGTATTTTTGGCTCAACACAGCAGGGAAGACCCTCTTCAAGGGCCGTCATATGGCTATGTGTTTTATGTATTTATAACTCAGGAAGTTTCTGTCCTCTTCGTTTATAGTAATACTCTTTGTGCCTAGAAAACTCGGAGGAAATGTAGCAAGAACTGCAAATCTCACATGAGAAAGTTGTCAAGCACA…
>TCONS_00021623-[13]-[-]-[x]-[1685]-[3]
GGGGGAACTAACTTTGTATTGATCTTAAGAAAAACTTGATTGTAAGAAAAACAAAACCTGTCTGACTGTTGTCTTTGTTCTCAATACTTATACTTTTTCAGGATACATCACATGGTATTCCAGGCATCCTTTTTTCAAAAGTTCACAAGTTCAAACATAAATTCAAATCATGCATTAAATAAGAAGAAACAACAAAGATGTTTACATACGTTTCCATTAAGAACAGTTATCTAAGTATTCATTATCTATCACTAGCCCCCACAGGTTCATTAAAAGTTAAAAGCTATAATTCTTATGTCTAAGTTAACACTATAGGTCAAGAGGCCCATCATCTGCCTACTATCTCACTAGTATTGAAATTTTGTGTAGATAAATCCATTTACTATTTTATCTTCTGTC…
>TCONS_00069433-[8]-[+]-[u]-[1036]-[2]
CTTTGTTATGCTTTCTCGTATGAAGTCAGACTCTGGGGCCCTGGGGGTATTGTGATGTACCGTTGAAGGTCCACTGTGTGTGCAGCTCTTCAGTCCAAAGTAGGCAAAGTCTACTTCGTGCAGTCAGCCAGGTATGCAGAAGACAACTTCTGGAGTCAGTTCTGTCAACCATGTGGGTCTCAGGGATGGAACTCAGTTGGTCATGATTGGCAGCAAGCACCTTTACCTGCTGACCCACCTCAGCACTCCTGATGGAGCAGATGTAGATGAACAATATCATCTATGAAACATTCCAAACAAAACTAACTTGAATCCATCAAGCCTTCCCATCAAACACGCAATTTTTTTAATTTGTTTTATTATTTTTTGATGTCTGTGTGTTATGTCTGCATGTATGTC…
>TCONS_00074776-[X]-[+]-[u]-[485]-[2]
TGAATATTGGCTTTCAGGTCCATGCATGGGCAAACAGATCCTGTCCCTGACTGCTCCAGAGGGCTCCAGACGGGTTCCTCTTGAGCCAGGAAGGTGAACAGAAGAGGTGGTCTCCCCTGTCATCACAGGACCTTCCACACTTCTTAGAGGCATGGTCTCTCCTTCTTGGATTTGGATGTACAGAGCAGTGTGACCAGGTGTGTCATCATTATTGGAGACTGGCTTTCAGCTCCATGCACAGGCAAAGACTGGAAGGATTGTGTCTCTGACTGTTTCTAATATACTGTGCCCAGAAGTCCCCAGGCAAGTTCCTTTTGTATCAGAATGGTGAGCAGACGGTGATCTCTCCTGTCTTCTCAGGATTGTCTTCACTTCTGAGAGTCTGACTCTTTCCAAACG…
>TCONS_00062320-[6]-[-]-[u]-[1185]-[2]
TGTACATTCGACACAGTTTTCCAGAGGCCTAAGAGAGATACCTTAATGTGGGCATGTTTTGAGGTCTGAGGGAATTTGGAAATGTTTTATGGTAAAGGCTCAATTTTCCTGGGACAGAAGACCAGCCTTTTGAAGTTAAGGTAAGCATGGCAGATGAAACAGCTGGTCAGTTTGACATAATCCTGCCTAGAAACTTGACAGCAAATACCTTTGGGTTTGTGTGCACATTGCATTCGGATGCTTGAAGGGAATTCCCAAGAACCATCAACCTCTTTTGAGAAAAGAGAGGTGAGGTTCATGGTACTACTCTCCCTTCTCCTTCAAGAGTTCGGCCTGTGGTTAGGACATCTGGGCCCAGGGAGTTTGAACGCATCTCTGCTTTCAGTTCTAAATCCTCAC…
>TCONS_00057277-[5]-[-]-[x]-[1703]-[2]
CATTCAGTGCTGGGCGCTGCTGCTGGTTCATTAGGGGTTTAGGCCCCAAGTGTTGCATGAGGTTGGCTTGTGATTTTGCCTTTTCATTCCTTGTTTTGACTTCATAAAACAGATTGATATTTTAGATGTCTCTTTTGGTTTCTCAAACATTCTTTCTATAACTTCCAGGAAAGGGCATACATAGAACGTTGCTAATTCCCCCGAAACCATTGGTGCCTTGCTGCTATAGCCATCTGGACCTGCTATTTTCTCTTTTGGGAAAATTTTAATCACAGATTCAATCTCACCTGATCCTTGAGGATGGCTGCTTGGCTGTGAATGTGAAGATGCTTGGTAGACACCCAGTTCTTAGTTTTCTCCTTTTATGGTTTTAATATTAAAAATATTTTTTTTATTTAA…
>TCONS_00068751-[8]-[+]-[u]-[563]-[2]
CTCAGCTTCTGCCCCATAGTAGGTCGTCTGGACTGCCTCGCGCTTTAACTGCAACCGTAAGTGTGGCTCTTACCCATCCTCAAAGAAACTCCTTGTGATAGAGACAGAGATATTTACAGGAAAGTACATCTGGTCAAAAAGCAGAGAAGAAATGATTGTAATGATTGTAGGGTGCCCGGCCCCATGTGATACACCTACAACACGACCCCTGCACCAAAGGCTCGGGAACATCCTGGAAAAGGGCAGTGGAAAGACTTTAAGAGCTGGAAGAAATCTGCTATGATCTTGTGTCTCTTAGAAAGGACAGGGAAACTACACCCATGCTGCCTCATCAAGATGGCTGCCAGAAGAAGACCTGAACAAGAACAACACCAACAGCCATGCTAATGCAGAAGGCAA…
>TCONS_00016878-[11]-[-]-[u]-[1745]-[2]
TGAGGTCTTGGGTTTCGCTTGCTCTTCGCCTGGGCGCTCCCTGTGCCTAGACATTCCTGGTGTCACTGGTTCCTCTTCACACAAGGCCACCCAGGACCCCTCATCTAGACCGGGGCTTATCGGAGGCACTCGCAGAGGCAGGGGTAGAGCCAGCTGTGCCAAGCTCCACAGCCAGTGGCTGAGAGAGAAGCAATCAGTGCCCCGGAAGTCAACTGAAATGAACTGGCCCCCTTGAGGCTTCCCCAAATACCTGATACCCACTTTCCAGCCCGATGCTGAGGTAAGAACATCCAGCTCCAAGAAGAGGGCACAGTGGGGGAAAGGTGATGGCGCATCTCTAAGACTCGGGGAGGAGGGAGTCCTTGTTCTTAGTCCCAGTCATTGGCTCCCAGGTCAGCT…
>TCONS_00029845-[17]-[+]-[u]-[640]-[4]
GCTCTAAGCTTCTCATGTGATAACATGTACCAGGGGCTGAAGAAGCCAGGAAGAGAGCCACCCTCTCCACCTAGCGGTGGCCTGAACGGAACAGAGACTAGCCTGTGTTTTTCCCCAGACCTGTGAGAGCCAAAACCACCAGTTGCCAGGACATCACTCCTCAGAGGAGGAGTCTGCTTCATTGTGACAGAACATGTGTCAGCCCAGACGAGTCAAGAAAACGTCACTCATTGGAAAAGGACCTACTGTTGCAGTCTTGGTCTAAGGAATGCAATCTATGGCTGGAGCAAGCAGCCCAGCGATCCAGGAGGAAGGGGACAATGGGATCATCACCTCAGATGTTGTGGCCAGTACCAGCAGCATCAGGGAGACGCCACTGGATAAAACTTGACGTCGGAA…
>TCONS_00030253-[17]-[+]-[u]-[440]-[2]
AGAAAATCACCACCATGGCAAAGGCAAGAAAGAGAAGAAATACTAGAAAGAGACATCAGACAAGCTCTCAGAAAATGAAAAGGGGAAGTAAAAATGGAGGAAAGGAAGGACTAAGCCACCTCAGGAACCAAAGGAAGAAAGTCCCAAGAAGAGATTTGTTATGCTAAAATCTACCCAGTGAGCAAATAAGAGCATTTAAAAATGTCTCTTGGTGGATAGAGGGAGAGAAACCCCGTGCCCCCCGAAAGCTGGAAGCTAAGCTGAGCACCTAAGGGAGAAAGAAGAAAGGGGTGAGGAAACAGCGCCACAGCATCACGAATCCTGGATTGACAGCAGAGGACGAGAGTATAGCCATAGCCACCACGAAAGCGATGTAGAACTCTAAGCTACCTCTCCAGC…
>TCONS_00017344-[12]-[+]-[u]-[211]-[2]
CCCGCGTGGGCTGCCAACTGAGGACCCAGAGTCCTCCGCAATTTCCGTCTCCAGGGTTTCCGCCCAGGTGCCAGCGATTTCCTTCTATAAGTTTTGAAATGACACTCCATTTGTTTCTTGTTTGCCATTCAAGAAGAAACGTGAAGACTTCAATTATGGACCTGGAGAGGTGGGGCTGAAGAGATAACGGAAGTCAATAAAGTTCTTGGCG
>TCONS_00066995-[7]-[-]-[u]-[712]-[2]
GGCCGTGCAGTTGGCCCCTCGGTGCCTTCCAAAGGATGGTCGCCAGCGAGCGTAGTGACTCTTCCTTTGCACCTGATCTCTTCTCCTCGGGTCCTTGAATCTTCCGGAGTTCCATTCTCTCAAGGATCTAAAATAAGACATGGTGGTGATCCAGCAGCACCATCTGTCACTCTACGATCGCCAGGGTTGAGTCAACTTGGCTGATCTGGCCGGCTAAGCAAGTACCCATTCCATCCTCCTGAAGAAGTCCATTTGGTAGAAGGCAACCTTCTCCCAGAGGAGGAGCGGCGTTCAACCGAAGATGCACAAGTCGCTGTGTTCCTCCGCTACGACTTCCGAACAAGAACTGGAGCGAGTCCTCCTCACCTGGCTTCAAGAGATGAGGACTGAGTCCTCCTG…
>TCONS_00036195-[19]-[-]-[u]-[820]-[2]
CCCTTGGACTAAAAGAAACCTTCCTTCCTGAAGTTGGTCAGGATGGGTTTAGCACTGGGCTCAATGGTGAGTGAAACCGGGAAAAGCAGCCATGGCACCAAGGGTGATGACCAACAAGAGTGGAAATTTTACTCATTTCTTCTGAAGTCAAGCATCCATGGCATGAAGCCTCGGCAATCCAGGCTCTGGAAGGAGAGGTAGAAGGAACAGTTCAAGACACTTGGTTGAGCCAGCTGCTTGTTCAGACCTGACTAGTTAATCACTTCACCAACAGTGAGACTGATCATCTGTATTAGGCTGGGTTCTTTCAGGATGGAGCCTGCACGAAGAGTCCCTGACTTTGACAGTGAGACTCAGGTTCAAGTTCAACATCCATTCTAAGGGTTATCACTGTGGCCC…
>TCONS_00050180-[4]-[+]-[u]-[2531]-[2]
TCTAGAACTGAGGTTACAGATGGTTGTGAGCCACCAGGTGGGGCTGGGGATCGAACCTGGGTCTCTTACTAGAGCAGCAAGTGGTCTTAACCACTGAGCCATCTCTCCATTCCACGTGGTCAGCGTCTTTATGACAAAAAGTAAAATTGAGTTCTTAATGACATAATGAAGGGATGAAAAGTTTAGAGTTACTGGGTAGATATTAATAGACCTCAAAAGTACACGTGAGAGGAGGCTTTTGTCTCAAGGTGGGTCCACTGGCAAGACGAGGCCACAGTGAAAGCCAAGATTTGTGGTGAGGCCCACATTGAGCTTCATTCATATGACGATCTGGGCCCATCACTCACCACTCTGAACTTCAGCTTCCTTAGCTCTAAGATGATGTCTATATAGAACCTC…
>TCONS_00058257-[5]-[-]-[x]-[756]-[2]
CAGAGATTGTTAAGCAGATTACTTCCATCAGTATTGAGCCTGGAGTGGAGGTTGAAGTCACCATTGCAGATGCCTAAGTCAACTGTTTAAATAAATTGACTTAATTGTTAAAAAAAAATATTATAAGTACGGCACTATTGGCTTAAGGGATAGCTCTTCTTCAAGCATACTGAAGTGTTTTTGTGAGTCCTGAGTGCTGGAGGCACTAAGACATCCCTGATAGGCTGCCTGTGGGGACGACTCCCAAATGAGACGTTCATCTTCTTTTGCTTTGCTTGGCTTGTTTATCTGGAACGTGGTCTCGCAGAACCCGAACTGGTCTCAAACTCACAAGCTGAGGATGATCTTGAACTCTTGGTTCATTATAAGTACGGCACTATTGGCTTAAGGGATAGCTCT…
>TCONS_00072080-[9]-[+]-[u]-[1007]-[2]
ACCTTTGCTCTAATCCAATGTTTGCCTTGTAATCAGATGTCTCTTCTGCATCATATGGTATCAAGAAACATGTGAGATAGTCCTAAGAATTCAACCCAGGACCTCACCATGCTAGGCAAGTACTCTCCCACAGGTCTCCAGCCTTCTTCTCATTTTGCATTTTGAGACAGGGTCTCACTAAGTTGCCCAGGTTGCCCTTGAACTTAAAATCCCATCTCGGTTTTGTTAGCTGTGATTACAGACCTGTAAAAACCACAGAGCTTACGACTGTCATTTAAACTCTAGAAAAACTCGATATCTGTCTGAAGTTTATGAACGCTCTATAAAGTTGTTAATTTTTTTTTATTATAAGTCATAGTTTAGGCCTCTGTAGAGAGTGACAGTAACATGATGTTTTTG…
>TCONS_00019603-[13]-[+]-[u]-[1133]-[2]
CGGGTAACACTGCCCTGCCCCCTACCCCCGGGCAGCTGCAAACTGGGCCACCAGATTCGGGGCTGTGGCTTTCTTGAAGATTCTGGATGTCAACCCCTTGCTCAAGGGAAGAAAGCGCTCTATTTGTATTCATAGATTACATGAATGAGTACCATTTGGAAGCTCGTGTCCTCACTCTGGTAACGCTTTCCATCGCTATGCACCAACATTTTAAGTTCAAGCGTATCGTGTTCGGGATGGGACGAATGTGCCGGGTGCCCTGGACCAGTTGCTGCTCCTTATGGAGTCTGTCACTCACACCATAAAGGAGGAAGCCAGGAGAGCCATTCTGGGGAGTTCTAAGATGCTCAGAGGACTGAGTAGGCCTCTCTTCCCAGACATGGGGGAAAATAACTTCAT…
>TCONS_00030870-[17]-[-]-[u]-[10268]-[3]
CGTGTTGACATAGGCGGGCTGCAAACGCCACCCACAGCTGTGGGCTTGCTGCAGGGACTCCCCTGCAACAGGTGTGTGTTTTAAAGGACCCTGAACCTGGATTTACAGTGGGGCCAGCTGCTGCCTTTGGGACTGACCATTTGTCATCTCTAGATGGGTCACCCTCCTCAAAGACTGGCTTGTTGGAAATTCTATCCTCGCCATGGGACCCTGTCGTAATTCTCATTCTGCTGGCTTCTGCTAGCATGGAGGGAAGAAGTCGGACGGTTTGCCCAAGCTGACTTGAAGCGAGACCTCATGAGACCCCTAACACACGTCTCTGATCTTCCTGCTGCTGCTGACTTCACTCCGGTTACCCAGTGGGCAGCTGGTGCAGATTCTGATCGATGCCTGCTTTCC…
>TCONS_00068956-[8]-[+]-[x]-[7425]-[2]
CTCAGTTATTGTCACCATCATCGTCATCTTCAGAATTCAGCATTGCCAGCGGATTTGTTTTCCCCACTCTCACCCAGTGTGTTAAGTAGCCTCTCCGTGGGTTTTCCTTGCTGTTCTTACAGGTTAGGCACTTTGACATAATTTGAAACTTTGGTTAGAGTCGCTTGATACCGTCCTTTGACTTCAGCACTGTTGTGAGAGTTATTGATGACACACATAGTTAGTGTTCACTGCTGCAGACTGTTTAATGGGTACTGTTGTGTGTTTCAGTGTCCTCCTGATGTGGGTTAGCTCCAGTGTTTACTTAGCTGCAGCGGCGTGTGTTTATTAGTTTATGCCTTCATTGCTGGTGCTGAAAATCAAACCTGTCCAGGGCCCAGCATTGTTTGTAGACACACA…
>TCONS_00041227-[2]-[-]-[x]-[1501]-[3]
AATTAATAACTGTAGTTTGAAACCTGGGCCTGTTTAGAAGTCAGTGGAGGTGAGGAGAGAAGAACAAGCGGATGGCTGCGTTGTTCTCTGGAGCTGTAAAATGGGAATCTATTTCCCCGTCCAGGGTGGATGGTAGGGATGAAATTAGATGTGTCATCCATCGGTTTCCTTTCTCCGTATCTGGAGCACTTGAAGGGCAATTGGGATTCATTAATGTGTCCATTCATTCAACAAACATCTGTTGCTGTTTGTCTGGCCAGTGCTATGGCTGAGCTGTCTCCCCTGAGTTTGCTCAGACAGTGCCCATGCTTTGTGTAATACGTCAGAAGGACAGAGCCTGGACTTGGAATTTTTATGACGTTCAGTTTGTACAGATCCTGTTAATTTTCAATTGTCTCT…
>TCONS_00016335-[11]-[-]-[u]-[582]-[2]
GGCCATCTGGTAGGAGTCAGGTTTCTGTGTAGGTCCCAGGTATTGAACTGATTATGTCAGGCTTGGCCACACAAGTACCTTTACACATTGAGCTATCTTCCTGGCTCATGATAAACCTTTTACAGGCTAGTTTGGTCCTGTGGCTCTGCATATGTGAGCTTGCATGTGTGCAGGCCAGAGGACAACCTTGGGGTTTACTCTTCAGGTGCCATCCACCAGATTTTATAAAATGGGAGTTTTCATTTGACTAGGAATAGGACAGGTCAGCCCGGCTGACTGGCTAGGGAGGATATGGAGTCTCTGTCCCCCCAGCAAAAGTGTGTGCTATCAAACCAGGTTTCTTTATTGTTGTTGTTATTTTAATTGGCTTCTTGTGTTTGGACTGAAGTTTATCATCAG…
>TCONS_00077396-[X]-[-]-[u]-[592]-[5]
GGGATCAGAACGTCATGTTCTTGCTAAAAGTCTCGGTGTGTCCTAGTTGTTTTAGAGACTTGGAGAGGAATGGGGGTAAAAAAAAACCCCAAAACCCGAGAACTATCGCGCCAAGAGAAGTCAGGATTCTAGGAAGCCTAGGACGCCAAACAAATGGAGACCAAAAAACAAGACGGGAGGACTGGAGACGAAGCAGGCAAAAAGTCATCAGCCACGGCTGTTGTACGGTGTGTTTCACCTCTCCTACCAAGCCTTCATCCCTGTCTATGAGGACGAAGAAGTTACCGGGGAAATTGGTGATGGGCCTGGCTGTCCTGGAGAATGCTCTTGATTAAGTTGGTGATAGAAAACGGGAGAACTGAAGACAAGCACTTTATAAACTCCCTTGTCTGCTTGAAT…
>TCONS_00061432-[6]-[-]-[u]-[1194]-[3]
TCACTGGAGGGGCAGATGTTGGGGTTGGGAAGTGAAACTTGGCTAATGTGTGACCTGCAATTCATGACAATAGCCAGGCTGCCTTGAACCCTGTAAGTAACTGACCCCAGTCCTGAAGCTGCCCAGAGGAATATCAACTGTGAGTCTTCTCATCAGCATGTAGAGACCATCGCCAACATACGGGTAATTCTAGGGGCTTCAGGAGCTGTGCATGAAGAAGCAAGAGGATAATTAAATTTCACAACACTGAACTGGTCTTGGGGTCAGTAATCCTTAAGAGCGGCAAACTGAGGGAGTTCCCACATCCCCATCTTTTAAATAAGGTGAGGGCCACACGGCTAAGAAGAAGCTCCCTCAGGCCCTCCCAGAAATACATATGGCAGCTGCAACCAAAATATT…
>TCONS_00060432-[6]-[+]-[u]-[1253]-[2]
AGTCACCATGTAGCAGGCTGGCCTTAAACTTGGGATGCTTCTCCTGAGTTGCCTGGATGCTGGTTTACAGGGATCCAAAGAAAAGGCTGCCACTTCAATGTCTAATGGGTCCAGACAGGCTCCTACCTCCCGCCTTGATGCTTGGCCGCTCACACCATTACGGAAGCTGCCAACGAGAAAGGCACGAGATGCCGGGGACCAGCTGACCTTGACTGCCTGCATCTGAAATACTCCTGTCTATCCCACCACGGAGAGAGACAGCAACTAAATTGGATTAATCCCAAAGGGATCAGTCTGTATCTCAGAGTATTTATAAAATTTGAAAGATCTAGGCGCTTCACGGGCAGCACTTGCTCTAGCTTTAAGCGGTTAGCACAAAGCTCTGGAGCGGGTAAAGCT…
>TCONS_00036507-[2]-[+]-[u]-[806]-[4]
CTATTTTTGAATTCTTGGCTGCTGTTGTCCAAGAGACTTCCAAAACATTTTGGGTTATTTATGTTGCTATTGGTTACCCCAAAGGTGGACATTGATAAGTCCCATGAAGACATCAAGCACTTCAGACACAGGACCAGAGGATTTGAACTATATGCAACCTGAAAGCCTCATTCCTGAGGACCACCTTGCATAATATGAGAAAGTGCCACATGTACTTCCAAAGGAGAGAAGAAGCAACAGTCCTTCCTAGACCCAGCTGTACATCCTGTGCACTGCAACAATGACCAGAATGGCAAGCGTGCCCTATGGGTATGGTACTGATACACATTCCTTGTTGGTGGCCATGCGATGGCATCATAGGTTGCTGCAGATGGTTTCAATGGTTCTGTTGGATGTTCT…
>TCONS_00006911-[1]-[-]-[u]-[555]-[3]
TACCTTCTGTTGTAATTGAGATATGTTGAGATGTCTGTCCAGCTCACAGTTTTTTTCTCTTCATTGGGAATATTTTCTATGGAAATTTCTAGTTGTCTGAGTTCATTTGAAGTTTTAAATTTGCCAATGTGTGCTGAGAGCATGCTACTATCCTCTAAGTGTTGTTAAGAGCTAAGGATATACTGTCCATCTGACACAAATTAGAATTACCAAAGTATGTAGCCTCACCTAAAGGATGATCTCTAGAGCCCTGTTTGATGTTGAGAAGACATATGGCAGTTGTGGGTGGAACTTTCTGGTATGTCCTGTCCACAATGATCTACAGCTGCCTATCACTTCAATTTGATTCTATTAGGTTACTGCTGACTGGAATCAGGAAGCTTATCAAGTCAACAAAAA…
>TCONS_00015667-[11]-[+]-[u]-[956]-[3]
CTGCGCTTTGTGGCCAGGTAGCTGAGGAAGCCTCCAGGAGGACAAGTCATGTGTCTGGCCTTTGCAGGGTTTATGCCCTTTGAACGTTTATCCATCCACGTCGCCCAGGGTTGAGTGCTGCATGACTACTCTCCCACTTGTTAAGGGACTACCCTGCTTTCCAGGCCCTGCAGGGACCTAAAATAACCAGGCTGCTAAGGCTTCTACATAGTGATGACCTCCCCACTGGCGATATGGGATCCGTGACCTTTCTTCTGTGTGATGGTGGGACTGAAGGCGATGAAGGACTTTGTCAGCAGAGGAAACAGCCTGGGGCAAAATTCCACTGACTCCAGAAAGCAAACTGGGTTTTCTGAGAAGTTACAAATATGGTTTGAAGACTCACTCAGCCCTCGCCTT…
>TCONS_00029105-[16]-[-]-[u]-[2032]-[2]
TTTGAATTCACAGAAAAAGGAGGCCGGCTCCTCTGCGTGGTCTTTCTAGTCTTCTGGGACGTCTCTTTCTCTAAGCCCTGGGGAAGATGTGAGGCCGATACCAAACATCATGGACACATCTGGAGTCGAGATCTTACTGAGACTCTGGACCCTGGTGAGAAGTGTAGCCCAGCCTGCAAGCCCAGACTGACGCACTTCCCACCTGTCAATTCAGGATCGCCTGAGGGCAAAGCTTCCCTCAGATTAGAGCCGGGATGTCTTCGGTTGAGACAGTCTCCCAAACTACGGAGAAGAAAGCAACCGCAAAATAATAACAACATCATTTGTTTCGCAAAAGGGAACCAAGAAATTTGCAAGGCTGCACAAACCAGGAGCATAAAACCGGAAAAGAGAGTGAAG…
>TCONS_00007051-[1]-[-]-[x]-[353]-[3]
GTTCTTATTCCGGGGACAGTCACAACTGTTCTCCCAGCTGCTGGCTCCTTCCTAGGTGACCTCCTACTGAACCAAGGTTCCTGGGTCTTCCCAGACTTCGATGCTGACAGTTGAGATGTGGCTGTTGCAGTCAGTCTCAGTGGTAGGGAGGGGCCAGAGTCAGCTGCAGCCAGGCCCTGCTGGCATGGAGACTGGCCTTCCTCTGAGCACTGGGCCTCACAGGAAGCTGTCGACACTCAATGCCTGGCTGCGAGAGCACAGCCATGATCCCCGAGAGCTTCGCTTCCCAGCACCGCAAAACCAAAATAAGTCGGAAAGGGTGGACAATCGAACAGTAACCAGGACATCGCCCG
>TCONS_00042303-[20]-[+]-[x]-[3621]-[2]
CAAGCAATATGTTTGGTGTACGGGCTTTTTTAGGAGTTTTTTTGTTTTTGTTTTTGTTTTTGTTTTTGTTTTTTTCCTTGCACTGAGTGACCTCAATGATAAGTAGGGATGGAAACTTTCTGAAGAAAAATAATAATTAAGAGTATGTCATGTGGGCGGGCGGATGGGAGGGAAGGACAATGAGGGGAGAGAGGCCCTCGCGGCTGAGCTGAAGAAGAGAGGGGCCACGCTGCTCAGGGACCTACACTCCTGTTCACGGTCCGTCACCGTCACGTGACAAGCGCTTGGACGTCCCTGGAGGGGGGCAGCTCGTACCGTGGCTCGCGCCCGTGTGTGTTGGTCGGCATCGTTTTGGGTTTGGCTTCACAGAGCTCCACCTCCGAAACGCTCCGAAGTTGC…
>TCONS_00046321-[3]-[+]-[u]-[2444]-[2]
ACCTCCCAATGTCCCTGAAATCTCATTGTGACCAGTATTAAGGGATTAACTCTCCGGCAGCCCTCACAGGGTCTTGGGTGCCTGAGTGGCAGCAGGAAGTGGTTCAAGGATGAAGAAGTTGCCCCCCGTGCGTGACCCCATTGGACCAGGAGGAGGATGTCGGACAGGGGCCAGGGTTTCCTGCAGGACCCACCAGGTATGCTCTTGAGTTCAGATCTGTCCAGAAGGAAGCCTAGGGTGGTAGAAGAGAGACCAAGGACTCAGGGAGAAGCTTAGAATTCAGGGTGTGTGGAGATCTTTAGTCCCAGTCTCCATCCCAGCCCAGAAGGACAAGGGTTCTGATGGGTGGAGGACATTTGATCAAAATACGGTCCAGATCCCCGAAGACTCTTCAGGAGT…
>TCONS_00077109-[X]-[-]-[u]-[800]-[5]
GGTCTGTTGGCCGCTGGATTTGTTTTGTTTTGTTTTGGGTTAGGGATCCGCGAGAAACGAGGATGGACCGTAAAGGATGAAGCAAACGTACAGCATTCAGCTCTGCTACCACAAATATGATTGCCTTAAAGAAGACTGAAATTGTGTCCTGTGCAGGCCTGACTGTTTTCACTTCATACAAGTTTCTTCTCTGCTGTTGCAAATGGATGACGAGTTTCCTTCCTTTGGTGTGGCAGGCTACCTGATCTTCACCTATCCAGAGGAGTTTTGATTTGATGGAGCCCCTTAGATTGGTGTATGCACTTATTCCTTTTACGATCTCAAGCATGGTAACAAGGATAGTGACCTTAAGGACTGCCATCCAGCATTTGCCTTACTGCCTGACCGGGCCACTCTGGT…
>TCONS_00013132-[10]-[-]-[u]-[4069]-[2]
TACAAATTAGCATTTCAATTGTAGTGAACACCTGACCACAACTTTGTAGGGAAATGCCTTACACCAAACCATAAAATCTTGAAATGAGTTGGGGGACACTTTATCTGCAGGAGGCCACACTCTGTGGATACACAGAGGCCTAAGCTGGCTCTGAGAAGCTATGCTTGAAGCCACTCTGGCTCAGTGAGGCTCCGTTTTCTTCTACATGTAATTTTTAGTTTGGCAACTGGATTGACTGTATCAGAACAAAATACCTAAGTAGCAGGTGAGATGGTCCAAGTCTGTTTCTGTCAAGATGTAGTGAAGAGGCCCTGCCAGGCCTCTGTTCACAAACACGCACTCTACCCCCACCTCCAGTCAAACAGCAGTAATGGAAGGTCACCTAGAGTTCTGATTGTC…
>TCONS_00033798-[18]-[-]-[u]-[207]-[2]
GGTAACTCCTATGAAAGGATTGTTGGACCGCCCAAAGGTCATGACCCACAGGATGAGAATCACTGAATTAAAAGCTGAGACCTAATGAAAAGGACTGAAGTGTAAGAAGCCTTGCTGCTCTCGTCAGCCTTCTGTCTAAAATAAAAGTGAACGCTGGAGAGAAAGAAGGAAGAAAGGAAGGAGGCCAATGTAATAAATTCTTCAAAT
>TCONS_00006853-[1]-[-]-[u]-[543]-[2]
GGGAGAGATCAGCTTCCTCCATCTCAGCCAAAGGAAGCTGGGAATGGCTGGAGATGATTGTAGATCTTTGATTGTCACACGCCCAGCCTCTACCCTGAAGGTGCTCTAGTTACCTATTCCCTCAACCCTTCTGATGATCAGGAAGACAGTTGTCTCCTGTGGAGAGACCACATGATCTCAGTGTGGACCAGTGTGGATTGGATGCCCATTCTGTCTTCAGCTCCTCCCTAGGAGACTGGGTTCTGGTGAATTTCCAGCTTGATGGCTTAATCAGATATGAACACAACAGCCCTTTGTTGGTTTCCAGTGTCTGAGTATCTGAGAAATAAATATATCCTTTACATGTTTGTGTTGCTTATAACCCACACAGGCACACACGTACACATAAAAATAAATATC…
>TCONS_00020318-[13]-[+]-[u]-[3545]-[4]
AATCCTCTACCTTCCTCTCACGAAACAGTTGTAGCAAACAGCATGTGACCAGGCCCATTACACCAACCTGCCACATTCCTAGAGGCCAGTTCTGTCCTAGTTTGCTTTTGGCTTCTGTGGTAAACACCATGCCCAAAGTCAACTGTGAGGAATAAGCCATTTACTTGGCTCATAGGTTTCAGTCCATCATTTCGGGAAGCCAGAGCTAGAACTCAAGGCAGAGACCTAGACGTAGGAACTGAAGTTGCACCCATGGGGGAATACTGCTCACTGGCTTGCTTGCCCTGCCTTGCTCAGCTCCCTTCCTGTGAGAGCCCAGGGCCACTCGCCCAGTGACGCATGGCTGACAGTGGGCTGTGCCCGCCCACATCAATCCACAATCAAGAAAATGCCTACACG…
>TCONS_00044322-[3]-[+]-[u]-[1720]-[3]
CGTTAAGGCCAGGATATATATTGCCTGAGGGTAAAAGATCTTGAAAATGAGTTTAGGCTTTTAAACAACACAGGCAAACAGTGTCAATAATTTGAAAATCTCTCATTCAAGAATTGTCATGCCGGACAGACAGACTTATTCTGAAGTCAAGGGCATGCAGGTCTCATTCCTTACTGATGAACAAAAATGCACTTACCTCTTGCATAGGAAATGCAGACACAGAGCTGGGAATGTTCCCTTCTCAAGGACGACTTGCAGGTCCCGATGTGGTGGACACATTATTTCCTGCTGCTTCAATGACGTGGTCTCTATGCTTTCTAAGGCTTATCTCGTCTGCTGTGCTTAATGAGTGCACTCAGGCATGTAATGAAGAACAACACTGTCACACAAACAATTCAT…
>TCONS_00022074-[14]-[+]-[u]-[471]-[3]
GTGAGCCAAAGCAAACCCTCCCTCCCGTTGCTTCTGCCGGGTGTTCTGCCAGAGCGGGAACTCCTATGCCAAGCCAGATTATGCTTTGGACATGGTATTTAAGGATGCGCCTACCTGTCAAACCAAAGTATTTTCTCTGTGAGTTTTATAACTTTGGCTCTCACGTTATGATCCGCTTTGGCTCAGCATGTGTGGGACAAAGCATGGCCTCCAGCTCTCCAGACACTCAGGGTTCCACTTGCCTCAGAACCGCTTGTTAGAAAAGCTCTTCCCTTGCCGGAGGTTTGCCCTGCCATATTGCCTGAAGATCAGTTGTCAAATTTGGACAGGAGCATAACAGAACTGTCCTCTGAGAGACTCCACCAAGCAGTTGATCAAAACAGATGCAGAGACCCACAG…
>TCONS_00074630-[9]-[-]-[u]-[305]-[2]
GGGGGGTAGGGATCGTGTTTACCAGTGCACACTTACTGTTGTCCCCTATCCTGCATAGGCTCTCTAATAACACTAACACCAGTGACAGAAATACTAACTAATGTTTATTTGGTGTCCATTAGGTGACAGGGCCTGCACAGTCTTACACATTTCACCCCTAGTTTTACAGTAATCCCCAATGGTATGTGCTATTTAGTCAGTTTTACAGTTGAAGGTTCTAAGATGCTGTCTAGCACTCCATTGGTGTGGGACTCAGAGCTGGAATCTGTGTCGCTCAATCTTGAATGCTAAGTGTTGTGTTGTTT
>TCONS_00013941-[10]-[-]-[u]-[3692]-[5]
GTACTAGATCAGGTGTCTCAGGCAGGGTCAGGCTCTGAAGGCTGGGCCTTCCAGTTTCAACTGGAGCAGGCTGAGGGCTAGGGTTTGGTGGGATGGGGTGCATTAGAACAGGTACATGTGTTGGCGGCTGGGGGATCGCATACACAGCGGCCTCCACCTCTGCAGAATGGCAAAGGTACAACCGTCTGGATTTAGTCAGGGAAGCCCAAGCAGCCTGGCCTGACCTTGTGCGCCACCCCCAAAGGTCATGGCGCTCAGTTCTCTGGGGTTCAAGTTCCCGTGGCAGCCGGTAGGCCAGAAATCAATCCGGGCTGGTCGGCTGGAGAGGGGCGTGGATCCAGCAAGCTGCCCTCAGCAGCCTGGCACGGTTATTTATAACCGTGGGTCGCCTTACCTCCT…
>TCONS_00041072-[2]-[-]-[x]-[935]-[2]
GGCGATGCCCATGGGAAGACTCCAGCGCACCTCTGCGGTTGGCCTTCAGTTCCATTGCCAGAACCTCTTTGCTGTCTTCCCTTTATCTAGATGTCTTGAGTCTAGTTAAAAGTTTGTTACCTTGAGACAGAATTCTCTTTCTTAGTCTCTTGTCCAGATACTTTTAAAAGAAGTGGGGATTGCTCTTTGATGGGGGAGCATAAGTTATGGATGATAAAGTGCTAATTGTATTCTTTTCTCTGAAACAGCAGGTAGCATATTTTTTCTCTTCCATACTGCATACTTTTCAAGGCTTTATTTCATGCCCAGCACACCCTTCCCCACACCTCTGCAGGCTACTTGAGGCTTCTTCCTTGGGTCTGCCGCAGCAGACTGTCTTCTGATTCAGACAGACGCTCC…
>TCONS_00018699-[12]-[-]-[u]-[3334]-[3]
AGGAAGCTTCTGGGACGTGCAGCACCTCTACAATGGAAACGAGATCTTCATCATCAGCTTCAGATGTGTTCTTGGAACCCTGGTAACAGGACCACATTTGAATCTTCGATGTTTTTAAGAGTTCACCTCACCTTGGCAGTGGTCTGCAAGTTAATCCTGTGAAGCGACCTCACACAGCCCCTCTGGGGAAGTCTTGCGGCGCCCATGCCAAAGAAAGAACACCTCAGCATGTTCATCCACCTTCCGTTGGCCTCGGGAACTCCTGGAGGGAAAGCTAGCTCCAAGCAGGAAAGAAGAGGGAAGAACTCTGAAGGACACAGATCATCCCAGCCTACAGTCCAGACAATATTTGAAGGAGAGCCACGCCTTGCCCTTCGCATTCTCCACGGAGCCTTCACT…
>TCONS_00018700-[12]-[-]-[u]-[3333]-[3]
CAGTTGAGGAAGCTTCTGGGACGTGCAGCACCTCTACAATGGAAACGAGATCTTCATCATCAGCTTCAGATGTGTTCTTGGAACCCTGGACCACATTTGAATCTTCGATGTTTTTAAGAGTTCACCTCACCTTGGCAGTGGTCTGCAAGTTAATCCTGTGAAGCGACCTCACACAGCCCCTCTGGGGAAGTCTTGCGGCGCCCATGCCAAAGAAAGAACACCTCAGCATGTTCATCCACCTTCCGTTGGCCTCGGGAACTCCTGGAGGGAAAGCTAGCTCCAAGCAGGAAAGAAGAGGGAAGAACTCTGAAGGACACAGATCATCCCAGCCTACAGTCCAGACAATATTTGAAGGAGAGCCACGCCTTGCCCTTCGCATTCTCCACGGAGCCTTCACTG…
>TCONS_00048928-[3]-[-]-[u]-[1116]-[4]
TAACTGCCCTGCACAGGGCACCTCCGGAAGCCATTGGATAGAATTGTACCCAGCCTTTTACTTACTTATTTTTTTGTTTTGATTATATTTATTTATTTACTTACAGGGTATATGAGGCACCTACCACTGTGCCTGGCAACCTGAATTCTACCCACATGGTGCCAGGAGATAAAAGACTCCCATGCCAGGCTGTACTTCAGAGGGCCACAGGAAGAACCAGGGGGAGTTCATTAAGGAAACACATACAGAGGTGAAGGTAGAATGCTGGAACCCGTGTGCGATGGTGAGAGGCAGGAAAAAGAGTATGGAATACAGAAGGATGAAGGAATACTAGGGGCTCAGAGGACATTGCAGAAGAAGAAACAAAAAGAATATAAGTACCAGAGGATGGAGAGGAGT…
>TCONS_00008652-[1]-[-]-[u]-[945]-[4]
CGAGGAGGGCTCTCGGCAGACCCTGCCCAGCGCCTAAAACGTAGACCAGGGCCGGGTTTCGGCCACCCGGTTCCCGCCGGGAGCCCCAACCCGGCCCGTGTGGTGGGCTCTGGTGTTCCTCGCTGGCCAGGACTACAGGTGGTGGTCTGAAAGAATGACGTGATGACGTGATGACGTGAACGCTTTGATGACTTTGACTTCACAAGGACAGACCATGACCCTGCCAAGCCTTTCAGCTATCTACTTCCTGAGCAATGAAGCCTGAGGTAATGAGCTTTTAGATTTAAACCAGATTAGATCTAAGACGAACGTGACCGTTGCTGTCTTGAATCAGCCACAGGAGAGGTTCATGGAACTAGGCCTATTAATATCCCCTCATGAGGAAAAGGTCCATATTCA…
>TCONS_00035513-[19]-[+]-[u]-[779]-[2]
GGCCACACAAAAGAGAACTCTGCAGCACCGGGCTGGCAGTCAAAGCACAACCAGCCCGTTCTTCACACTCACACACACACTCACTTGCAAACGTTAAGCTATCGCAGCTCCCAGGAGGCTGTCCTGTTTATCATAGCACGGGCACTCAATCTGCTGGAAAAATTTTTTTTTTTTAAACTACAACCAAAAAGGCAGCTCCAACCGCTTCATGAGGTCGCTCGTCTGGGCTGCTGGAAAAGCATCGTAATAGGAAATCGTAGGTGGAGGGCTCTGCGGGGCCTGGGTGAACCATGTCAACTCTCGGGGACAACTCCTCTGTGCACACAAGATTTGTTTTTCCCTTGAGCCAATGGGAAGGTGCAGATGAAAGACTGCATTGTGGGATCATGAGCCAGATCC…
>TCONS_00053874-[4]-[-]-[u]-[3689]-[2]
GAAGTTTCGTTCTCCAGATTCGGTACAGTGAGACTACCTGCCGGAGGTGTTTCAGAGCTATTTGAGGAGCAGGGATGCCCACGAGTTCCATCCTTACTTTGTGTTTCCTTTTAGTTATTAGCGATGCTGTTGGATGAGGCTTAGCCGTTTCATATGAAAGAAAAAGAATTTGCTCTTAGGGATCCGGGAGCAGCAGTACAATCGCGGTGTTTTTTATTTTAAATAGGACTCTTCACAGTGTTATTTTTGACCGGCGAACCTTCGGGTTCTTTTAAAGTTATATTTTTGTTTATATTCCTGGGTGAGCGGAAGGGAGAGGACGGGAGGAGCTTCCTGTGTGCCTGCCTGCAGGTGCACCAATGCTCAGCAGAGGGCACTGAATGCTGGGGAAACATGCTT…
>TCONS_00051763-[4]-[+]-[u]-[370]-[2]
AAACCTTCATCTCAAGGCTGGATGAGGTGACCCAGTAGGAGGAAAGGGTCCCAAGAGCAGGCAAAAGAGTCAGAGACAGCCCTTCTCCCACTGCTAGGCGTTCTACAAAAACACCAAGCTAACAGCCACAGCATGTGTGCACATGACTTAACAGAGACCCAGTTCTTCCTCCGTCCGACTCCTCTTCAGGGATCCTGGAATTCCAAGGGGAAGATGAATCCAATGAAGAACTCCAACTTGGGCTTTCTCTCCACCTAATGTCTGCCTGGGGGCTCTCTGCATCTGTTCCCAACCACTGCTGGGGGAAGCCTCTCTGAGGATGACTGGGCGAGGCACTGATCTGTGGGTAGACCAGAATATCATTGGAAAT
>TCONS_00061555-[6]-[-]-[u]-[771]-[3]
GTGAACTGAAAATAGCCAAGAAAACAACTATAATTTCCTCCTTGCTTCCTACAAAGGATTGAACAAAAATGCTCAGGCCCTCCCGGGCGATCATAAAGAAGTTTAAAATTTCAAATATTATTAAATACGGCTGACTTCACTGAGCACTGGATAAAATCGAGACATTTCCTCTCGCCTCCCCTTCTCGTGTTCAAATAATTACTCTGGACTCTGAAGGACCCTACCACTCACTCACAGGTGGTGAGCTCTAGACTTTATTCCTGCTTTGAGGTAAACAGTGAGATTCCAACATGAATGGCAAAGAGGGAATCTCTCAGAATCCTTTTCACAAACAGCCATGGCCAACAAGTTCTTGACTTTGGATCTCTAAAACGCAGGCAACCCTTTATTAGCACACAT…
>TCONS_00018723-[12]-[-]-[x]-[4183]-[2]
CTTCCGGGGTCTGCTGCTAGGACGGTCACAGGCATTTGGCGGAGTCTTGAGGCCGCCCCTAGCAACCTGGTGCTAGGAGGACTTGTGAAGCGCTCGCCAGAGGACAGGCTCTAGGTTAGAAGTACCTTACAGGAACCGTTAACCCAGGTGGGACTCCAGACAGACGTCCTGCCGAAGTCGCGCAGCAGGTCAGGCGGCCCCGGAGCTCCTGACCTCAGCCAGGCCCAGTTTTCCTGCCCGCGGGGATACTGGCTGGGGTCCTGGGGAGCAAAGGAAAGACGAGTCCCGGGGCAGGGTGGGCAGCAACTCCCCACCTCTGTATCCGTCAGAGCCGACCTTTCCACAGTTACACGGAGCCAAGCTTGTTGAGTTTCCAGGCGTTGCACACACCCCTGCTCG…
>TCONS_00027981-[16]-[+]-[u]-[947]-[3]
CGAATCTTGAACTCCCTGCCATTCTGATGTACAGCATGTAAAAAGCACGTGATTATGTTTATCCTGGGAGTGCGCGCTCTTGGCCACAGCAGCAGATCAGTCTGGAATAAGCAAATAGAATCACCCCAAAAGGCAAACTGCAAAAGCTATCTGCAATCACACGAGGAGGGCATGCCAACAGAGATTCTTTTCAAAGAAGAGAATTACAGGAAAGAAATAGATGACTAAGAACTTTTAAAAAATCAAGTGCAGACGTTTGTTTTCCCATTTGCTAGACGTGAGGGCTAAACATGATACTGTCTCTAGGGTTGATTTGCTGACAAATCAACAATGATGTGAGGGAGTGTGGCCAGCCTTCTTTTTCCCCTGAGGACGGCGGAGATGCCAAGAGATGGAGGC…
>TCONS_00041404-[2]-[-]-[u]-[322]-[3]
TCTCTCCACCAGCCAGACAGATGGCTTCCTGACCCCGTGGTCTGGTAACTGAATGTTACAAATGGCCCTGGAGAATTGAATTGAATCTCCACAAATAGGAAAGAAGCTAAGTATTGTGGCAGCCCACCGAGTTTTCTTGTTTAACTCAGGCCCCATGGTAAGAAGAAAGGCTATGAAGACCCTAAATCCTCACAGGGAAATAGAAGGCCAATCCTGGTCTGGAATGGCAAATGTCTTCACAAGAGATATCCAGTCAAAGCAGAAATGTGTTTGTGTGTGACTTAAACAAATAGGCCAATAAACTAGCTTATTTCTAAGTGGT
>TCONS_00000759-[1]-[+]-[u]-[1684]-[2]
TCACCTTGCTGGTCTTTGTTGGGCTTTGATGATGACATCCTTGCATTGGTTTGCTTTGCTTTCTTTGCTGATCTTGGCTTGTCGTGACTTCACAGGGAGAAACATACCAGGGAACCTCCGGTGGTATTTCAACTGCTTCATGCTGCTTCTGTGGACTTGCACCGCATCAGCAGAGCCTCGTGGTTTCTTCTGGATCAAACAGCTGATACTGATTTGTGTTTGGTGATTGCTGAGTGGACTGGACTACTGACAGTGCCCCCAAAGAACTACTTCTAAACAGTGATACCACGCTCCGGGAAGTCTTCAATGTGACTCATCAGAGCACTTGGCACCGAGTAACTCAACTAACATCTGCTGAATGGATGAATAATTTAGGGGATTTCGAGAAGGCCACTAGGA…
>TCONS_00037240-[2]-[+]-[u]-[1543]-[2]
GTGTATGATGTACCTCTTGTAAACTTCATTTTGTCTGTCTAGCATCACATCTAACTCAAGCTTTGGAGAACAGCCTTTAAAAAAGAATCAAACAGTATGAAAGTCTAGTCCCTTTAAGACATCCAAAGTCTCTTTCAAAGTTCTAAGCATCTCTAAAATAAGCAGTCAGCCTTAAATTCTAAAGTCTCAAAAATTATTCAAAGTGTCTCAGCTGAGAGTTCCGGTAAAAGTAAAAAATAAATTTAGTATTTTCTGATATCTAGATGCGAAAGAATCAAGACATGGTCACAATCATATCTAAGCAAAGCCCAGATTCAGCAGTGCAAAATAACAATGTTTGATGTTCTAGACTGACAATCTTCGGAGCTCCAGTCTGGCCAGTTCTACTTTCCCTGACTC…
>TCONS_00045545-[3]-[+]-[u]-[987]-[3]
GTCTTACTGTGTCTGAGAACACTCCATCTTCCAAGCTATCAAGGAATATGGAAATCCTCTGGGCCCTGATCTTTGCCCTCCTTTTCTTGGGAGACTGATTCCTCTGGTCCCAGGCTAACTGTACATCTCTTGGATACTCAGCTGGCAGACGTGCGTGGAAATTCTGGTTTCTGCTGCTGTTACTACAAACTGCTACTGAGTAATCGCTCTGGACTGCCTTCGTGCCCACAAAACTCGGCTCCTACTTCCTTGGGAATTCCCCGGCATAGAGAGTTTTCGATGCCTTGGCACTTTGCTATTTTTAAGGCTGGAAGTGGAATGTTTGTAAAACTTCCTCTGCAAAAGGAAATAGTGACCTCTAAACATTCATCGAAAGAGACAGTAGACGCTATTTTAAGG…
>TCONS_00027342-[16]-[+]-[u]-[716]-[3]
AGATAATGCACGGCAAAAACACAATAATGACTGTTGCAAAAAATCTCAGGGGCTGAGATAGGCCTGGTTGCAGAGGGTCTCGGAAAAAAACGTCTCACAGAAGGTGTCTTGTAAGCTGAGAGGCCAATAGAATGGGAAGAAAGCCTGCTTGGAAGTGGAGAGAGTGTGCCGGCGAGGGCACGGTGTGAGCAAAGGCTCTGCAAAGACCAAGTTTGGTGTATTGAAGGAACTAAGAGAGCCAGGATGGCTGAGGCACGGTGACACCCAGGAGGGAAGGATCTAGAACGGGGCTACAAACCAGGCAGGTTTGACTTCTCACACCCAGTAAGCAGTACAGCCACGGAACCCAGAGAATCCTGCATCTGAGGCAAGCAGTCTACTAAAGCATGAGAGCAGGAG…
>TCONS_00014591-[10]-[-]-[u]-[598]-[2]
AAGGGATGCTAAGGGAAGAAGGCCAAAGGGAACCACCTTCATCCATGCTTCTGGGGCCATGCCAGTCACTCTCCCATGCCCTTCGTGACTGACTGCTCAGTGCCTGAACAAAGTCTGAAACGGCGCGACTTTCTGTCAATAGAGATAAGAAACAAACACCATCAGCCCTGTGTGCTTTTGCTAACTCCGGTGGCCACCTCATAATGACCTGGTTGCTTTCAGTAACCAGACTTCTCCTGCTCTGGAGTGCACCTTAGGGAACTGTTAGAACCGGTGGAGGCAGGCTGGGCCCTCTCCCTCCTCCCTTTCATCGCTGGAATTGAACAGCTCCCATGAGTGCTGAGGATCGAGCTGGAAGAACAAGGGAGGTGTTCCTGAGGAGAAGTGACCAGCACCAAA…
>TCONS_00061968-[6]-[-]-[u]-[703]-[3]
GAAAGACCAGCATCTGAGATGTCTGGGGGTGGGTACCTCTGATGCAGTACAGATTTAGTAGCAACTGCCACCATGAGGACTAACTGATGGCCTGTCAACCAGCATTCAAGACATGTCCACTGCAGATAACTGCAGGACAGCCATGGTTTGAGAAATGCCGAACACTGAGAAACTGAGCCCTGAAGAAAGGACCTACAAGGACGAGCTGATGACCAATGGAGAAGGAAAAGTCTCCTTTTCAACCAGTCTACACAACACGCTTTCACTAGTCACTACTCACTTCAGCTAGGGCATTTTTATAGCCAGTCCTGACGGCCTCCCTCATCGCATCCCCCACTCTCAGGACACCTCCAGTTTCTTCTGTGGCCTTCACTGTTTCATCCCACAGGAGGAAAGGGG…
>TCONS_00017198-[12]-[+]-[u]-[3705]-[2]
ACTTAATATTGTCATGGGCCTCATCTCAGAGTTATGTTCGTTTCGGAAGCACTAGTGAATTTTGGTGGGAGGATGTGATATTGTTCAGCTCCTAACAGAGGTATATGCAAGCCACATTCTGAAAAACGTGTAGGCTCTCCTTACTTCATATGCAAACAAACCAATTTCTGTAAACATTTTTCCTAAAAGCAGTTCTTGAAGAGAAATGTACAAATAATAGGTACGCTTCCTTAATTGATTGTTTTTAAGCCATGTGCTTGGAGTTTTGCTCAAGAAAAATAATGTGTGGAACCCACCTTATAAATCAGCCGCCTTAGAAAAATGTCTGTCTTGGAGGCCAATTTTTCTCTCCCTTATCAACAAACCTTTCCCAGTCAAGGTTCAAGCGGGATGGTGTAG…
>TCONS_00068391-[8]-[+]-[u]-[1305]-[2]
AATTGACTCAAGCATAAACGGTCTCAGGTTCCCTTTAAAGTGAGACGTGTGCTTTGCACTGCTTGTGAGGATCTCACTGGACACCCCACGGTACTCGATGAGAAATCCTGACACTTGACAATCGATCAGGTGAGGAGCCAACACAAATCCACAGCACCATGACCTTCTATGATACTGTCCTGAAATGGGTGTTCTAACAAAGTGTCCTTGGTCTGAACGTCATCTGACTCACTGACCTTATTGAGGAATCCTGCCATTGTATGACTTTGTTGAATGACTCACAGAACTATCATGGGTAACTCCAGGGAGGATCTTGACTCCAGAGGATGCATCTGGTGAGGACTTTCTTATTTTCAGGGTCCCAGTGTAGCACTGACCATGAGAGGACGAAAGCCAGGT…
>TCONS_00027990-[16]-[+]-[u]-[2484]-[2]
CCCAAGGGGTGGGGGGTGGCATGAGATGGATGGAGAGCTGTTGTTTACTCTTAAGCCACTCAAGATTCTCCAGGAAACATTGTACAACACAACACATGTAGAAAATGCATTTTTCTAACCTATAGAACAATGGAAATTTTTGAAGTAACAACTGAATTGATGTCTGAATGAGGAGAAGAACCTAAACATAGATATTCAGGGAAGAGTCTTCCAAGCCGAAGAAAGAGCAAACATAGGAACCCAGAGACGGCAACAAGCAAAAGACAAGGCCTCCTGGAAACAGAATGTGGGACCAAGAGCCTGGCCTGTGATGAGATCAGAAACATTGGCAGAGTCCAAGAGAGATCCTATGCCTGAAGAAGTTTCCCTCCAAGACGGAAGTCTTTAACCTTAGAGGAA…
>TCONS_00020829-[13]-[-]-[u]-[3336]-[2]
ATTGAGGGGCAGACAAAGTCACAAATCACAGAAAGATTTAACAAAATGAGTCACAGGTAGGATTCGCCCTGCTCTCGTAAGAACAGAACAGGAAAGAGAGGCTACTTAAGAGCATACCAAGCAGAACAATTCAGGCAGAAGTGGAAAGAAGCCAGATTGAATTAGCTTGGATGATCAGATTGCACAGAGACTAGAAGCGTCCATGCTTAGGCCAAGGGATAGTGTTGGGGTCCAGGGATCGTCTCACAAACCACATGACAGACAGAGATAGCTTATTGAGGACTGATTGATAAGTTGTTGAGGTTTCGTCTTTTACTGTCTATTGTAATGCTAAGTGCAGGTACCCAAGACCTGAAGTCTGCACATAGCCTCTGTGACCCTCATAGCCCCCAGGTTAAT…
>TCONS_00012856-[10]-[-]-[u]-[702]-[3]
CGTGGTGATAAATGCCCGTAAACTCATGGATAACACCAGGCCGATGAGATGAGGAACAGCCCTTATGGACAGTTGCTCTGTCTGGGATTTGGCCTGGTCGAGGTTCTTGGGCAGAGTTGTAGGACGTGGTGTCCTGGTGTGTGACTGACTGCTGTTCTGGTGAAGCTTCTGCCTTGCATTTCAATCTTCCAGTTGACAACCGAACCACAACTCCAGGTCTGAACGTATGTATGTATCAAGAGGCCAAATCTACTCCATTTTGGGACCAGACTCCATCTTAAAAGAAAAAGAGCCTGAAAACTTGACCTTCATCTGAACCTAAGCTACACCCAAGTACCAGAAAGGACCCATGGGTTGTTCTTGGCTTACACCCTAGCTACTCCCTAATGATAGCCAATC…
>TCONS_00042722-[20]-[+]-[x]-[1104]-[3]
GGGCTGGCTTACAGGTTCAGAGGTTCAGACCATTATCATCACGGCGGGAAACATGGCAGCGTGCAGGCAGGCATGGCGCTGGAGAAGGAACTGAGGGTTCTACATCTTGATCTGAAGGCAACCAGAATAAGACTCCTCTGTAGGCAGCCAGGAGGAGGCTCTTTCTCTCTTCTGCCCTGGGTGGAGCTCAAGCATAGAACCTCAAAACCCACCCCCACAGTGACACGCTTCCTCCACAAAGCCACATCTCCTAACAGCCGCACTTGCCACAGGCCAAGCATATTCGAACCTCCACAGCGTCAAACTTTTCTATCGATTTTGGAAGAGTTTCTTCCTGTGAACAGTTGCATACTGCTCCGTTGGAAGGGACGCCATAATTGATAATGATCCCAAATGGAA…
>TCONS_00061000-[6]-[+]-[u]-[2028]-[2]
GTTAAGAACCATGTGCTTCAAGTGTGCGCAGTTTACTCCAGGGTGATAAAGCTAATGACCGGAAGTGTAAAGCTCTAGTTCTTTATTTAGTCAAATAGCAAATGCTCATTGGTCATGGCAAGCCTGCTGCACAGCACAGGTGGCCAACGTGCGTACCTATGGACGGTGTTAGTCTAGAGGAAGAACACGCCACAGATACCTTGCTGTGGGTGGACATCCTGAGAACACCAGCAAAGGGGATGTGAAGACCTCGACAGATGCTGGTACTGCTGACCATAGCTGTGTCCACACCACCTTGGGTGACCCCGGTGGGAAAAGATCCTTCCCATCTCCGTGACAGCCAAGACAGAGGTGCTGGTAACCCCCAAGCAGGCCCCCAAGTGTCAAGTGGATGCCACT…
>TCONS_00074778-[X]-[+]-[u]-[596]-[3]
AGGGGATCTGGGTACAGAGAGCTGTGGAACCAGTTCAATTTCTGGCACAGGCAGAAACCAGAAGGATCCCGACCGATGACTCCCTGTTTCCTATGTCCTGAGGGCACCAGAAGGGTACATTGGAGCAGAAATTGTGGTCTTTCCTCTGCTTTCAGGTGTGTCAGGTATACTGAAGATTGGATTTCTGCTATGTGCACAGGCCACAACCAGAACGATCATGTCCTGACAGTTCCTAGGTTCCTAAGTGTCTAAAAGGCCCCAGACTGGTACCTCTTTGGTCAGGTTTGTCGCTGCTTTTGGAGAGTGGCCTTCAACTCTGTGCACAGGCAAAGACTGGAAGGATTTTGTCCCTGAGGGCTCCTAGGATCCTGTGTTCTGAGTGTCCCAGAAATATGTGGG…
>TCONS_00027840-[16]-[+]-[u]-[2956]-[3]
GATTTATAGCTGAATGGACTATTAGGGTGAAGCCTGGCTGGAAGGAGCAGGACCAGGAGGGGCCTTTGAAAGGCACCTCAGGTCTTTGGCCCCTTTCTGTCTTGCTCTGCTTCCATTTATACGAGGTAAGCAACTCTGAGCCATCTCCTGGGATGCTCGACTTCATACAGGCCGGTGCTGTTGGCTTGAAACTGCTGCAACTGCGAGCCAGAATCTTTTTCCCTGCATTAGTTGTCACGTGCTGATCTTTGATACTCAAAGGTCCGTGAATCCTGTGGCCTATGTTCCGGGTAGAAGAAAAGTATAAAGTCTGCCTTGCTGAATGGGCTGTCTGCACAGAGGAGTCAAGAGGAACCCGGTGTACCCTGAGGCAGGAGATGGGACCAGGGGAGGACTCAG…
>TCONS_00052024-[4]-[+]-[u]-[822]-[3]
AATTTGCCACATGTAACCGTTTCCAGTGCGTGCTGCCTATGTATAGCAAGATTCCCAGAACACTGGGTTCCTGCAGCGGGAGTCGCTTCTTTGTTCTTAACAGTCGGGCGTGTGTTCTTTCTCACATCTTTACTTATCTGCTTGAAGAAGAAACCTTCTGAGGAAACACTCACGGGGCATCTAAAGGCCTTTGGAAGAACAGCGCAGCTTCCTGGAGTGCTGACCACTGGGGAGGTTTGGGAAGATTTCAAGGGGTGATATTTGGAGGAAGAAGCCTGGCCGCCAAGAACCTACCGATTATTCCTTCACTGTCTGCTCGAAGGGATTTGGAATCTCCTAGGAGACACGACTTGGTGTCTCTATGGGAGTTTGAGAGAAGTCTTACCGAGCCGGAAAGAC…
>TCONS_00027841-[16]-[+]-[u]-[2934]-[3]
GATTTATAGCTGAATGGACTATTAGGGTGAAGCCTGGCTGGAAGGAGCAGGACCAGGAGGGGCCTTTGAAAGGCACCTCAGGTCTTTGGCCCCTTTCTGTCTTGCTCTGCTTCCATTTATACGAGGTAAGCAACTCTGAGCCATCTCCTGGGATGCTCGACTTCATACAGGCCGGTGCTGTTGGCTTGAAACTGCTGCAACTGCGAGCCAGAATCTTTTTCCCTGCATTAGTTGTCACGGTCCGTGAATCCTGTGGCCTATGTTCCGGGTAGAAGAAAAGTATAAAGTCTGCCTTGCTGAATGGGCTGTCTGCACAGAGGAGTCAAGAGGAACCCGGTGTACCCTGAGGCAGGAGATGGGACCAGGGGAGGACTCAGAAGCTGGTGGAGGAAGGTCCTT…
>TCONS_00008674-[1]-[-]-[u]-[2029]-[2]
ACAGATACCAGGACCAAGGCAACTGGTAAAAGAAAGCAGTTTGGAGCTTGCTTACAGTTTCAGAGGGTGCGTTCATGACCATCATGTCAGGAAGGATGGCAGCAGGCAGAACAGTGGAGTGTAGGCTGAAGGGTGAGTCATTTTGGACCACGGTGATGATGGCAGTATCCTAGAGATGACAGAAGAACAAACTGAATTAATGTACTGTGATGATTAAGAAGTTTTTACTGGGGCTCAAAAGAAGAAGAGAGGAGGCTGCACACGACACATTTGCCTGCATCTCATTGTCCAGAAAACACTACTGCTGACCCTTAGGCCACACTTTCCTGCAAGATGGGCTGAGAACCGCAGCCCCCACCTCTGTGGCCAGAAATCTGTTACAGAACAAAAACCGGGTCT…
>TCONS_00042736-[20]-[+]-[u]-[376]-[2]
AAAGCTTCCTGCTCTCTCAGAACACGATGTTTGTAAAACAAACAATCACAAAACAAAACGAAACAAAACGAAACAGAGAACTCTGTTCCCAAGCCATGGCCATCCCTACTGGCTCCAGAACTCTGATCCCCTTCGAGAAACGGAACTTCGTGAACGCGTGTGGCGAGAGCATTAAATAGACACCAGCTCTCCTGTGTTCTGCACTCACTTCCCAGGGAAGCCATACACCTAATAAACTGCCCAGCCAGAGCTGGCTTGCACTGCTGATAGCCTCAGCAGGCACTGACCTTGGCACCGTGACAAGGGCAACATTTCCAAGTGGATGAGCGCCTCCTGAACAAAGTGTCCAATGTACCAGGAATAAACAGGCCTTTCA
>TCONS_00052019-[4]-[+]-[u]-[532]-[3]
CGCCCTTCACGCTGCTCAAACCCAGGCTGACCCCGTGCATATGGGACAGGGGATCAGGATGAGGCCTATGCACCAGGCGAGTCTTTGCTACATGAACTAGAGGAAACAATTCCGGAAGAACACAGTCCCCAGCACTGCCCAGACTCAGGAGCAGAAGACCAGGGGCGTTGGTGGCTTAGCTGACGAGTCTCCTCACTATGATCCCCGGTCCCGCACAGAGAGACACCGACTTCTACAGGAGAGACTGAAGCGGCCCTGCCACAAACCACAGCAGAGGCAAGAAGGAAGCAGACATCAGGTACTTCTGACCTGGAAACAGAAGTGCCTAGAGGTCCAGTGTACACCCCTGCTGGGTGAGTGTGGACACGCCCCTCCCCGTTCCCTCCCACACATAGGTGG…
>TCONS_00038588-[2]-[+]-[u]-[591]-[3]
CAGGGCCCCAAGGGAGGAAGAGGAATCCCCAAGCTTTCACTGCCCGGAGCCAGGTCACGTAGCCAAAGAATGTCAGAGCCACCACAGCACCTTAAGTCTGGTGTTAAGCCCAGGTCCCAGTCATCGGAAGAAGAAACAAAAATGAGACAGAAAATATGCCAGTTCCTGTCCCTTGGCCAGAGAGTCACAGCACAATTACAAGGGCAGTGGCAGTGACCCCAGCGTTGTCTGTGAACTCAGCAGAAGGAGCTGCACCGTCTTGGGAGAAGACAGCCTTAGGCATGTGTGAGGAGGGAGCGCTTACCCTGAGCCCTAAAGAACGAGCGGAACTTAGGCAGGAGTGTGCAATGAGCTGCAGACAAAACCAGAAAATACCATAGTGAAAGAAGGGCCGAGATG…
>TCONS_00072567-[9]-[+]-[u]-[4994]-[2]
CATTTGCTTTTAATCATTAAAAGAACAAAATCAAGTCTAAAGCTAAAATAGTATCTAAAATCCCTATCTCCATTCTAGTCCAGCTTGAGAGTTTAACCATGTAACTGTGTAAGAGTTAAGCAAAAGTTGAGAGCAGGGTGTCTGAGGGTCACTTTACGGTCTGCAGAGTAACTAACTCCTCATTGCGGAGACTGTTCCTGAGAACTGGGGTGCCCCCTAGTTCATAAAAATCCATTCCAGTTAATAAAACCCATCTCTCATCTCACTCTTCCAGAACACCAACACCAACAGCTCTTGCCTGATGCTCCACGTTTTAGTCAGCATCAAACATGCCATACTCCGCTTTCAAGCATTCCCAACTTGCTCCTGGGTCTAAATACTCCTCCAGGGAGAGTTCCC…
>TCONS_00020317-[13]-[+]-[u]-[2650]-[2]
AATCCTCTACCTTCCTCTCACGAAACAGTTGTAGCAAACAGCATGTGACCAGGCCCATTACACCAACCTGCCACATTCCTAGAGGCCAGTTCTGTCCTAGTTTGCTTTTGGCTTCTGTGGTAAACACCATGCCCAAAGTCAACTGTGAGGAATAAGCCATTTACTTGGCTCATAGGTTTCAGTCCATCATTTCGGGAAGCCAGAGCTAGAACTCAAGGCAGAGACCTAGACGTAGGAACTGAAGTTGCACCCATGGGGGAATACTGCTCACTGGCTTGCTTGCCCTGCCTTGCTCAGCTCCCTTCCTGTGAGAGCCCAGGGCCACTCGCCCAGTGACGCATGGCTGACAGTGGGCTGTGCCCGCCCACATCAATCCACAATCAAGAAAATGCCTACACG…
>TCONS_00015733-[11]-[+]-[u]-[1654]-[4]
GGCATTTGGAGGCAGAAGAACCTAACTGATGGTCATTGCACTGGGACAGAGCAAGTGCCCAAGAATAGGAGAACTCAAGCTTGCTTGTAGGAGAAGAGGAACTTCCCAGCAAAAGGAATAGTCAGGGCAAGGCGTGCTCCATGTGCTAACAGCTAGGGAGGAGCTGTGCTGAGGGCACAGTGGCCTGCATTACTGAGAGAGAATTTGTGAGGCATGTGGCAGCAGATGAGGCTGCGGTTAGGCAGGTGGAAGTGTTTGTGTTCAACTCCTGAGTGTAGATTTCTCCTTGAAAGCAATGGGCAGCCTTTGGAAGAGTCTCAGAAGGATAAAGTTGTTGTTTTTGTTTTTGTTTTTGTTTTTTTTTTTTTAGAACTGAGTTTCTAGAGAGGCAGTTTGGAG…
>TCONS_00011511-[10]-[+]-[u]-[1208]-[2]
TGTTATGTTAAGGCCATGCAGGCTTAACGAAGCGTCAAGTTCTTTGCTGGAATTTTAACCAGAACCAGCCCTGTTAACAATCCTGCCCAGCGGCTGGGAGCCTGACTGTGTGGAAGAAAGAGCACTGGGCCAAGAGTTCAAAGTCCAGGACTCAGCGCTGGCCTGTCTCTTCCTTCCTGGCCCCCTCTGGGGGCTGCAAAGCCAGCCCCACTCAGAGTAAAGGTCTCTGCGACTATCCAGGCTGGAGCCTCACTTCTGTTCGCCCTAAATTGCTTTTATCAACTTGAGGATGGGACAGCTCAGGCTTGCCTCTGTGGGCCACCTCCCTCTGCTGTCCCAGCGTGATCATGGGCACCTTTCCCCAGGTCCTCTAGTCTTGCTTAGGCAGCCAGCTGCCAC…
>TCONS_00077047-[X]-[-]-[x]-[1186]-[5]
CTTAGTTCAAAGCCATTTATTCATTACAATAATCTAGTTCCAGAACATTACTTCACTCCCCCAAAGAAGCCAATATCCATTAAACACCCATTCCACATGTACCTTCTCCTAGATGAAGTAACTACTAATGTACTTTGCATCTCAATATATTTGCCTATTCTAGACTATATTCATCCGTTTCTTTTGCCAATAGGTATTAAACCACAAACTCGGTGACTCATGAAGAAAATGAATTTATTTTGGTTATTAGTTCTGATTGAAAGGAGATGGATCGTATCTGATGATGACTTCCTTATCAGTAAGTGTTCCCAGGTGGCACAGGTGACAGCATTGGAAGAAACAGTGAGTGCCCATGCGTTTGTGTATCCTCCTTCCTTCTTATAAGCAACGAGAAATCCA…
>TCONS_00015133-[11]-[+]-[u]-[2015]-[3]
AATCTGACCTCCACAAGACCCAGATGCAACCTAAAGTATTCTGCCAAGACAGCCAAGAGGAGACCCAACTCTACGGCAGGAGACAGCACACTAGACCAGGGTGTGAAATAGCCTGGGGCTCAGCCAGTCGCCTGTAGATGTGGACAACTCCCACTTCCCAAATAGATTATTCCAAAGCAAGAAATACACATCAGTTCCAGACGGCTTGAAAAATGCAGCTCCTAATTTACTCATCCTTAGAACTTACTAAACAGTGACAGATCTTCAGCCAAGCATACATTGAAGACTTTCTCTACAGATGGGCTGGGGAAAGGAGGTGGGAAGTATAGACCTCATTGCTCAGAAGTGGTGCCAACAGACACTGACCACCAATGCTAACAGTACCCACAGCCCTACCTC…
>TCONS_00074793-[X]-[+]-[u]-[1136]-[2]
CTGTTCAAGTCTGCACTTAAGTTCCTGTGTCCAGAGTGCTCCAGGCAGGTTTCAATTTGGTGAGGTATGTGAGCAGTACTGGTGATCTCCCCTGTGCTCTCAGTATTGAATGCACTTCTGACAGTCCTGATCTCTCCCCAAATGACCTCAGTACAGATATCTGTAACACCTGGTCTGCTCTAGACATAGGCAGAGACTAGAGTGATCCTGTCCCAGACAGCTCCTGGTTTCCTATATTTTGAGATCTCCGGGGGTCCTTTGGAGTAGAAGTGGTGGTCTTACCTCTGCTTTCAGGTGTGTCAGGTGTACTGGAGACTGGCCTTAAGCTATGAGCACAGGCAGAGACTGGAAGGATCATGTCATTGACAGCTCCTAGTTCCCCTTGTCCACAGCCTCCAG…
>TCONS_00040718-[2]-[-]-[u]-[737]-[3]
CTTTCCTTTGAACCTTGTCTCTTGTGTTAGTTCATAGGTTTGCTTGTTTGTTCATATAATATTGGTTTTGGCTTTGAGCTTCCTGGGATCAAGGGCTTTCTGTATGCGCCTTGGCGCCACCCCAGTGTGGAGGGCAGAACATGATACCACCAACTCAGAGACTGGTCAAGCGTCAATTTGGAACCAGTCATCTAGGTAGCTCCCAAAAGAACCTTGCAGAAAAATCTCCACCGTCAGCGAGTGCCAAACATCTTAATAAATGGAATCCTACCATCAAGAACCGATGCTGCTTAAGATGCTGGCAGCCCCTCCGGAGGTTGGGTGGCAGAGGCCCGGAACATGGCGGCAGAAGTCATCCAAGGATGCTACTTTGCAAACAGTGCTTAATGTGGTATGAGG…
>TCONS_00077046-[X]-[-]-[x]-[1182]-[4]
CTTAGTTCAAAGCCATTTATTCATTACAATAATCTAGTTCCAGAACATTACTTCACTCCCCCAAAGAAGCCAATATCCATTAAACACCCATTCCACATGTACCTTCTCCTAGATGAAGTAACTACTAATGTACTTTGCATCTCAATATATTTGCCTATTCTAGACTATATTCATCCGTTTCTTTTGCCAATAGGTATTAAACCACAAACTCGGTGACTCATGAAGAAAATGAATTTATTTTGGTTATTAGTTCTGATTGAAAGGAGATGGATCGTATCTGATGATGACTTCCTTATCAGTAAGTGTTCCCAGGTGGCACAGGTGACAGCATTGGAAGAAACAGTGAGTGCCCATGCGTTTGTGTATCCTCCTTCCTTCTTATAAGCAACGAGAAATCCA…
>TCONS_00055247-[5]-[+]-[u]-[971]-[2]
TCTCAAACAGAGGTCTGCCTTCCTCTGCCACCGGAGTGCTGGGATTAAAGGTGTGTGCCACCACCACCCCCCCGGCTGGACTTTCTTTACGCAAATTCAAATATATTTTCAAGATGCCAACAGCAGAGCATAAAACAAATGCCAAATCCTTCTGAATGTGGATCCCTGGGTGATTGCACCATAAGGCAAGGGAATGCTGAAGATGTAAGGGATCCTGAGCACATCAACTGGGTTGAGACTGCCACTCACTCAGGACCAGGCTTATATTGTTGCTTCCTGGAAAGTACTTGTAACTGGCTGAGAACATCACTTGGGAACCTCGAACCTATAAAAGCTGGGGTCCTTCACCCTTCTTCCCCTAATCCCAAAACTCCTTACTACACGGAGTGTGCTAAAACA…
>TCONS_00050013-[4]-[+]-[u]-[3315]-[2]
TAATATCATTTGTCCTAGAAAGGACATTTTCATACAAATTGCCTAATGAAGCTCTGATCAATGAGTATTACAGTATTATGAAAACTTCCAAATATGGAAAATTAGTTCATCAGGCTTATCGGAGTTTTACTATATTTGCCACAGTCCTTCCTCCTTTCATTGTTGATTAATTTTAAAACAAATTACATGCAATATTAATTTTCAGTACGAGTTTGTAAAGGCTAATTATTTTCTCTTGATGATTACTTTCTTGATCAAGATTTAAAATAATTGTTTGGTATCATTTAATACGTTTAATAATTTCCTGAAAAATTGAATCTCTTGTCAGATGATGTACTATGGTTCAAGAGTCCAATCGGTTTAAACATTTGGTGGTTGTCCTGGTTAGTTTTTGTCAAC…
>TCONS_00071517-[8]-[-]-[u]-[2055]-[3]
AGCCCCTAACAGAGCCACGTGGGGACAGGTCTGTTCCTCGTGGGAAGCCCAACGAAACAGGTCCTCTGTGCTGTGTGCAAAGAACAACAGGCTCTTTAATGGGAGAGTTTCCTCCTTGAGTGTTCCCATCCGTGGAGGAAGCAAAGCCAGCCTGTTGGAGTGATGAAAATATGATAAGTTCACGAAACAACAGGAGGCAAAGAAGCAGTAATATGACTTCTCGCATCTAATAAGAGGAAATGGGCACGACGACACAAATGGAGGGATGTCTCTCCTCCGTGGGAGTGTGACAGCCAAGGCAGAGTGACAGGACTGACATCCAGGCTGGATTCTGATGGACAACCATGACCATGAGAGGAGACAAGAAGAGAAGAAAACTTTCAGGCAGCAGCTGTTCAA…
>TCONS_00036344-[19]-[-]-[u]-[999]-[2]
CCTGGACACAGTGAGGGCATCAGGATGGACCCTGGACACAGTGAGGACATCAGGATGGACCCTGGACACAGTGAGGACATCAGGATGGACCCTAGGCACAGTGAGGACATCAGGATGGATCCTGGACACAGTGAGGACATCTGAATGGACCCTGGACACAGTGAGGACATCAGGATGGACCCTGGACACAGTGATCTGAGGATAGACGTGGACACAGTGCCAACCTGAAGATGGACACTGGATGTGGTAAGGACCTAAGAAGGGACACTAGACATGGTGAGGTCATGAAGACAGACAGTGGATACACCCACGGGGTGAACTCAGGAAGGACGAGAGGGCTTCTTGGGCAGTAACCCTTCTCCTTAAAGCCTCCTGATTCTTCCTCTGGTGACTGGTCTG…
>TCONS_00016096-[11]-[-]-[u]-[5885]-[3]
AAAATAGAGGAGGAAGGAAAGAAAACTAGCTATTTTTCATGATCTGTCCTGAGAAAATATTTCTAAACTCACCCTACAAACTGCTGTCTATAACACCATTGGAGTCAAATGGGCCCCTTTCAGACAGGGAAATTCACAGCTGCTGGCTGTGGCATGCAGGGCACGCAGCCAGGGACACCTAAGAGCAAGTGCTTGCCTCTCTCTCTCACCCAGAATGATGATGCAGGAATGACAAAGGGAGATACTGGGGAATGTCAAGTCAAACAAATCATAGCTCTTCTCCGGTGGCTCCTGTGACCTTGTTCTGAGGTAAGGCACACAGGCGGGAGGGACATTCAGGATAAGCAATGTTTGTCATCTGAGGCTTCTATCTGCTCCAAACGGAACTTTAAATCTCCC…
>TCONS_00015528-[11]-[+]-[u]-[755]-[2]
GTGTGTGTGTGTGTGTGTGCGCGCGCGCGTATGCATGATCATGTGTGGGGATTTTATTTTGCTCCTATAATTAAGAATTCTTGCCCTGAGCTAAGAACACATACCTGTTAAAGCTTGAAAATCCGTTTGAGACAAGTGAATTATGGAGAACTTTTACCCAGTTGTAATTTAGAAAACAGATGTTCTATTCCAGGTTTACTACAATTATTTTTGCAATGTAGGTTGTTTTGCACACCTGACTCAAGCCTGGAAGAGTACATTTTGGTTAGGTCATGTCAGGAATGTCTCTCAGCTGTGGCTTTGCCAGGCTCTACAGAGGCCCCTCTGGTGCAGACCCAGGGTGACTTCTCTGTGCTCTTGTAGTGTGCTGAGGCCCAGATGGATACTTACTTGGCTTAA…
>TCONS_00039665-[2]-[-]-[u]-[567]-[3]
TGGGGTTCCCAGGCGCCACTTAAAAAAAATTTAAATTATGTAAAGTGGCTGGCATCATGTGTCTACAAGACCTAAGTGGCTAAACAGGACCAAGGATGGAGAAGCTTGGGGAAACCACAGCCAAGGATGGCCAAAGTCAAGAGCAGGTTGGCCCAAGACTTACTATGTTGCCGAGATTGGTCTAGAACTTGCGATTATCCTCTTGGTTCAGCTTCCAAGGTTCCTCGATTACAGGCGTATCTGAAGCGATCCTGCAGAACCCTGGGACATCTTCTCTGCCTGAAGCTAAGCTGGTCTGTCAGCCTGACTGTGGGATCTTCTGGAAGACCCTGGGCTGGATAACAACGTGCCACATGACAGAGAATACACTTCGGTGTCCGACACCCTCCAACTCCACCC…
>TCONS_00000357-[1]-[+]-[u]-[537]-[3]
CAGGTCCTGGGGACTTGAGTAAATCTATCACTGGATGGTTGTGTCTTCCGGCTGCCGTCTTCCCAGGAGTTCCGTGAGCTGCCCAGACTCTTTGGGGAATCTGGAAGACTCTGGAAGAATTTACGCCCTGGTTGAATTTGCTGATCTGAATGGCAACTCTTGTGCCAAAGGAAACCGAGGCTTCAGAATACGTCGTCATGCGCTCGGCTCATCCACTGGAAAGTGCAGAGGCAGTATTCGGACTGAAGTCTGCTAATCCAAAGTTTATACTTTCCTCCTACAGGAGCCTAGCACAGCTGTCCTCCGAGAGACCAACAAGCAGCTGACTGAGACAGATAAGGATATTTACACCCAAGCATTGGACTGATGTCGGGGATCCTGTGGTTGAATTAGGGAAAA…
>TCONS_00061382-[6]-[-]-[u]-[2293]-[2]
AAACAACTACATGAGTACATGTGCTAGAAAGGAAGAAATAATGACATGCTCAAATACACTTGAAAACACATAAATACTGGACAGAGACTCAATCTATAAAAGCAGTCACCTGCATGTAAAAGAGAACATAGAGAGGGTATAAAAATGAGATGGGAGGGGTTAGGGATTTGGCTCAGTGGTAGAGCGCTTGCCTAGGAAGCGCAAGGTTCTGGGTTCGATCCCCAGCCCCGGAAAAAAAAAAAAATGAGATGGGAGGGGCTGGGGATTTAGCTCAGTGGTAGAGTGCTTGCCTAGCAAGCACAAGGCCCTGGGTTCAGTCCCCAGCTCTGAAAAAAAGAAAAGGAAAAAAAAAAAAATGAGATGGGAAAGGGGGTTTGCTGGGAAAATGGCTCAGCGAAT…
>TCONS_00043081-[20]-[-]-[x]-[2304]-[5]
CCTGCCCTGTGCCACCTCCCAGCTCTCCAGTTCTTGTCCCTTACCCTCTGTGAAGAGCTAGCCAATTCCTCAGCCCTCCACACGGGCCTGGGCCTGGTGCTGGGTCTGGCCTGTGTGAGAGCAAGTGTGTGTGTGTGTGTGTGTGGTTTTTTTTTTTTTTTTTCTTCTCCTCCCTTTAAATCCTTCATTTTTATGAATGAAAGCAGCTCGGAGGCTGCTGAGTCACCCACACACTCAGCCCTGACTCATCCCCCTTCTGCAGAGGAGAGCCTGGGAGGGAGGGGTGTTGGCTGAGAATGAAGGCCAGTCCTTGAGTCGCTCTGCCTCCCACAGGAGAAGGAGGAAGAGGAGGGCATCTCCCAGGAGTCCTCGGAGGAGGAGCAGTGACCACTTGCAGTG…
>TCONS_00008356-[1]-[-]-[u]-[3184]-[2]
AGTTTGGATTTGGTGAGGCCTTAGGTTTCCGTGAATACCTTTTGAAAGCCTTGGGTCGCAGTAAGAACGCCAAAAGCTCTTCTATCCCGGGGAGGTATTGCAGAAGACGTTAAATGCTGTGTGATCCTGGGGACCTTCTTAGACTGACAGAGAATCTAGGCAAAACCTTAGGTTCAACTTTGCAATATTGTAGGACACACATCGAACCCTGTCAAGGCCTGAGACCTTGTGTTTCTCAGGAAGGCCTAACATGCCAGTGTAATCTTGCCAGAAGTTCACGACACACTGAGAGTCTCTAAGAACCTTTCTATTTCACAAAGAACCTAGGGAAAACAGAGGTCTCAATAACACTTTGAAGAAGGCCTTAACCATATGGAGATCTTTTGGAATGTTGTACGT…
>TCONS_00053201-[4]-[-]-[x]-[916]-[3]
AAGTATAAACAGAGAATTCACTCATAGTTTATATGTACCTCATATACACAGCCTGAAGGAACATAGTGTACATGTACCTCATATACACAGCCTGAAGGAACATAGTGTATATGTACCACATATACACAGCCTGAAGGAACATAGTGTACATGTACCTCATATACAGAGCCTGAAGGAACATAGTGTACATGTACCTCATATACACAGCCTGAAGGAACATAGTGTACATGTACCTCATATACACAGCCTGAAGGAACATAGTGTATATATATACCTCATATACACAGTCTGAAGGAACAGAGTGTGTGTGTGTGTGTGTGTGTGTGTGTGTGTGTGTGTGTACATATATGTCTCATATACACGGCCTGAAGGGAGTTATATGTATTTCTAATGTGCCTA…
>TCONS_00031238-[17]-[-]-[x]-[456]-[2]
CTGAAGGCTGAGGGGAAGGGGGAGGACGAGAACGGGAGCAACATAGCCCATGAGTGTGAGGTGACTTGGCACTGATGGTTTGCTATGTGTGTTGTCATGCAGCTTTCTACTACTGTAATGAAATGTCAGAGGTAGGCTAACTTATAAAGAGAAAACATTTAATTATTTCACCGTTTCAGAGGCTGGCTATCAAAAAAGCATAACACAACTTCTAGGAAAAATTTCTTGGCTGTGTCATACCATGGTGGGGACATTTAGGTATTGTGTATCTCTGTGTGGTCCTCCATCCGTTTCTTGTTCTTGATGATGAATCCACAGCCTTTGAGTATGCTGGGCTCAGCCCCTGGTCTTGAAGGTTGTCTTTTCTTCTCTCTCCAGGCTCTGTATTTGCTGACTGAT…
>TCONS_00049030-[3]-[-]-[u]-[640]-[4]
GACCTAAAAGAGAACCTCATCTTCTATAGTTCCCAAAATTGTTGAAAATAAAATGCAGAATCTCATTTTCCAGTTATCTGTGGAGAAGTAGAAGTCCATCCTTGCAGAAAGCATTTGAAGTGAGAACACTGATTCCAAAAGAATGGGATCCTGCAAGTTGGAATGGAAGATGTACCGCTCCATCTGAAAGTCAAGACTGGTGCCACCTAAGTGGGTTCCTGCAGCAAGGAATTTGAGGACATCCTCCTCCATCTGCAGGATGTCAAGGGCTCTGGATATTGTATTATTTCTTCTGCTGCCGAAAGAATACCAGGATGTAGCAGTGGAAATAGAGAACTTCAACAGTAAACTTGGATTGGGAAGTCCTAACCTGTATCTGCTGAAATGCTAGGTCACAAA…
>TCONS_00058782-[5]-[-]-[u]-[1432]-[2]
TTTTAAAAAAAAAAAAAGGCCTTTGATCCCAGTGCTGAGAAGGCAAAAGCAGGCAGAGAGCTGTGAGGTTCCTGTCCAGCCTGGTCTACATAGTGAGTTTCAGGACAGCCAGGGAATAACTAGTGAGACCCTGTCTCAAAGAAGAAAAGAATCTTCAACAGCTCTTCTCTGAGAAGGGCACACTCCTTCCTCTGTCATCATGGGGCCAGATGCGAATTCCTCAACAAAAAATAGGATTGTGCGACCCCTAAGACAGACTGGATGGCAGGCCTGGTGTTACTAGCAAAGAAGACACTGGCCATGCAATTCACGGCCCCACGTTGCCACGCATGAAGAAACCACTTTGCATCGATCAAACACGCTAGCTCCTGAAAGGGAAGAAACACTGCCGTCAGACAG…
>TCONS_00043323-[20]-[-]-[u]-[1695]-[3]
TTGGAGAAGACTGTATGAAAACATGCTTCTACTGGGAATATCATGAATGACTCAGAATCCACACAGGAGATTGGGACCTTCTGGGTCTCAAAACCTTCTAACCAGAAGCAGCTTGGGAAGGAAAGGGTTTGTTTGGCTTAAATATTATAAATTTATATTTGAGGAAGCCAAAACAGGAACTCGGGGCAGAAACCTAGAGGCACAAAATGAAGTGGGGACCATGGAAGGAAAACACTGCTTTCTGGCTTGCTCAGCCTACTCTCTTATACAAACCGGGACCACCTGCCTAGGGGGTGACACCACCCACAGTGGACCTGGCTCTCTCACACATCAATCATCAAGACAGTTCCCCACAGGCATGCCCAATCATGCCAATCTGATGGAGGAAATGTCTCAACT…
>TCONS_00031957-[18]-[+]-[u]-[486]-[3]
GCTCAGTGGTTAGCGCCAGCTCCGCTTCCTGAATGTATGGCCCGGTGTCCATGTGACCCCACGTTCCAGTGACTCAGTGAGGGCGACGCTGACGTTGTCTTCTCTTCCCCGCTGCGACTGAGCGACAACATCAGGTTTTGCTTTTCCATGAGGACGAGAATTCTCCCCTATAGGTCGCACTTTGACGGCTATACTTACCCATATAGGACAGTGGAGCCGGACCCCAGCTCACAGCACATATGGAAATTAGCTACCAACGAGCCCGGGGCGTAAACATGCAAGACGAGGGCGCAAACGCTTGGGAGAAGAGTGGGTCCTTGTGATGTTGGCGAATCAGAATGCAATGCACCGGAAATGGGGTGCCCAGACTGCCTTGGGGGAATCAGAATGGAGGCCAGA…
>TCONS_00008653-[1]-[-]-[u]-[752]-[4]
GCCGGGTTTCGGCCACCCGGTTCCCGCCGGGAGCCCCAACCCGGCCCGTGTGGTGGGCTCTGGTGTTCCTCGCTGGCCAGGACTACAGGTGGTGGTCTGAAAGAATGACGTGATGACGTGATGACGTGAACGCTTTGATGACTTTGACTTCACAAGGACAGACCATGGTGACTTCATTATCATCATCATCCCTAATCTCTGAACTGACCAAGTCTTACTAAAAGCTAAAGAAAGACCTTACTAAATCGGACTCCGGTGGCACGCTGACCCTGCCAAGCCTTTCAGCTATCTACTTCCTGAGCAATGAAGCCTGAGGTAATGAGCTTTTAGATTTAAACCAGATTAGATCTAAGACGAACGTGACCGTTGCTGTCTTGAATCAGCCACAGGAGAGGTTCA…
>TCONS_00004110-[1]-[+]-[u]-[587]-[2]
TTTCATTCTTCCTCTCCACCCTGCTCCAGCCAGCCAGCCAGGAGGATAGCCTCTGGGCCCAGACAGATGGAGCCTTGATCCCTATCTCCAGAAGAGCCACCCAGGAAACTTGGAAGACATGAGGAGATCTCTGCCTTATTCTTCTTCACTGAGTCTGGACCTGTGTGTTGCTAATTACCTCTCCAGATATTCTGGACTTCAAAATGTTTGAGAACTTTTTCTTCTAATGACTATGGGATGGGTTCACAGTCGAGTCTCCTATATTCAGCACCCAAAGTCCCTCCCCTTACTCAGCAGCAAACGCCTTACATTATGAGAATCACAGGGACCCCACAGTTAATCGATCTGTAATAAAACAACCAGTGTCCCGCCTCGACATTGTGAGCCAGGGCCAGGAGG…
>TCONS_00050010-[4]-[+]-[u]-[2937]-[4]
TCTCCGGAGACCTGGGGCACTGTAGCTGCCGCTGCAGCAGACAAGTAAATCCCTAGACGGCCTTAAAGCATGAAGGCAGGCTTTCCTTTCCTATTGATCTCAGCGCTGTGGTTCCTTCTACTCCCAGCATATCTTCCTTAGCTGGAACAGGAGCCTTCCCAGCCGACTGAGAAGCTAAATGCAGTCAGCAGAAGTCTCTGGAATGCAAAGAAAAACTGCTAAATGAGGACAGCTCTGCTGGTCGCACTCACTGCCACTGCTCACTCATGGATGATGTACTATGGTTCAAGAGTCCAATCGGTTTAAACATTTGGTGGTTGTCCTGGTTAGTTTTTGTCAACTTAACACGAGATAGAGTCATTTGAAAAGAGGGAATCTAGACTGAGGAATTGCCCAACC…
>TCONS_00036343-[19]-[-]-[u]-[909]-[2]
CCTGGACACAGTGAGGGCATCAGGATGGACCCTGGACACAGTGAGGACATCAGGATGGACCCTGGACACAGTGAGGACATCAGGATGGACCCTAGGCACAGTGAGGACATCAGGATGGATCCTGGACACAGTGAGGACATCTGAATGGACCCTGGACACAGTGAGGACATCAGGATGGACCCTGGACACAGTGATCTGAGGATAGACGTGGACACAGTGCCAACCTGAAGATGGACACTGGATGTGGGCTTCTTGGGCAGTAACCCTTCTCCTTAAAGCCTCCTGATTCTTCCTCTGGTGACTGGTCTGCAATGCCTGGACACCTCCTTTGATGAACTGCCATCCCCTAAAATCAATAGCCCCCGCTTCTTCAAGCAAAGTCTGGGTCACCACTTGATT…
>TCONS_00045123-[3]-[+]-[u]-[363]-[2]
TCTTACCTGAAACCCTTCCCTCTCCCCAAAAGTGGGTTGGGCTGAAGTGTCCTTTGCCCGCTGGCTGCCTGCGGGTCAAACTGTGCTTCAGGCAGCTATGGGACCCTACCTCGGCCAAAGCTTCGGGAACCTAGGAATGACAAAGTCTGCATATTCAGTACAGATGTTTCCAGAATACTTTAGTGTGCAGTTGATTGAATCTGGATGCAGAACTTGGAGCCATGGAGGACCAAGAACGTTGAAAATGCAACAATAAGGGGAAATGCAATTTAAAAGTGGGCTGAAAAGTAAAGACAGACTTTATTAGAGAATATACACATGGTATCCACAGTTGCTAGAATGCCCCCATTAAATGGCCTGTCA
>TCONS_00052952-[4]-[-]-[u]-[606]-[3]
TTGTGATTCATTCCAGATATAGTTAAATTGAGAACCAGGAATGGCCACCACAGTGCTAGATATGGACAGGCCTCTGGAAGACTGTGAACAAGACCACGATGTGACTAGAGTGGAAGTGAAGAAAAAGCCACTCTCCTTGGAATATGGAGAATAGATTGAAGAACAGCTGTCTTCAAGACAAGAGGACAACGATGCTGGCAAAATGTGGGAAATGTGGAAGCCCCTCATATATTGTCAATATAGCTGCTGCAGATATCAGCATGGACACTTTTGTAAGACTAAAAGTGAAACCACTATATGGCCCAACTGTACTCCAGGCAACACCAGCAGGACTGAAAGGCAATATACCACAGAGAAATTTACATAACCATGCTTTCTGCTGCGCTAGTCACAATTGCT…
>TCONS_00055220-[5]-[+]-[u]-[789]-[2]
CTGAGATGTCTTTCATGAAGATAAGATTCTCTCACCGTGGCATCCTTGGCTGTTTGTCCTTGAAAGAATATTAGTATGGTTTAATAAAGTAAGGGGGAAAAATTCCCTGTTAGTTTGTACCAGAAAAGGTATCTGTGTGTGTTTATCATGCACCTTCCAGATATCCCTGCTTCCAGTTGAGAACTCTGATCCTGTGTCGAGGCTGGACCCCCTACAAGGAACAAGAAAGCAGTGCGTTCTGATCCAAGGCCCTCAAGGTGATTTTCCGACAGCTTTTCATCTGGATAGCTTACCCTGGAGGAGAAGGGCTGCACCCAACGCAGAAGCACAAGGTGTACCACGTGTGTGCCTTCTGCCTGTGAAAGTCAGAAGAAGCCTTGGGAGCCCCTGAAACTCCAG…
>TCONS_00042789-[20]-[+]-[u]-[606]-[4]
ATATTGTGGGCCAACACTGTATGCCTCTGTTCTGGCCCTAAGGGTGCAATTAAGTCCCTGGGTGATTCCTACTGAGACCGAATAGCACCGGAAGTGCAAAATAAAGCCGCATTCCTTGGTCTGAGGGAGAAGCAAGGATCAGTGTCAGCAGTTTTTCCTCCCACAATGGTGAAACAGCATTTCCTCAAGAGCGAGATCCTGTTTTCAGTTCTGCACCGTGGTGTCTGACGCACCGAGAACGCGCCGATGGAAGGAACTTAAGGACGGTTGTTTCAGCTCACATGTCAAGGGTACAGGCTACCGTTCTGGGGAAGTCACGGCAGCAGAGACTGAGGTGCAGAGCCCACAATTAGGTGGATCTTCCTGCAACACTTTACGTAGCCAGGACACCTACCCCAC…
>TCONS_00021221-[13]-[-]-[x]-[281]-[2]
CTCCAAATGACAGCTGGACCCTCCAGTGAGCCCACAAATATATGTTGTATGTCGCCTGTCCACAGAGAGAAAAATCAGAGGAGCAGGAAAGGTCCTCTTTTCGTTATTTTGTTTGCGCCCAACAGCTTCTTAGTCCTCCAGGGAGTCAGGACAGCGCGCAGCAGGGACAGAGCACTGAGCACTGTCAGCCGTGGCAGCGCGCGCGGCAGGACAAGGGCCATGTTCCTAGTCTGCCCGCGCTTCTTCCTCCTGGTGGTTCTGGGCACCCGATGGGCGGGCTG
>TCONS_00045406-[3]-[+]-[u]-[925]-[4]
TCTCTTCTTTCTTTCTTTCTTCTTTCTTTTTTTTTCTTTTTGAGTCGGGGTCTCATTCGGGCAGGCTGGCCTCTAACGTCCTGCGTTTTAGGTTCCCAGGCGCCACTACGTTGGGCTTGCCAGGCAGTTTCATGACCGTCTTTTTTGAGGTGCGTTCCCAAGCCAAGCGGAAACTCGAGAAGATTGGCCCATTGTTAAGATCTTTCTGCCCTCAGAAGAAAGAGGGCTCAAGGAGTTCCTGTGGGACTTGATTCCTGTCCCAAGACCTGAGACTTTTTCCTGAGTCCGGAAGATAGCAGGGAGTGGTTTCCAGACATTATTCTAGAAGGGAACAATTGGAAGAAACTTTCTGTCACAGCGTAAGAAAAAGGCCTATTGACAGGTAGCTGTGTGTCGGAT…
>TCONS_00039509-[2]-[-]-[u]-[1010]-[3]
AGCTCAGCGTCGCCAGGCTGGCCAATACTACCTCAGTTTCCCAAGTTTGGAGATTACATGTTCTGTTTGTTTTCTTTTTTAACAAACAATAAATTTAGTATAAAGTAATGGTAGTTGGAGGTAACGTACAAAGTAGAGGTGCTACGCCAAGATGAAGCGCCACAATAAGGCCATCCTGTGTCTGCTGGTTCTTCATGCACACACCAATTATTAGGTGAGGGGTTGGTATTGGGCCTTCCGTTGCAATGTTAGGTGTCCATTTTGTAATGAGCCCCATTGGGGAGTTCGACCACTTCCTTGATCTGTCAGATCTGATTGATCCCCTTTCTGCTCTCAGAAACAAGCCACCTATCAGTCTGTAAACAAACAAACAAACAAACAAAAAACTAGATGGTTCCT…
>TCONS_00035158-[19]-[+]-[u]-[1041]-[2]
CGACAGCCTGTCCCACGTAGCATTTACTGCCACAGCCCCAAGGCACCTGCTCCAGGCCTTGAGCTGCATAAAGCTTCCAGCAACTGGGAGAAGCCCACCGCCTGGCAGCCAGAGAGACTTGAGCACAGTCGACAAGGTGCTGGCTAAGAAGCTCTGAAATGGTATGATCTCTGCTACGGTTTTTTTGTTTTGTTTTTTTTAACCTTTGCTTTCACAGCCTTGCAGGAGGAAAAACAGAGCCATATAGCTATCAAATTGACTTACCTGTGTTTCCGTCCGTGTTTTGTCGTTGGCAAATGCACTCTCTGTATTGTTTTTGGCTTCCTGGAACTGCAGATTGCTTTAGGTCTTTACACCTTGTTATGCCATGTGTGTGAATTATTACTTGTATGAACCTCC…
>TCONS_00064754-[7]-[+]-[u]-[2323]-[3]
TGCTTTTATGTTTAAAAGCAAGCTTAGATTTGGGACCAGGGTAATTTAATTCCCACAGCGACTGATGTTGAATGCTTCTATGATGTCACAACCCTCTTGAGCAAAGGATGACCACTTAAACAGTTAGATGGACAGTCCTCGTGCCAGCAATTTAAACACTCCCTGGACACCTTGAGGAAGCTACCTGGAAATGACAGCAGCTTGCTAACAGAGTAACGCCAGCTCCAGAAGGCACTGGAAGCCTTGTTTCAGCTTCGCCTGTTTCAGTTTGTGCTGGACTTGGCGAACTCTAGATAACCCTGCAGACATCTCCACCCAGGCCAGAGGACTGTCACCTCCCCAAGTGGCACAGCAGAAGGCCTGTGATCAGTCCGCCGTTTGCATAAAAGTCTGCCACAA…
>TCONS_00008654-[1]-[-]-[u]-[713]-[3]
CGAGGAGGGCTCTCGGCAGACCCTGCCCAGCGCCTAAAACGTAGACCAGGGCCGGGTTTCGGCCACCCGGTTCCCGCCGGGAGCCCCAACCCGGCCCGTGTGGTGGGCTCTGGTGTTCCTCGCTGGCCAGGACTACAGGTGGTGGTCTGAAAGAATGACGTGATGACGTGATGACGTGAACGCTTTGATGACTTTGACTTCACAAGGACAGACCATGGTGACTTCATTATCATCATCATCCCTAATCTCTGAACTGACCAAGTCTTACTAAAAGCTAAAGAAAGACCTTACTAAATCGGACTCCGGTGGCACGCTGGTAATCTCAGTACTTGAGACCAAGGGAGGAGATCAGACCCTGCCAAGCCTTTCAGCTATCTACTTCCTGAGCAATGAAGCCTG…
>TCONS_00000371-[1]-[+]-[u]-[596]-[2]
ATGTGATACTTTGGGAAGTCTGCCTGGGAGGCATACTACATTCGAGAGGTAAACAGAGTGGAGTCTGTGAACAGTCACACTTCCCACTGTGGTTTGAAGTTCAGTCCCGGCGGGTGGCCATCTTGGCTCATCAACTGAGGGCCTGCAGTGACCACAGGGGATGGAAATGAACGGAGAACATGATCCCATGAGCCAAAGTTCTGCTTCAGGACAGCCTCTGGGGCCACCTTTGACGTGGAGTCGCTGCACTGTACAGCTGCCTTCAGTCACTACCTTTTTTACAAGTTTAGTTAGTTATTGAACATGTTAACATATCAACTGAATATTAGTTGATATCGGATGGTTTTAATTCCTGCCCATAAGTCAGTGGCTGAAGAAGAGTAGGCAAGAAATCCTTGC…
>TCONS_00065489-[7]-[-]-[u]-[295]-[2]
GTTTTTTGTGAAGAAAAGGCTGGGGATGAACAGAATGCGGCCGGGCAGGTGTCCCTGTTCCCTTCGAGCGGCAGCTGGCAGGTTTTCTCACAGAACCTCTCGTGCATTGGATGTGCTGAATTAGTTACCACTGATGACTTCCCGTCTCTACCTCCCCTTTGCTACAACGATGGATGAGCCACCACATCTGGATTTTTGCATAGTTTAAGGATTTGAACTTCGATCTGTTATGTGTTCAGCAAATGATTTCCCCACTAAACAACTCTCTGTCTCACCAACATCATTACAGCTTGAC
>TCONS_00031956-[18]-[+]-[u]-[489]-[3]
GCTCAGTGGTTAGCGCCAGCTCCGCTTCCTGAATGTATGGCCCGGTGTCCATGTGACCCCACGTTCCAGTGACTCAGTGAGGGCGACGCTGACGTTGTCTTCTCTTCCCCGCTGCGACTGAGCGACAACATCAGGTTTTGCTTTTCCATGAGGACGAGAATTCTCCCCTATAGGTCGCACTTTGACGGCTATACTTACCCATATAGGACAGTGGAGCCGGACCCCAGCTCACAGCACATATGGAAATTAGCTACCAACGAGCCCGGGGCGTAAACATGCAAGACGAGGGCGCAAACGCTTGGGAGAAGAGTGGGTCCTTGTGATGTTGGCGAATCAGAATGCAATGCACCGGAAATGGCAGGGTGCCCAGACTGCCTTGGGGGAATCAGAATGGAGGCC…
>TCONS_00045405-[3]-[+]-[u]-[909]-[4]
TCTCTTCTTTCTTTCTTTCTTCTTTCTTTTTTTTTCTTTTTGAGTCGGGGTCTCATTCGGGCAGGCTGGCCTCTAACGTCCTGCGTTTTAGGTTCCCAGGCGCCACTACGTTGGGCTTGCCAGGCAGTTTCATGACCGTCTTTTTTGAGGTGCGTTCCCAAGCCAAGCGGAAACTCGAGAAGATTGGCCCATTGTTAAGAAGAAAGAGGGCTCAAGGAGTTCCTGTGGGACTTGATTCCTGTCCCAAGACCTGAGACTTTTTCCTGAGTCCGGAAGATAGCAGGGAGTGGTTTCCAGACATTATTCTAGAAGGGAACAATTGGAAGAAACTTTCTGTCACAGCGTAAGAAAAAGGCCTATTGACAGGTAGCTGTGTGTCGGATCTCCTACCCTGCCCTG…
>TCONS_00045409-[3]-[+]-[u]-[900]-[2]
CCCTCCTCCACCATTCATAAACAAGACTCATTTTGCGCTGAAAATACTGAGTACGGCAGGACTACAAAACTGTGGACGAAGCTTTTGTCCAGAGTGGTTGACTTGCCAGCAGCACTTGTTACTGGACATATGTGCAGGTCAAATGACTAGCACAGATGCATGCGTCAGCTGACCTCTTGTTTCTAGATCTTTCTGCCCTCAGAAGAAAGAGGGCTCAAGGAGTTCCTGTGGGACTTGATTCCTGTCCCAAGACCTGAGACTTTTTCCTGAGTCCGGAAGATAGCAGGGAGTGGTTTCCAGACATTATTCTAGAAGGGAACAATTGGAAGAAACTTTCTGTCACAGCGTAAGAAAAAGGCCTATTGACAGGTAGCTGTGTGTCGGATCTCCTACCCTGCC…
>TCONS_00036793-[2]-[+]-[u]-[536]-[2]
GTCAACATGAGGGAGAAAGTCGACATTCAGCTCTTGTTGGTCTGGTTTTCTTGTGTTTTCTCCTGTAGGTCTTTCTACATTTTCATGTGTTCTAGAATAGAACCATGCTGCTTCCTAGAAAGTAGGCCCAGTACCTGCTTTGCTTCGAGCTGTTCCCCGGCGGACTGAATCTTCTCTTTTGGTATCATCTCATCAGTACCAGAAAACATTTGCTAACCTGGAGCAGAAGAACAGAACTCAAAGAGGGACATCTCAGCTTTCAACCACTAAGGCATGGTATGCCAGTGGCAGAAGACAGCACAAACAGAAGGATGAGAAGAGAGGAACTGAACTTTAATAAAAAACATTGAACAGGTAGCCTGACTGTGGGGTCCTTACACTCTGTAAAGAGCACTGGTA…
>TCONS_00046397-[3]-[+]-[u]-[1683]-[2]
GGAATCGTGACACTCTTCCCACAGTTTTGCTGTGTTGTTCTGAGGCAGAAGGCTCAGCAATCTGGGAGCCGAGCACGGTGGGTGGAGGGCCAGTGTGATTATTGCTGGGACTATTTTAGTTCACTAAGAGTTGTTTTATTTCCATCAAGGGAAAGGAGAATGCTGTCCCTTCATCGTGAAACAGTTATTGCATGAAATTAGTCTTTGTTATACAAGTGTATATCCCCCTGTAATGAAACTTGAACCAGGAGCACAGAGTCAAGTCTCTGCTGGTTGGGTGGGCGCCCTGCGCAAGGCTGTTTCTGCGCTCTCCACCATCTGAGTAGTCACTCCGACAAAACACGTAAATACTGATGTCTTCAACCAATGTCCAACAACTTCCCACTGGGTTCCCGGCTC…
>TCONS_00008357-[1]-[-]-[u]-[2896]-[3]
GATTTTTGACCTTAGTTAGGAACTTGGCCGAACACCTATGGGAAGACACTCAGCATAAGAAACTACATCTTTTCTTCTAGCAACTGTGCATACCGACCGTCGAGATCAAAACAGGCAGGGAATTACTGGGTAGGCCTTAGGTGTCCATGAGATCCTGGGATGGCATGAGGCTCCAGGTAGACACAGGAGACTGCTCAGAACCTAGTTTCAACCTGGGATATTATTAGACATCAGTGAGACTCTGACAGAAGAAAAGGTACCAGTTACATCCTCCTGACAGCATGACACCTCAATGATAATTTAGAGAAGGTAATAGTCCCCTAAAAATACCGGGGAAAAACTTTGGACCCTGGAAACATCATAGAAATGGAACAGGTTCCAGTGAGACCCTGGAGCAGG…
>TCONS_00074774-[X]-[+]-[u]-[1363]-[8]
ATCCAGATGGGTTCACCTTGGGCCAGGAATGAGAGACAAGAGGAGGCCTCCGCTCTTCTTTCAGGATTTTCTGCACTTGGGTCCTGGTACAGAAATCTGTGGGACCATGTCATCTCAGGTCACAGGCAGAAATTAGAATGATCCTGTCCCAGAGGCTCATGGCTTCCTGTGTTGTGAGATCACCAGGAAGGTCCCTCAGAGTAGGAGTGGTGGTCTTACCTCTGCTTTCAGGTGTGTCTAGTATACTGGAGACTGGCTTTCAGCTCAGAGTGCAGGCAGAGACTGGAAGTATCATGTCCCTGGCAGTACCTTGGTTCTTGGATCCAGAAGCCTCCAGATTGGGAACTCATTGGGTAGGGATGTGAGCAAAAGTGATGGTTTCTCCTGTGTTCTCAGGAC…
>TCONS_00046398-[3]-[+]-[u]-[1671]-[3]
TATATCCCCCTGTAATGAAACTTGAACCAGGAGCACAGAGTCAAGTCTCTGCTGGTTGGGTGGGCGCCCTGCGCAAGGCTGTTTCTGCGCTCTCCACCATCTGAGTAGTCACTCCGACAAAACACGTAAATACTGATGTCTTCAACCAATGTCCAACAACTTCCCACTGGGTTCCCGGCTCAGTGTCCGGAGCAGAGCATCTGTGGGGTGACCCTAAGGAAGGTCTCTGGACCCTGGATCACAGGAATGCTGTGACTCTGGGGCTCTGTGCTTCCTGGAGGCCCCACTGTCACCAGGGAACCATGGAAACCAATCCAGTCCCAGATATGGAGAAAGCTGAGCACTGAGGTTGGCTTTGGAAGCCAGGCATGGACTTCTAGAACTCCATCCAGTGGTCAC…
>TCONS_00000876-[1]-[+]-[u]-[2033]-[4]
AAACTGGTACTCCGAGTGAGAATAGGCAAATTGGACTGAAAGTCTGAAGTACTGATGGCCTATTCCCGGAAGGAGCTGTAAGTCTGCACCGTGTGAAATCCTGTGGTGCAAACCTGGATATAGAAGACAGAAGTTAGGGTCTAGCGGGACCTGAAAACTAACCTCATCAGATTCTGCGCGAGGCATCCTGAGAGAGTCAGCAGACAGCCGCTTAGCGGGAGAATCGCATTTGCTGGCCCTGGAACCTCCCAGGTCAGAGGAGCTGGGGGACTGGAAAACAAGGGTCATGATTGAAGGCGATACTTGTCGGACCCGTAGAATGACAGAGAAAAACTGAGTCGAGTCTACATAAGCTGGAAAGAGTGAGTCAGATGGCCACCTAAAGGCTGGCGGGTTACC…
>TCONS_00033261-[18]-[+]-[u]-[644]-[2]
AACAGTGTTGCATCGCTATCCCTGGAGCTATGCTTAATGACGAGGAAGGAGGCCCCGACCTGAGAAGCTTGCAGCTACACAAAGTGCAGCCTGGGCCTTGAGTCACAGCCCCTGATGGGCCGAGAAGTCATACCCTGTCAGAGACAAAGCCAAAGTGCGTCTATCCCAGCAGCCAAGGCTAAGAGATGGAGACTCCAGTCCCTGGGACTCCTTCTGCATCTGAATTAATCTCTTAAAAAACAATCGTGGGCTCCAGATGAAGAACAGTTTCCCAACAGCTGGAGGACGCTTGCAGGAGGCAAGTTTTAAAGAACAGAGCCAGGAAGGAAGACAGAGACACCGAAGGAACCACCAGCCAGTGTTGTTTGGAGAAGTCTGATGTCTTCAGCTGGCTTGTTA…
>TCONS_00012139-[10]-[+]-[u]-[1034]-[6]
CTCTGCCGCGTGCACTAAAGTTATGGCCGGTCCTGTCCGTGGTTCACTCTCTGAAAGGCCTAGGGTTTGGGTGATGGCACGCCATTGCACATGGGACGCAAGCCGCAGGTTCCATTTCAGAAGTAATGGCTGGATCCCTGGAAGCAGATGGACTCGGTGTGGTTAGAGGGCAGAGGTAGATGATGCTGCGTATTGAGCCCTCCTCAGCCCACTTTGATTGAGGTGTTGCGCGGTGAGGAAGGGCCTTCGTGACCAGTCTGCATGGGGGAGGCTGAACCATAGTTTCTGGGCCTTCAAGGGGTGTTGCTGCAGCCACGGGGGCAGCCCTCCTGCGCCTGGACTTCTGCCTGCGAGCAGAGGAGCTTCCACACACAGCTCGTCAGAGCATCCGTGCTTCTG…
>TCONS_00053891-[4]-[-]-[u]-[2724]-[2]
AAGAAAATCCAGCTGTTTCCAGAGCGATGGAATCAGGAGTCGGGTGTTGGAAAAGCGCCAGTTGTCACGAGATTTGTAACCCAGGCTGAAATGTCCTGTGCTTGCATTTTGACCTTTGTCTAGCACCCACGGCTGGCCTGCCTTCTCTGCCTCAGCTCCTCCTGACTGGCGTCCTTGCGTTTGGATCTGTGCTGGGATTGGTTCTGAGACAACATAAACACAGCGTGACTCATGGATTTGAAGAAGTGTAAGGGTGAAGAACGTGAAGTCATCAAGGTTAGGAGAAGCAATGCCAGCGATGAACATTGGACTTCTAATCACGTTCAAGGAGAGATGATTCCATTCATTTTATAAGGCTTTCACCCGATTCTCGGTATCGTGTCGGTGCGGGCATGGGGC…
>TCONS_00014897-[11]-[+]-[u]-[484]-[2]
GGAGTTTGCCATTCATCAAACCCGAAACTAGGAGAGCCTACTTGCGGTATAAACATTTGCGGTAGCCCCGCCTCTCCGCATTGTACTGTGGGAGCTGCAGTTCTGGACCGTCCATAGTTTAGACGCCGTAAGGAGGATAAAACCGATTAAGAATCTGAGCGTGTCAATATATGACCACTATCCACCAAAATTCTTACGAAGAATGAAGAAAGCATAATTCAAACATCCAGTCGATGATTTTCATGGTAATTATAATTTTAATAAATATTATTCAACAGTTACTGTGTGCTTAGCATGGTGGTAGCCACTGGCAACAAGAAAGGAAAGAGAGAAGGTGAATTGGGAAACTTAATTACATTTCTCTTTTCTGTCACTGTAAAAAGGAATGCTGTGTGCCAC…
>TCONS_00038587-[2]-[+]-[u]-[1318]-[4]
TGCATCCACCTTCAGGGCCCCAAGGGAGGAAGAGGAATCCCCAAGCTTTCACTGCCCGGAGCCAGGTCACGTAGCCAAAGAATGTCAGAGCCACCACAGCACCTTAAGTCTGGTGTTAAGCCCAGGTCCCAGTCATCGGAAGAAGAAACAAAAATGAGACAGAAAATATGCCAGTTCCTGTCCCTTGGCCAGAGAGTCACAGCACAATTACAAGGGCAGTGGCAGTGACCCCAGCGTTGTCTGTGAACTCAGCAGAAGGAGCTGCACCGTCTTGGGAGAAGACAGCCTTAGATGTGGTGGCCCTTCCTGTGTCCATTGGGCTGCAGCTCAGCTGTCCCCCTGTGTAATGCATCTTCCAGTCATCCTGAGGCTGCTCCTTCTAAATCGGTCCATCCCTCA…
>TCONS_00063776-[7]-[+]-[u]-[2701]-[2]
ATTATGGAGATCACAATGAATCTGCAGATTGCCTTTTCACAATATTAATCATGATAATACATGTGCTTGGTGTAGTTTCCTTGAATCTCTCCCCTTGGTATATTTGCTCCCTGTATACAGGAAGGGCACTGGGTTTTGTGTGTTAATTTTGAATTCTGCTGTGTTCCTGAATGTATCTATCAAATATAGGAGGATTTCGATGGAGACTTACTATACAGAGCTATATCATCTGCAAACGAGGATCCCTTGAATGCCTCCTTCCCTCTTGGTATTCCTTTTTGTCTTCTTTACTTGTCTGATCGCTCAGGTTAAGACTTCAAGTTGTATGTTTCACAGGAGCAGGGAGAGTAGACATCCTTGCCTCATCTCTGATTTTAGTGAAAATGCTGAGAGCTCTTC…
>TCONS_00069773-[8]-[-]-[u]-[4499]-[2]
TAAAGAAAAGAAGGTTTGATACATGAAGGAGAATGCTTGTAGTAAAATATTTTTTCTTAGAATCAAGGTATATTTTTAGTTTGCTTAGAAAGAGTGAGGCATAGAAAATGCCAGGTTGAACTCATATGTGGTAAACAGAAAAAAAAGTGGATTATTACAATGTAAAAAGAGTAGAGGTGGGCAGACGAGTTAGGGTTTACTATACAAAAAATATGTTGAGAGTCCTGGATTGAATTATCTAGGTATGCCTTGATGAAGCCATAAATATCTTTGAGCCCTTCTGCTGAGTCTCCACAAATTTGCACATAATTTAAACACCGCAGACAGACTAGCAATTTGAAAGGGAACCAAGTCCCACTGAAAAGGCTCAGCGTAAGCAGAAGTTTAACTGACCATTTC…
>TCONS_00008760-[1]-[-]-[u]-[2644]-[3]
CACATGTACAAATGTCAAAAGATCACTTTTGAGAGTCAGTTATCTCCTCTCCAGGCAGATCTCAGGGTTCAAATTCAGGTTGTCAGTCCTTGCTGGGAGTATTTATACCCACTGAGTCATCTTAGGGGAGGCAAAAATTGCCACGAGTAAACAAAACCAATGAGATCAGTAGCTCTGGTAAAAACAGGAAAAGAAAGAAGAAAAAAAAAAGCTGGTAAAAAAACAAGCAGGGTCATTTCCTTTAAGTGCTTCTGTTAGAGGAAAACAAAACTAAACCTCAGAGCCAAAAGTAAGTTAGAGGTTAACTGAAATGGATTGGTCAGAAAACGCAACAAAGCAAGTTGTTTCACTTTGTCCTGAGGTTCATTATATAAAGAAGTCCCCTTGAACTTTCTATCT…
>TCONS_00054491-[4]-[-]-[u]-[2531]-[2]
TCTCTTAGGTTCCTTATTGGTTTGTTTGCGCATGTGTACATCATGTCTGTATATCATGTGTATGTATACTTACACGTGTGCAGGTGCATGTGAAGGTCCTGAGTTGATCTCAGGTGTCCTCCTTGGCTACTTACTCCCCACTGTATTTATTGAGAGAGGGTTTCTTCTCTGGGAGCTCACCAATCCCAGCTGGTCTATCTGGCCATTTGCTCTGGAGATACCTTGTCTCTGCACCCCGTCATGGGAATGTGGGAGCTGCCATCCCTGCCTGGCTTTATGGGTCCCGGAGATTCAGACTACAGTTCTCGCGTGTGTGTTCATTTGATGGAGACCTGCAGGATGGGAAGCTGAGGACAGCACCAGATTTCATTCACATCAGTAAGGAGAGCCTCCCCGGTG…
>TCONS_00030872-[17]-[-]-[u]-[5813]-[2]
TAACAAAGTGACAAGGACCCTACTGAACACTACAGGCTAACAGATGAAAAGGCCAGTGTCAGGAATGGGTTACCATGTTGACTAGTAAAGTCCCATAGTCTCCCAAATATAACGGGCTAACTGCCAAAGCTATTCACTGTGCTCCAGAACTCGAGGGTAAGACGTTATTGCTGAAGGTGTCACATATTTGACTCACAGAACATGGAGCTACCAAGCTGGTAGATCTGGAAGCTTCATCCCTACCCCCTTAGCCTTCACAGTGCCGGAAGCTGCTATGCACACTGCCAGAGAAGAAAAGTAATTATCGAGCATTCCCAGCCGTGAACCCTGCAAGCTCTAATAATTGTTTGCCCAGAAGGACATGCCGGCTGGTACAGTAGTGGCATGAGCGTCATGGGA…
>TCONS_00022842-[14]-[+]-[u]-[2113]-[4]
CTCAGCTGCTCACTCTCCCAGGAGAACCAGTGACAGCTGCCAAGCCTCCCGCCGAGTCCAGGAAGCAAGGTGTACACTTCAAGGTCTGCCAGCCGCTTCTTTTTGCGTTTCTAAGTCAAGTGTCTCGAACATTTGAAGACACCTGCACCATTGCCAAGCCAAAGGAGGGTTGAAAAGAAAACAGGAGACTAAAGACAAGGAAACAGACTCTGAGAGATTAAGCAACTCGTCCAAGCTTACTCAACCAGTAGATGTGGGAGGCCTGACAACCCACCCTGTGTTTCTATTTCACAAGCTAACGCCCCAGCCACCGGGGCAACTGTTCCTGGGAATGGAGGATGTGAGCTCTCAGCTACTGCTCCAGAGTCATGCCTACGGGTCTGCTGCCAAGTTCCCCCG…
>TCONS_00022459-[14]-[+]-[u]-[12499]-[5]
CGTGCTGGATGATTGATGTGTGTCCTTTATTGTTGAACTAGCTAACATAGTGGGTACCATTCCACAAATCTAGGCACCAAAGTCACAGATACATTTCTGTGCCTATAGAGCACCATTTTTCCTCACCATTCATCATTATTACAGATGTCAATTGCAACATGCTTCTTCTGCCAGGCACTGTGCCCAGCTTAGGAGCAGGACTCAGATACCTTCATTGCAACCTTCTCAGGAAGTCGCTTCAGCATGGATTCCAGTACAGAGAGAGATAAGGTTGTAATATCTCATCTACTATTCCAGCATCAAGCCTGCCTGCATCCTGCCACCATGCTCTTTGTCTTGACAGTAATGAAGTCACTGTCAGAAACTCTTCCTGACTATGGATACAACGTGACCAGCAAC…
>TCONS_00022481-[14]-[+]-[u]-[12503]-[5]
AGTTAACTTCACTGGCAAATGCTTCATTGTGAGATATTGTGTAGATGTTCTTGTGGAATGAGGTTGGCGTTCTTGATTTTTAAACCTCAGCACCACGGTCAATGGATCTGTCATTTGGTCTGCAGAAGAGTTGGAGGAGAATGGGGCAAGAAAAGAAGAACAACAACCACAACAACAACAAAACAACAACAAATGATGTGAATTTGACTTTACTTCCTGGAAGGCAAACAAAGGAAGTCGCTTCAGCATGGATTCCAGTACAGAGAGAGATAAGGTTGTAATATCTCATCTACTATTCCAGCATCAAGCCTGCCTGCATCCTGCCACCATGCTCTTTGTCTTGACAGTAATGAAGTCACTGTCAGAAACTCTTCCTGACTATGGATACAACGTGACCAG…
>TCONS_00022460-[14]-[+]-[u]-[12336]-[4]
AGTCACAGATACATTTCTGTGCCTATAGAGCACCATTTTTCCTCACCATTCATCATTATTACAGATGTCAATTGCAACATGCTTCTTCTGCCAGGCACTGTGCCCAGCTTAGGAGCAGGACTCAGATACCTTCATTGCAACCTTCTCAGGAAGTCGCTTCAGCATGGATTCCAGTACAGAGAGAGATAAGGTTGTAATATCTCATCTACTATTCCAGCATCAAGCCTGCCTGCATCCTGCCACCATGCTCTTTGTCTTGACAGTAATGAAGTCACTGTCAGAAACTCAACTTTATTGGTGTCTAATTTATATACCATAATGTTCATCCATTTGAAGTCAATATCTGAAGACTTTTTTGTCACATACCCTACTGACTGTGCAGCTCTCATAGTTTTGGCA…
>TCONS_00044268-[3]-[+]-[u]-[2584]-[5]
ATTGGATTGTAGCTAAATCAAGATGTTTGAAATCAGAAGATCATGATCAGAGAGCATCAGAGATGTCCACTTTTGCCTCCATAAGATAGATATTGAAGGCTGTGTGGTTTAGAAAATATCTATAGAAATTAGACACTCAAGAGCCACAGAAATATACAAGAAATCAAGAGCACAGAGTATTTCCTTCCATCAGTCCTCAGAACCCTGAAACGATTCTAACTCGATCAAGCACAGAGCACAGAGGAAGGCCCACCTTGGCAGATGGCCACAGAGGATGTCAACAATTTCTTGGAGAGAGAAGCAGCACGCCCTCGCTGAGCACAGTGCACCTGGACACTTGCCACCATTACACTGTCAGAGCGCACACTTGCTATGCTTGTCCCCGCTTCTCTCCAGAAG…
>TCONS_00022984-[14]-[+]-[u]-[958]-[2]
TGGTCTTGTGTGCTGGCTACACGTGAGTTCGTTTTGGAAGAAGGACTCTCAGTTGAGAAGATGTTCTCACCAGGATGGCTTGAGGGCAACCGTGTGGCAGCTGTCAGTCATGGTGATTTATGACTGCAACCTCAACTAAGACATCCTGTTCCAGGATCAAAAGTGGAGGTAAAGCTGTCTAGTCTTCGGGATGACCTGCAGAGAGAAACAGTAGCAGCATCAAGGCAGAGGGATGAGTAAACTCAGAAGTGGCCCTAGCTTTCCAGGTCACATGGCCTCCAATGAGTTCCAGCCTCACTAAGACCGTTTCCTCACCACTTCAAGGGAGGGGTAGTGATCATCTGATAAACACAGAGTGAACATCAGACAAGAGCCAGACGAGAGCACCAGAGTCATTTC…
>TCONS_00027980-[16]-[+]-[u]-[3515]-[2]
GTTTCTCGGCCAATCTTTTTCTTCTATTTTCAGAGATCTCTTATTTTCATTCAGAAAAAAAAAATCTCATCACAGGTCAGTCAATAGATATTTCTAAACAATCCTTGTACATCCCACATCATGGCTAACCTAGAAGAAAATAAAGTATCAGACAGTAAGGGCTTCAATTTGAAATCAGAGGAAAACAAAACTAACAAAATCCCAGCAAGCAAGCACTTGCTGAAGTGTATCTGTGGGAGAGGACCGAGAGCCTAAGGAAAAGTGAGCGTCCACACCAGTTTTCTAGGAACCCATTCTGTTTACACCTGCTACATTGGTGTAATTGTTATTATTAATCCCTCAACCTTCAAAACTGTACCGGTTTGGATGATAAACCATAAAGTTACCTTAATGATGGCT…
>TCONS_00066059-[7]-[-]-[x]-[869]-[4]
AAATTTGGTGACGAAGACACTCCCTGATTCATGGTTCCAATAATATAAGGACATTTGTTGTATTTACAATTGAGAAAACCATTGAAGATATCACTCAAGGAACCCACGTGGTGAAGATTATCCAGAATTATGACAACAGGGAGCTCTACCCCATTATTGTCTGCACTGCACTGCTCAGCCAGGTTGGCAAGATACTGCTGCAATTCCTTACTTGACTTGTGGTCCACATTGAAAGTAGCAATTGCATCCTCTGTCTTTTTCCTCCCAGATTTGGTTATTACATATTCAGCAAGTTTGTTTGCTAAATAGGTCTTTCCGGTACCACTTGGTCCTGAGAGTATAATTCTGTGGTGCTCCATCAGCAAATTAAAGTACCTTTGGGTAATTGGTTTAGGAATC…
>TCONS_00032065-[18]-[+]-[u]-[2868]-[2]
CAAATGGGGACTGTCGAAGGTGGTCTACCTGCTCTCCCCATGGCTAAAGGGGACAGTGGAACGACCAGAGGCAGATGAAGCCCAGTCAGAGACGAACACGATGGTTTAGAGAAGTGACATTTGCGGATCACAAGGTTTCGGAAGTTGGAGATTCTTTTGAATGGAGACCGCTTGTGGACTGACCTATTAGCAGGAATCAAGACAGTGTCTGACAGCAGCAAGCAGTGGCTTCCTGTAATACGACATTCCCTGTACAGGCTGTGGCTCTTTTGTGAGAAGCCAGTGTCACTTGGTCTGCGGTCTGAGACCTGCCATCTGAGATGCTGCAACTCTCTGGAACTGTGCTGGGGACCAGGGCCCGAGAGGTTCTGTTCTTAGGCTCCTCGAAGCCTCTTATCA…
>TCONS_00047131-[3]-[-]-[x]-[12668]-[2]
TGGACATTATGTGCTAGGGTAGTTTGTGCGTCAACTTTATGAACTGAAATATAAACCAGTAAAATTGTATTACTATTTCTTTTGTTTTAACAGCATATTCATTAAATATTTTGGTACAAACAGCATTGCTTTGTACAAAAGTAGTTTATTATGATTGCATATTCCTTTCCCATCCATTCCCCAGAAGCCGTCAAAACCAGCATTTGTCCATATCAGGCAGAGCAGAGATGTGCCAACCACATAGGTTGTGCTATGCAAGAGATGGGTACCCTCCCTGAGAAGTGTAGTACTATGGTTGACGGGTAAGATACCCCAGTGCTTAAAATATAAGGAAGGTTTTCACAAGAATTAGAATTAGGCTTGGAAGGTGAATTGTCTAACCTGTCAGAAGATGGGAGA…
>TCONS_00069772-[8]-[-]-[u]-[3981]-[3]
TAAAGAAAAGAAGGTTTGATACATGAAGGAGAATGCTTGTAGTAAAATATTTTTTCTTAGAATCAAGGTATATTTTTAGTTTGCTTAGAAAGAGTGAGGCATAGAAAATGCCAGGTTGAACTCATATGTGGTAAACAGAAAAAAAAGTGGATTATTACAATGTAAAAAGAGTAGAGGTGGGCAGACGAGTTAGGGTTTACTATACAAAAAATATGTTGAGAGTCCTGGATTGAATTATCTAGGTATGCCTTGATGAAGCCATAAATATCTTTGAGCCCTTCTGCTGAGTCTCCACAAATTTGCACATAATTTAAACACCGCAGACAGACTAGCAATTTGAAAGGGAACCAAGTCCCACTGAAAAGGCTCAGCGTAAGCAGAAGTTTAACTGACCATTTC…
>TCONS_00025097-[15]-[+]-[u]-[1271]-[2]
GGGAAGCAAGGAAAATCAAGATGGAGACAACAGAACAGGGTGATCCAGATCCAGGTGGACTGGGTCGTTTTCGTCTAGCAATTAACCATCACGCGGGTTAAAGCGCTTGCTACTGAAGCATGAAGATCTGAATTTGGATCTCAAAAGCTCATGCGAAGCAGAATGTTGAGGAAGTGTGGCCAGGGTGTGGAGGCCAGGCGTATGTCCAGGATATCCCTGTATGGAGGTCTATGAAGCTGTGAAGGTGAAGCCTGGATTGGGTTGAAAACTCCAAAATGTTGGAGATGTCAGGGTTGTGGGATACCTGCCAAGGAGAGCTGCAGACCAAGTGTGGAACCAACACAGAGAAGTGTGATGCAGTCAACAAAGCTGAGAGGAGTTGGAGATCAGAAGACGGCT…
>TCONS_00075423-[X]-[+]-[x]-[5883]-[4]
ATAGACTCTGTCTAAGAAGCTCAACATAAACAAGATTTGTGGTTTCATGTTTTGTTTCTTGCTAGGTAGTCCTAGCTGTCAAAAAACTCCCTACATAGATCTAGAAGGACCCAATCTTGTAGCAATCCTGCTTCTGCCTCCAAATTACTAAGATTATAGACATGTGCACATGTTCAGAAAAAGTGTTCTGTAAATCATCTTTTAGGATGAACTATGGGGAATGAAAGTCAACATGTTACATTAGCACTAATCGGAACCAGTCTAGGATCAGGAAACATCCCATTTACTGACTCATGTAGAATTTCTGTTGGCTGTTTGGGATGATGCAAATGAGATTTTAGAAGGTAAAACACAAGAAAGTCTTAGCTGACCAAACCTGGCTGGATCGCACAGTTGGTC…
>TCONS_00013615-[10]-[-]-[u]-[684]-[3]
CTTCCTAGTCCACAAAAGCCAGACCCACCTGTCCCCTGACCCTGGCCAGGTGACTCCTACCAGTACAACGCTAGGACTCCTCTTCTTGTTCTGGGTGACAATGGGTCAAAGACTTTCCTTTTCCAGAAGAGTCGGGGCATGGGACCCAGGCTGGGCCAACACAGGGGCCAGTATCAGACTAAGTGGAACTCTCAGGAATGTCCCTAGACTCGGGAGGCAGACACAAGCAGTTCTTTGTGAGTTTGAAGCGACCCTGGCAGCCTGGTCTGCACAGAGAGAGTTCCAGGACAACCAGGGCTACACGAGAAATCCCAGGTTGGAAAACAAACAAACAAAGCGTTGGCCGTTCTTCCAGAGGACCTGGTTCATTTCCTGATGCCCACATGGCAGTTCACAACG…
>TCONS_00071074-[8]-[-]-[u]-[224]-[3]
CCACGGAAGCTGTGCTGCACTCAAGGTTCTTACTCCTGGCACGTCATGGTACTTCTTTCTGCCAGCAGTGAATGCCAGCCCATTGAGATGCCCGTCCTCTGGGAAGCTCCTGGAGCAGGAATGCATGGCCAATGAGAGGAGACTTCTTGCAAAGGAAAACTAGATGTGGTGATATCCAGAAAAAGCAGACACAAGAAGCAAATACAGAGTATTAGTACTGCGAT
>TCONS_00051416-[4]-[+]-[u]-[994]-[2]
TAATGAAATCCTATCTCTGAAAGAGACATAAGAAACTCACATAAAGGTAGTGAGTCTGAGTAAAAGGAATTATTGTGTAACCCTCCTACACACTCCCCCACAGGGCCTTGCGCATGTTAAGCGAGCATTTTACCATTTGGCTGTAGCCCATATATATCTCTGAGGATTTGGAGGGTAACTGTACATGGGGAGTATGCTTTATGATATTGGTGATATTGTATATGCATAATTTGCCAGACAAAATTCAGGTGTACATCTCCTAACAAAACAGAGGCCAAAGTTTTCAGGTTCGGGTTGAGGATTTAACAGCTTTTGGGGAATGGACCCCTTGTCTCCAGCTGGTCTGCTTTCTAATCTGCTTGCTTTCTGTGTTTAGGGAGTTGTCAGAAGAGGTTCTGA…
>TCONS_00037775-[2]-[+]-[x]-[3440]-[2]
GAATGAGTTTTATGTGGTTATTAAAACTTATGACTAATTAGATTAAATCTGTGTAGACAGGGTATAGATTTTGTTAACCCTAATGTGTAAATGCAATTAGCTAATTTAAATTTTGGAAACTTAAGGTTTTATATAGCTAGGCACTTTACTACTCTTGGATTGAAAAAGCACACTCCATTATAGGGACATGTAACTATCCTATAATCAGGTGCTTATAAATGGACAACTACACGGCCTAGTTTTACCACAATCATTGTCACCTAAATTTTTTTAAAAACTCCTAGGGCATATGTAAGTGGAGATGCTCACTGCTGCATCTGTTTCTAATGATAATGTTTCTGTTACACAGCCTTGAGTTTTGCATGAGTAAGTATAGTCACCTAGGATCCCATTTGAGAC…
>TCONS_00038173-[2]-[+]-[u]-[581]-[2]
GGGGGACGTCCAACTCATTAATTTCCTTGCCTCAGATTTCCAAGTGCTAAGATTGCAGACCTGCTCTTCCACTCCTGATTTCCCGGACTCTTCTTGACAATACAAGGCAAGAATGGTATCCAGTTTGCTCATCACACCACGTGCTCAGTAGATCCCAGCGACTAAGTGACTGGACTTCCAAGATGACACAGCTCCTGGCTCACAAAGCAGCACTGTGGGATGCTAGAAAAGTTTCTGTGGAGGACAACAGTCAACGTGGATGGCATTGCAAACCCAAAGGACCCGCTTACCTCTAGTTCACTAAGGCCAGCTGTCTGTCCGTCTTTGCTTTACCAAGGAGCAGGACTTTCAGGGCAGGCACAAGAGAATAGCAGATGCGCTCGTGGCTCAGTTGCAAAG…
>TCONS_00073231-[9]-[-]-[u]-[727]-[2]
GTGTGTGTGTGTGTGTGTGTGTGTGTGTGTGTGTGTGTGTGTGTATACATACTCATGTGGAGCTCAGTAAACAACTTTGCGGAGCTAGTCTTCTCCTACTTTAATCTTGCTCAGCAAACGTTTTTACCTGTGGAGCCATCTTACTGGCCTTTTACTGACCCTTCTTGCAGGAGTGTGTCATTTACAAATGAGGGGAGGTGTGGGAATTTGATTCTGAGACCCACCAAAAATTGAGAAGAGAACGAACTCGAGATGTGTGCCATGCATATGTGTCCTCCTCCATCCTGTGCACATCTGTGACGACGACGACGATGATGATGTGATGACGATGATGTGATGACGATGATGTGATGACGATGATGTGGTGGTGGTGGTGATTGGGGAGATGACTCAGTGGTT…
>TCONS_00043163-[20]-[-]-[u]-[657]-[3]
CCGGGCCTCTGCCTCTCTAATAAGGCCACACAGCCGTGATGACTATGCCTTTCCCATAAGCTGTGACGTGGAAAGCCTCTTACTCGAGCCCCGTGAATGGAAACTTACACCTGCTCCCATGTGGGGAATTAGGAACGTTCTGGTAGCCGGTGCCTCTTGGACAGCTGCCAGTTAGCAGACACTCGGATGCAGAGCCCTGGCGCGCAGGAGATGCCAGTCGAATGGTGAAATGGGACCAGCCTGGGACCAAGGCACCCCGAAGTAGAATCCCCAAGGAGTCACGAGACCCTGATGCAGACAGTCCGTCTGACTGAGTGGGATCCAGTTGATGGTATCTGATCCCTGCCTCTCGAGAGTCAAGATGGTGAGCGACCGGCTATGGAGCCCCTTTCTTGTAAT…
>TCONS_00030975-[17]-[-]-[u]-[552]-[4]
CCTTGACGTACCACCCACTTCACCTTGCTTTCGGTGTGCAGATGAAGTGTGATCTCTGCTTCCTGTTCCTGCTTCTATGCCATCCCTTCCCTGCCATGATGGATGTTGTCCCTCAGAAACCAAAATCGCCTTCACCCAATGAGGCAGCTGGTGACATGTGACATCCTGACGTGTAGATGAGGAAACCAATGTGACATGACTTGGTGGGAGATCCACCCGGGGTGAGCAGAGGAGCCGGGATTTGAACTCAGGCAGTTGGTCCTCAGTGTCGAGGCGCATAACAGCCACACTCCATAGGCTTCCTGGAGTAACCAGCATGGGCAGGTATGCTCCACAAATCACATTACTCAAGCCTCTTCACTTACATTGGACTATTGGAATTTAAGTAGGTGTCTGGAA…
>TCONS_00071247-[8]-[-]-[u]-[798]-[4]
GACACAGGATTGCCCCTGCACTGACCTCCTCTGCAAGGCCGAGTGAGCAAGATATATTTTTCCCCTCTTGGACTCGGACCTTAGAGAAAGAAGAACCACCTCTTCCAGCCCAGCCCAGCCTAAGAAAAGATACATCAATATCCTCAATATCAGGGACACTGACCGGGTGAAGGACGGAGCCCTCTGCTTCGTTATTTCTGCTTGACGGACTGAGGAGTTCTTCCTACACACTGGGAGAAGTACCTACAGACAGGCTTTCCAGACCCACAGCAAGCCTAACCACCGTGGAACACAGATGGACACCATTCCAGAAAACCACCACTGGTCAAAGCACAGAGGGCAAGCGATCGTGGCTGTTAAGTCCCAGGTGACACATGTGCATCCCAACTGTGTCACTGA…
>TCONS_00068453-[8]-[+]-[u]-[3814]-[2]
ATTCTTTGTATGGTAGTCCTTCTGGTCATTTTTGTTAGGTGGCATTATTATGGGATTAGAGACTTGTTCGGGAGGCATGATGTCTTGTATTTTCTTATCTTTGCTTCTACACTGCACACCTGGACTAGTTTGCTGGCTAATGTCCTCCCTGTTTCTTTCAGGGGAGGTGATTTACAATGTCCAGGAGAGGACTAAGTCAGAGTAGGGTTGAAAGCACCCCCTCCCCTGTGTGGCTGGTGCAGGATGTCCTGGAGTGACCTGGGTAGCCTCTAAGAAGGTGAGGTAGGGTCCTCTACTCCTGCAGGAGCCTGTGCATGCTGGGAGCAAAATTCCTGGGAGCTGCAGGTGGGCTTGGTGGCGGAGGCCATGGCCGGCAGCTGATGCATGGTTCCCAGGCAG…
>TCONS_00020514-[13]-[-]-[u]-[767]-[2]
TGCTGTCTTAAGGGCAAGGTTATCGGAACATTTCCCATTTCCACTACGATTGAGTTCTTTGTGTTTGCAGTAGCTCTGAGTAATTTTGTCTATTACATCGCTTGAACTTTTCAAAGAAAGAAATCCTCAACACGTTTATCTGTAAAGTCTATGTTGATGGCATGTTTTTGCTTTCTTTGGTATGGAAAACACATTAATCTTATTGCTTATTGTATTTCTTATCTGATTATTTACCTAGGCTGCGTCCAGGGCGGGGCTTGCTTAGCGTGTGTTCTCAAATGCTGCCTGGAAATCTAGATGGCATATGCTTGAAGATCCTAGAGAAGTATCACAGGACTCCAGAGGAAGTTATCAGCAAGCAAGCAAAGAAATAGCACAGTTCAGGGAAGTAAAACTTGA…
>TCONS_00071776-[9]-[+]-[x]-[1776]-[2]
GGGGAGAGAGTTCTTCAGAGACCTTGACTTTGAGGGCAAGCGAGGATGGGGCTACTCACTTTTTATATATTTATATGAAATTGATAGGTACAATAAAGGTTTCTTGTTTTTGTTTTTTTAGCTTGTGGGAACATTAGTTTAGATAAACGAGAGAAGGCTTTGAATTGTAAGCTCTTTGCGGTCCCTAATGGGCTGGAAGCTGGGGTAAGAGCCTTCAGATGAACCTTAAAGATGCTTAGAGGTCTCTTGGAGTGGTGGATGAAGTAGTTTTTTTGGGCTGACAGAAAGCCGCAGATAAATTTATCAAGGAAACCAAATTCAACTTTATTGAGACTTGGGAACCCCTCACCCTTTTAATTTTCAAAACACTTCTTCAGATCAGCAACTCGAGGTTGCCTG…
>TCONS_00017199-[12]-[+]-[u]-[1611]-[3]
TTCCCAGTCAAGGTTCAAGCGGGATGGTGTAGTACAGGCAAGTGGACACAAGGTGGCGCCCTGGGCAGTGGCAAGGAGCAGGCAAAATGCAGCAGGCTCTGGATTTGGTTTGAATGAAGAATGAGTTCAGTCCCTGTTGATTGGAGCTGTGGGGTGGAGCTTTGCAGCGTCAGGACCTTGCCACAGAAACAGGCTGTTTAGATTCCTATCTATTTGTTTCACAGGCTATTGTTTGACCCAGAGATTTGTCTCCTCTGTGCCCCTGGCTGGGTGAAGTGAGGGCAGACCAGTAGCTGATTTGCATCTTGAAGTGCTGTCTAGAACTGGTCAGTCGGGTCTGGGGTCAAGTTTGGGCTTGCTCTTCGTCACCAGCCGCTCCCTAAGTCTTCTTTGTTTATT…
>TCONS_00066630-[7]-[-]-[u]-[2307]-[3]
GTCTGGGTGAATTTAGAAAGCCTTAGCCAGGAAGAAATTCACCCGAGAAAGATGGGAGGATCAAAAGGAGCACCCGTCTCCAGCTCAATGTGGAGCCAGAGCCCATAACTTCCATTGGTGTCTGGCCAGCTAAGGACAGTCTCCTCTGTGAAGCAGAGAATGTAACAGTGCTTTTGAAGTCTGGCAGCTCACTAAAGTGGACTGGAAAAGTTAACAGTACAGGATGACACTGATGCCTGAGTCTCAAGCAGTTAAATCAGAACCCACGAGTTCTGCACTACTGAAGGAGTTTAAAATACTGCAGAAAATTCTGAGGTTCTCTCTCTGGTCTGATGCTTCCTAAACAGGCCAGGCTGGTTGGCCAGTGTCCTTTGGGGATCCACACTTCTCTGTCTGCTC…
>TCONS_00002039-[1]-[+]-[u]-[1375]-[2]
CAGCTGTGTTCTCCCTAGAGGGGTTTCACCCCCGCCTCAGGAAGAGGAAGCCGCCTCCAAGTGTCATAGAGGGTCAAACAGTCCCATGGGAGCCGCTCTTGTGGAGGAGGAAACCAAAGTACACATCGAGGCCCCGGGTGACACAATCAATGAGGACTGAGAATCAAGCGATGACAAACTAGCTCCAGAGCCCAAAGATCACATGGCCACAGCACAGAGCCTCTCAGCATTGTGGAGTGACAGATGCATGCTGAGGCCACCTTAAGGAGTTCGTGGGTGCCAGAGAGGCTGGGGGTGGAGCAGGGCCTCCAAAGCCAATAGACCTGGACCACAGGTGGCTCTGGCCAACTGCTCTGGGTCTGTCAGCGTTGGCTGTTGTGTCTGTGACACAGAAACATA…
>TCONS_00069055-[8]-[+]-[u]-[6176]-[2]
GCAGCCACAGCCACACCCTTTAATAAGTAGGGATTGAAGTAGAGAGAGCCTCTGGCAAAGAGCATTCACTTTCATATGTTTATGGAACCTCAGCCCTTTGTCCCAGGTTTGAGACCCAACATGAGACTATTTCCAGCTTTTGTAATCAAGCTTGCATACTCCAGTTCAATGACTAGGACATCTTCATATATGTTAAAATTAGACTCTGCCTCCAGGTAGACAAAATACATGTAATCGCATGAGCTTGGCTTGATAGGACTAGATGGTGCATCTGGGGAGCCCCGCTCGGTTGCGGTTCTGATGCCATGAGTATCTGGTGGCAGTATTTAATAAAGCCTCTTATTACAACTTATCCGTGGACGTGGTGAATCCCTGAGTGACCCCAGATCCAGAACAGCC…
>TCONS_00042735-[20]-[+]-[u]-[1054]-[4]
AGAAGCTGGACGTCGAGAAGGAAGGGAGGACACATCAGGAAGTGAGAAGAGGAGCACGTTTGCTAGGTGTGCTCCATAGGTAGGGATAAGGAAGAAGAGGAATCTCCTGCATTTGTAGTGAGACATGAGCCTTGGAGGTGGACTTGGGCTCAGTCACCCATGGTGGGGTCAACACTGCTGCTGACCAGAAGGCAGCTGGATTGTCAAACTGGACCGTGGAGTGATAAATCACAGTGGCATTGGCTTGTTTCCCTGTTTGTCTTCTTGTATCTTTGCCATTTTGAAGTCCTCTTCTGTGATGTGCAGTTAAAGCCTGTGGACTTCTTTTCAACATTGAGATACCTGTAATCCTCTTACCAACCTGTGGAGAGTATTTACAGACACAGCACGTGTTGTGCA…
>TCONS_00023247-[14]-[-]-[u]-[3876]-[5]
TGGAAACATTGTTACCCAGAAGGCACTGACTGAGGCAGACAGCAGGAGTGCTGTGAACCTACCTCTTCATTGTGAATGACCGCCTTCCTTGTGCCCTAGAGACTTGGCATGTGGGAAACACGGACAGAGGCATGGAGCATTCCACTGTCAGCATGGTGTCCCAGATCCAGATGTCGATCTAAGGCTAAACAGAGATCATGGAGCTGCCAAACAGAAGAGACGTGAGTGACGGACAAGTGGTGACCGTGAGATGCACGGGAACAGATGGAGCAGCTGGTGCAGTGCTGGGATGCTGCTGTTGTCCCAGACAGCCATGCCTCGGTGACGTTAGACTCAGCAGTCAGCCTCGCCCCGCGTCCTTCGCCTCCTTCCAGTCTGCAGTGGGCATGGAAGTCGCTG…
>TCONS_00050431-[4]-[+]-[u]-[2292]-[4]
CAGAGAGTAGATTTAGAAGGATGAGAAGTTACTAATGGTATTAAACATGGGGAGCAAGAAAAAAAAATCTGTCTTAGGACTACTTAATTGATGACAGAAGCCAGTGTGGAAACAGAGAAGTTAAGAAGTAATTATAATCGTCTGAGTGAGAATGTGGGGGTCCAAACCTGGGCAAAGGGAAGGTTCCCGTGAGATACTCAGGAAATGAGGCATGTGGAGCAGGCCATTATGAGTTCCTGGTTGTAAGTTCTTTTTAGCACTAAGGCCTCACTCAACAATTTTATGTTCTTTTCAAACAAACTTAACATTTTAAGGGAAATACGCAAATACCACTAGGTGTGCCGATAATGACAGAGCGTGATTTTTAAAGTATTTTTTATTTTGTGTATATGTATACAT…
>TCONS_00016261-[11]-[-]-[x]-[4315]-[2]
CAACGTTTAACAGCAAAGGTGAAACATTCTCCAAGTTTCTTTTTCCATGGCCTAGCATGAAAATACTAAGATACGGAGGATGACATTTAACTAGAGCTGGGAAAGCAAGATAACTCCACAGCTGAAAGACTAGATGTCTCTCTGGGGGTGGCCAGCTCTGTTCTGCAGCCTGCTGGAAGGAGGAGAGGTCTCTGGAGCTGACAGGGACAGGACTTCAGTCACACAGGGAGCAGCCTTCCTCGGATGCACTCACTCGGATGAAGGTTTGTGGGCCTTTGTCAACAAGAGGAATAGTGTAAGTGGGAGCCTAGATCCCTGCTAGTTATGAAAGCCTTTCTTCAGGAAACAAAAAGGAGGCATTTGAGAGACTAGCACTCTCCTGGGTTTGTCTCTATTCTC…
>TCONS_00058084-[5]-[-]-[u]-[1394]-[4]
CTGAAGTGCCTGCAGAGCCAGAAGAGGACTTTTTGTTCATTTGTTTGTTTGTCTTTTATTTTTTATCTTTTGGGACTGGAGTCGCAGACCATTGAAAGCCACCATGTGGGTGCTGGCAACCAAACCCAGGTCCTTCGTAGAAGCAAGTGCTGTTAACCACAGGGCCATGTCACTCGCCCCACTCATTTATCTCTTGATGACAAACATTATGACTTCAGTGAGGCCAAAGAGTTTTCAGGGTTGCTTCCCTTCTTCTTCTCACCGAAGAGGGCGAGATCAGAAAGATCATGGCAGATGCTCTGGCACTCAGGGCTCACATTGAACTTGGAGCTCATGAACTACACCTGTTCTGCCAGCCCCTGGCATACGCCTGTCTCTGCCTGCAAGCACTGGACCACA…
>TCONS_00053875-[4]-[-]-[u]-[1823]-[2]
GGTACAGTGAGACTACCTGCCGGAGGTGTTTCAGAGCTATTTGAGGAGCAGGGATGCCCACGAGTTCCATCCTTACTTTGTGTTTCCTTTTAGTTATTAGCGATGCTGTTGGATGAGGCTTAGCCGTTTCATATGAAAGAAAAAGAATTTGCTCTTAGGGATCCGGGAGCAGCAGTACAATCGCGGTGTTTTTTATTTTAAATAGGACTCTTCACAGTGTTATTTTTGACCGGCGAACCTTCGGGTTCTTTTAAAGTTATATTTTTGTTTATATTCCTGGGTGAGCGGAAGGGAGAGGACGGGAGGAGCTTCCTGTGTGCCTGCCTGCAGGTGCACCAATGCTCAGCAGAGGGCACTGAATGCTGGGGAAACATGCTTGTGAGCTGCCTGAAGAGGAAA…
>TCONS_00025804-[15]-[-]-[u]-[8513]-[2]
CACACACACACATTTTCTCCTAATCCTTATTACAGTTCTATGTACTGAAGTATAGTTTCAAGGTTCCAAGGCACAGGATAATTTAGTACCTTCCTCAGAGACATACAGGTAATGGATGTGAAGGCATACTAGTTCAAAAATTGTGAAGACTATTTTAGTCTTTCTTTGTTAGACTTCTGGAGAGGGGGGGAATTATGTGTTTATCACAATATCAAGTTGGGGCTTGGCTTTCACCTTGTTTGAGATGAAGTCTGGCCACTTCACATGTCTGACTAGTTTGGCGATCCAACAAAAACCATACTCAGTAGCACACATCTCACTGTAGGAGTGCTGGAATTACAGATTTGTGCTACTAAATCTGTTTTTCAATGGGTTCTGGGGAGATTGGAACTCAGGTCC…
>TCONS_00012019-[10]-[+]-[u]-[2123]-[2]
AAGAACTTGGCAGCTTCTCATTGGCTGTTTCAGAAGTGAGTAACGAGACACCGAGTTGAGAGCTACTTCTCTTGCATGTTGATACAATGAAAATTATAAAATGGGCAAGTTTTGCCCGTAAAAATGAGAGAGGCTTGATCAAGTCGTTTTGTAGAGAAGTGTGATCTATGATAGACGCACTTTCGGTTTTGAACGAGTGAGTTTATCAAGTGTCTAGCAAGCAGGAGTAAAAGAGTAAGGAACAAACAGCAGACAGAGAGAAGCCAAGTCAAATCAGGTCCTCGCAACACCCGGCAGAGAAAACTGGAGTAACCCCAACCAAGAGAGCCAAAAGAGAACCTTGTCAAACCGGGAACAGAGGAACGTCCCGTCCAGCAGACGCTGACTGGGGGAAACCCC…
>TCONS_00050430-[4]-[+]-[u]-[2132]-[5]
CTGTTGGTTTCTTGTGACTGCTGTAACAAATTAGCACAAACTGGTTGACTTAAAACAACAGAATTTTATTTTCTTCCAGTTTTTAGAGGCCACAAGTCTGAAATGAAGGTTTGGGCAGGGTCTGAGTCTCTTGAGGCCTGGAGAGGGGGGTGATCTGTCTCTTGTTTCTTCCAGTTAGTGATAGCCTCAGGCTTTCTTTGGCTCCTGGCCACTCCCGTCCAATCTGTTTCTGTGGTCACATTGACTCCTCCAATGTTGTAAAACTCCCCCTGCTACTCCCTGTAGGAATGTGTGCCACTGAAGTAAGGACCCACCCAGAATGTGGGCTAAGCCTCCCCTCTCATGACCCTCAACTGAAATCACAGCTTTTGCCATGGAATGCAGAGATGAATCCTGGGG…
>TCONS_00074066-[9]-[-]-[u]-[3357]-[2]
TTCATAGACTTGACATGGCCCCTCTTCTCATTAGGAGAAAATGATGAAATCTAAAAGCACAGGAGGTGGTCCAGAGATTCAAAAGCCCAGGAGACCACAGAGTCAGCTGACCCACTCTACGCTGCCAAGGACAGACTCACTCCTCAGCCCTCTTCTCTGGGCTCATCTGAGTACCAGGGAAGCTAACGACTAAACTTTGAACCACTGTGTGATTCATCCAGTCCGTATGGAGACCTCGCAAAGGACCCTTTTTCCTCAGATGAGCAGACCCTTCGAGAGACAAGCACTCCTCGGTTCCTCTGATTCAGAATCTAAGTTTCTGGATGAGCTAGGGGCGCACTGCTAAACTTCTCAGCACCTTGGTTTTCTAAGCCGATGTTGCCCTTCTGCGGATGGATG…
>TCONS_00034734-[19]-[+]-[u]-[3288]-[2]
AATTGGGCTAAGCCCTAAATCTAGAGTGGGGCTGCCCTGAGAGGAAAAAGGTGACCAATGAAAAGGCAGAAGCCATGCGGTGACAGAACCAGAAACAGTAGTTGTGAGGCAAGAAGCAAGGAAGCTAGCGTCTACCTGGATTGGGGAAGAGAGAAGGAAACAGGTCTGTGCAGGAGGTTAGACGCCAGCCTGCATTCCAGAGAACAGACCTGTTGTTGAGGCCAGTCAGATGGCTCACCTGGCTATGGCAGCCTTAGAAAACAACACAGAACATACAGGCATCAGCCTGGCACCATGGACAACACTCATGAGATGCTGGAGAATCCTTTCCTAGTGAAGGGCCACCCCTCCCGGAGCCCTACAGTCTCAACAACTGGAGAGAGTCTGCGGGAGATTTGG…
>TCONS_00031096-[17]-[-]-[u]-[1156]-[2]
GTCAAACTTCAGGATTGCACAAACCACCAGCCTGGAGTGACCTTGCCTTGTGGGAAAGCACAGAGGAGCCCAGGCTCCCACGCAGACGCAAACACAGAACACTCCAGCTCTAATCTCCTGCTCACTTCTGCTGAGTCTGCACTGGTTTGGGACTAGATGGATGAATCCCTGAACTCTTTCTACATTACTCCATGTCTGACCACAGCGGACCACCATGTGCTGTGCAGGTGGCAATGCCTGGCCTAGTTTCTGTCATCATTCGAAAGGGTCAGATGCCTTCCACTGGCTTTTGATAATTCACACAGACTCAGGAAACAGGAAGAGAACTGAGCTCTGGTACTGCGGCTCCCCTCCTCTTCCACCTGGGTTACATGTTTCTTGTTCATGCAGAGAAGCTTC…
>TCONS_00012698-[10]-[-]-[u]-[623]-[2]
TACCGCCTCTCACATGTGCCAGAGAGCTGCCATCTTGTTTGTTGGCCGGTCTCAGCCCTGGCTCCTAACAGGGCTCTGTCAATACTTGTTGGGTAGGGAAAAAAAATAAAATGTATTAACTAGATGAATATAAAAAGTATGATATAAAGGAGTTTAAATATATTCATATCCATATGTCATATATATATATGAATTGTGTTTTAGGTATGAAGAAACTGAAACTCAAGTTAAATAATACAGAGCATGTAGCTGAGGATGTCGCTGGGTTTCTGATCTTCCCGAGTGCTGGAATTACGGGCATGCGCTACCATGGTAGACCTCCGCAGTGCTGGGACCTGCAGTTATCACTTCACTGGAATCAGACAAAGACCAGAAGATAACTGTTGAACTCAAAGCCAA…
>TCONS_00077395-[X]-[-]-[u]-[4858]-[5]
ATCACCGAACAAACCCTCGGCAGTTACTAATTTTATCCTAAAGACAACGTCCAGGCTTCAAGGTTTTTCCTTTCTCTTTCTTCATCCACCAATTTACCCACCTTTGAAACACAAGTAAATCCAAGGGGAGTTTAACAGGTCTGAACGGAGAAGGTTCAGTGGAGAGTTACTTCTGTGAAACAGTAAGAAAATACGAGACATCCATGCTTTTGTCTGTCTGTTTTGGTTATTGTATTTTTTTTTTAGGCTTGAGCATGGGGGAGGAGTAGTCAAGGATGGCCTTTGTGAGCCTCTGCTGTGCCCTACTGCTATCCTGTAGGCAGAGCTACAGTGCAGGGCCATTACAGCTTCATTCCCATGAGTCCTGGCAATGGGGAATCAATGTCAGGTAGGATTCCT…
>TCONS_00021670-[13]-[-]-[u]-[3287]-[6]
GGTCCTGGCCACTCCCACTGATTCCTGTCAGTTTGGCTGAAGTCTGGCTGTCTCTGCTAGGTCGCGCCACCACTGCTGATTCCTGTTTCCCAGCTCTGCTGGACTGGATGGCTGATACATTTGTGAAGTATTTGCAAGTGGATCAAGCCGCTGCTGACCTGTGAACTGAACTGCTACTTTCCTGACAACACAGAAGGGATTTGCTCCAAAGAACCTTTCTAAACAGGTCACCTCCCCATATCCTAATAACCTTTCATTTCCATTACTTCTGGTGGGTGGGTGGGCTAGAAGGGGAGTTAAAGCACTTAAGAGCCTCGTTAAAGTTAGGGTTGAGAAAAATTTAAACTTACAGTTGAGAACCACTGGGTTAGATCCCACAGCCTTCACTTAACTAGATCT…
>TCONS_00009846-[10]-[+]-[u]-[1607]-[3]
TTCTGCCTGTCCCTGCACTATGGATGTAAAAAAACAAATTAATCAATAGTCCATCTCTGCCATTACCAGCATTTTATTGATGATAGATTTGCTGGCTGATGTATGTATGTTTTATGTGAATTTCCTAATGTGCATCTTTTGGCAATCCTATTTTCCCAGTTCCCATTGCCTCTGCTTTTGGATGAGGAAACTGTCGTTTAAGGAGGACGTCCAAAACTGTGATTAGTAATATGCTGAGGGGAAACTGAGGCAATGTCGGGAAAGCTGCACCAATCACACTGCGAAAGTCTGGATCAAGCAAGACCAGAAGTCGAGGCAGAAAGGACGAGATCAGCTGCTGGTTCAGCTGGACAGGTCTGGTTAAGGCTTGCTCACCGTCAGCCTCGAGAGATGGCTCAA…
>TCONS_00046505-[3]-[+]-[u]-[4342]-[2]
GGCTGGACAGGCACAAAGGAGGCGGCCTCTTGCCTCAAGTCTTCTTTGGACCAAGCCCATTTTCTGCAGATATAATGTAATGGAACGTGGAGGAGAAGTATTACAGAACGGAGGTGGAGGAGACCAAGCAAGGACCCTGAGCCCAGAGTTCCCCTTGCTGTCTGAAACACCAGATAAAGGAGGAGACCCACACCCTCGTCTGTCCTGCGGGCTGCAGGTTCAGCTGCTTTCCCACTTTTTGTGCAAAATGCAAGTTTCCTTCTTTCTTTTTCGTTGCTCTCATCTGACTGCCTCTTCCCAGCAATGCAGCTGCTTAGGGGAATGGACCCTTGGTTGTCATGATTTCCCAGCAGACTCTGGTTGTCTTCAGGACAAATAGGGAATGTGTTTGCATGTGTG…
>TCONS_00027835-[16]-[+]-[u]-[837]-[3]
CCCGTGAGACCTTAGGGAAAGCACTGAGCATCTCTCAGCTGTTGTCTGTGGTCTTTCTCATCCTTAGCTCTGTCTTATTTATGGCCCTTTTCCCTCTGCTTTCCTCCAGACACTTAACTTTACCATCTAAGGACTTTCCTGCACGATGTTTCTGCTGTTTTGATTGGCCTTGCTACCCTCATGCACTAGGTCTCAATTTCGCTGCTCCAGAGAGTTCTTGTATTTAAGCCCTGGTTTCTCTCTCAGAGTCAACTGTCCCTGTGGTTTTCTCTTTCCTCCACAGTTCTCAGGATTTGGGCTGAACGAAGAAGCTCAATGAAGTAGTGAGCACATGGTCACTGTGGCTGCTGTGTCTCCCAGGTTTCCTATTGTCCCGCGTCTCCTGTGAAATGGCCTCTG…
>TCONS_00061966-[6]-[-]-[u]-[725]-[4]
GAAAGACCAGCATCTGAGATGTCTGGGGGTGGGTACCTCTGATGCAGTACAGATTTAGTAGCAACTGCCACCATGAGGACTAACTGATGGCCTGTCAACCAGCATTCAAGACATGTCCACTGCAGGATTCTGTAAGCAGAGAGCCCCTTCCTGTGAGAAAAGCACATCAAGATATTCATATGAACAAATTATGGCAGCTTGGTGGAAAATTTAAATGGGGAAGAGATGAAGGCCAGATAACTGCAGGACAGCCATGGTTTGAGAAATGCCGAACACTGAGAAACTGAGCCCTGAAGAAAGGACCTACAAGGACGAGCTGATGACCAATGGAGAAGGAAAAGTCTCCTTTTCAACCAGTCTACACAACACGCTTTCACTAGTCACTACTCACTTCAGCTA…
>TCONS_00050938-[4]-[+]-[u]-[934]-[2]
CAGCAAGGGGAACCCCGGAGCTGCAGACTGCTTAGGACAGGAAGGTGTGGGGATAAGCAAACAAGATCAGCACAAAGCACGGTCTGTTTCTCTACACCGTACAGAGGTCGTCTGCCTCAGCTCAGTTTTCCATTGACCACTTCTCTGTGACCGTGGTTGGCACTGAGGTGCTGAGTGTGAGGTCGCGACTGACCTTTGCTGAACTTTTTCTTTTCCTGGAGACTCTATACTTAGTGTTAGAGAAGGGTGGAGGCCCCGGATTCTCATTCCAGAACAAGTCCAGACCAATACGATGCATGCTAGTCATGCCTTTATTTAACTGTCGTTTATAGCATCAAATATTTAATGAGTGTATACTAAGTGACAGGTGGTAGATGAGGACCTGGAGCCCCCATGTCA…
>TCONS_00020229-[13]-[+]-[u]-[1520]-[4]
GCCCTAAGTGGCTGTCTCTCACTTTCCAAGTACAAGACCTGGAATTGACTCACTATAAACCAAGTAAGAAAAATACCCTGAGCTTCTAAGGCCAGAAGTAGGGCCACACGTGGCTCTGAATGAAGACAAGAAACATCTCGGATGGCCGCGTTTGTTGAGCGGAGTTGGAATATTGTGTGGGAATCCTCTAAAGCCACACGGAGGTGAGAGGTGAAGTGGGAGACTGACCCATAGATTCTGAAGCCTCGACCGTGCCCATGGGCCACTTCCATTAGCCTGCAATAGACGGCTCTTCTGATGCTTTTTGTGCAACCCTGCAATCCTAGCTATAGTGGGTCCCTGAGAAAGACTCTGCTGTTCCCTGTAAACCAAAGCCAAACTGCTCGCTGTGTCTTGTTG…
>TCONS_00004424-[1]-[+]-[u]-[1558]-[5]
GGCTGAAAGTGTCCAGAAGGACAGAGAAAGGGCGGAAAATCAAAGACCTCACCTTGCCTACATCTACACAGCCAAGACTGCCACAAAACAAGAGACAGAGTCTGCATTAAAGCAGACACAAGATATAGACATAAGTTGCCTGTTCTGCACCCATGGAACTTCCTGGACGTCCATTCGCTTTCTGACCTTTCCTGCCCATGCTTCAGACGGAGCAACCCATTCTTCATGGCCTTCCAGGCTGTCACGTCTGTTGTTCGCCGTCCGTGGACACCAAAGTGGAGAGCTGGCTCTCCTTGAAACAGCTTGAGAAAAATTCCAATGTGGCTCCCGGTTCTGACCTCCCGAGGACTTTCGGACAGAGCAAATACATCTCTGCAAAGTCAGATGTTTAAGGCGAAG…
>TCONS_00000152-[1]-[+]-[u]-[648]-[2]
GCTCGGCTCCGGATCTCTCCAGCTCTTTCCTCCGGGGAACCCTAGGCACACATCGTCCTCGCACCGGTGCCCAGGCTTCTCCCGGTGGGTGCCAGAGCTCTGCTGGGCGCCGGCGCGAACTGCCCGCCTGCCGGGTAATGGGGATCTGCGTGGAACTGTTGTAGAAGGGGCGAGGCGGCGCGGAGGGTGGCATCGCCCAGGGACTCCGCAGTGAGCGCGCGGGCAGGTCCCGGCGCCGGCTCGGCCGCTGCAGCTGCTGCGAGCGCAACCCGCTGCCCAGCCTCCCGCGGCTATGGCTCGCTGGTGAGATTCCAGCCAGACTTTCCGTGCCGAGCTTCTCCATCCCTTCTGGCCTCGCTGCTGTCCTGGGTGAAAATGGCTGTCTAGACTGCAATGTGC…
>TCONS_00065949-[7]-[-]-[u]-[3659]-[2]
GGGAAAGTCTGCCCCGTCGGCTGGGCACAAAAGGCCTCTTTACAACATGGAAAGAAATGTGATTTCAAGCCGTGCTCTGGAACTCCTGAGTACTTCCCTAAGCTGCACATCCGAGGAAGCCGAATCTCTCACAAACGCAGAGATCTGGAAAGACGGCGTATGGAAACACAACACTTGGTCTCCAGAGAGCCTGTTTACTCACTATGTGTGCTGTTGGTTTAATTAGCAAAGATTTTTTCATAAGAAGAAGCTAAGCCTGAACGGTCTCTGAACAAGCCCCGTGGACTTGCTCGAACACTGTCCGACCTGACTGCGATGTAATTACAAAAACAGATCACTATCATCACCCTGAGGAATGGAAGGAGTCGCTGCTATGCTTCCCAAGGCTGTGGCCGAGCA…
>TCONS_00051061-[4]-[+]-[u]-[789]-[2]
CGTCAGACAGGAAATGGCTGGTTTTAGCTCGCTAAGCGGGTAAGTGTTCTCTTGGAAGACTCTTATCAGGAAAATGAGTCGGATTAAGCATGGAGTTGGCTCCATGGAAATGAATCCTGGAGAGACGTGCCAAGGACACAGAATGAGATATGCAGTGAGTGAGGAGAGACTTTCTGGAACATTAAACCTACAGTCCTGGAGAAATGGTCATCAGTCAAGAGCACTGACTGCTCTTCCAGAGGTCCTGAGTTCAAATCCCAGCAACGACATTGTGGCTCATGACCGTCTTGTAATGGGATTCGATGCCCTCTTCTGGTATGCGTGAAGCCAGGGAAAGTGTAATCACATACACTAAATAAACAAATAAATCTTTAAAAAAAAAACCAAGAAAACCCAGAC…
>TCONS_00066264-[7]-[-]-[u]-[524]-[2]
CTCATCTATGTGAGAGCGAAAACAAAGGGCTGGCAATGTCGAGGTGGGCTCCTTCCCGAGGCCAGGAGCAGGAAGGACCCGCCAGATCTCTCACACAGATATTCGACACAGCTGGACTCACACTGACCAACAAGCTGTCACTGCCTATTCCAGATACAAAATTAGCACGGATTGACGCCTTTCTCAGCTGCCTGAAGCTGATGAGGTAATCTCCAGCCCTTCTGTGACGGTTTGCATATGCTCAGCCCAGGGAGTGGCACTATTAGAGGATGTGACCCTGTTGGAGTAGGTGTGGCACTGTGGGCATGGGCTTTGTCTTAGCTTCCTGGAAGTGAGACATCCACTAGCAGCCTTCAGATGAAGATGTAGAACTCTCAGCTCTGCCTGCACCATGCCTGC…
>TCONS_00030682-[17]-[-]-[u]-[2155]-[4]
AGCCAATGTTGCAGGTCTGGATGAGCATGAAGCAAGTTAACTGGAATATGTTTAAAGCCATCCCAGCTAGAGGCCCTTTTGGTTTTGTGGCAGAACAAGGCAGGAAGAGAAAGATATGAAGATTAAAATGTGGGAGAAAGGACAGACCACAGCCAACCATGAGCCATGCGTAATGAGAGCAGGAGAAAAGCTTGAGACCTGGATACAACCATCGTTTCGGGATTCCTAATAGACACTGCAGACTACAGAGCCATCCTGTTGGTGATGTCCGATCTGTCACGCAAGAGTGTGCATCTTCTCCAGTGGCTGACAGGACTGACCACTCCAAGAAGGAGGCAAGCTCACACTCACTCTCAAGAGTTAACCCCTCTCCAAGTGTCTGTCAGCTTCAGTAACGTG…
>TCONS_00074782-[X]-[+]-[u]-[502]-[2]
TCCAGGTGGGTTCCTCTTGGGCCAGGTATGTAAGCAGAAGAGGTGATCTCCCATGTTTCCTCAGGATTTTCCATACTTTTTAGAGTCATGCTCCCTTTCCAGGGGACCTGGATACAGAGAGCTGTGGGACAAGTTCAGTTCCGGGAACTAGCAGAGACCAGAAAGATCAGGTCCCACATGGCACCTGGTTTCTTGTGTCCTGAGGGCTCCAGAAGTATATATCTGAGCAGAAGTTTTGAAGTTACCTCTGCTTTCAGGTTTGTCAGCGATTTGGGGGGCTGACTTTCAACTCCTTTCATAGGCAAAAACCAGTAGGATGATGTCCCTGACTGCTCCTAGGAACCTGGTTCCAGAAGGCTCCAGTCTGATTACACTTTTTAAGAATTGCCGTTGGAAAGT…
>TCONS_00068276-[8]-[+]-[x]-[1018]-[3]
CCTCACACTCACCACACCCTCTGTACCTTCTGGCCCAAGCTTGTGCTCTGTCTCTAGTTCACCACAAGAGGGTCCTGTCTTTCGTGTTCCAACCCAAGCACCACCTTTTCCCAATCCTGCTTTCCCAAACTCTATTCTCCTTCCAAACTGCCAGTCATCCACTTTTGCCCCCACATATCCAGGGTCTGAAATTATTTGAATCTGTTCTTTATTGTTCCCTTCCCCCCGCCCCGTGGGGTGCAAACTGGAAATCAGAGGAGCTCCTATTGGCCTCTTACAATACCAAAAACTGCTGGCTTAAGTGGGCACTTAAATATATAGAATGTGTTGTATCCAAATGAGAACGTATATGTGCAAATAAAATGTTGACCTTGAGCTCTGACTCTCAGAGCCACCAGC…
>TCONS_00020228-[13]-[+]-[u]-[1983]-[3]
AGTGAGGTTTCATAATTTCATTGCTTAATTGATTTGGATCAAAGGTCAGGCAGGAGACATGCACTTAGGGAGAAGTAGCTGGCATCATCCCTCACCTGCCAGGATGATGGAGCCCTAAGTGGCTGTCTCTCACTTTCCAAGTACAAGACCTGGAATTGACTCACTATAAACCAAGTAAGAAAAATACCCTGAGCTTCTAAGGCCAGAAGTAGGGCCACACGTGGCTCTGAATGAAGGTAATTGCTTTCCTTTCTTTGTAAAGGAATCTCTCTGTATATCTCAGGATGGCTTGGAATGCTGTGTACCCCATACTGGCCTCAAACTCACAATCCTCCTGTCTCAGCCTCCCACGGATTTATATGATCTACTCAGCTTGGGTTTTGTTTTGTTTTGTTTTGT…
>TCONS_00018828-[12]-[-]-[x]-[5463]-[2]
CTGGTCGCCCACCTTTGTATTGTTACTGACATATCTGGGGTTCTGAGTGTGTCAACTAAACCATTTTATGTGTTGCTGTGTTTTGTATAATTTGATAAAAGCTTCTCAGACATGATATGAAGAGCTTCCTGGATGATTTCTCCATACTCTGCATCAGTTCAGCGCCCCCTACAGGTTTCTTTTCATGGCAGAAGCTGCTGCCAGCTCAGCCTTTCATTCCTCTGGCGGAGCGTTAGAGCCGCAGTGCTCAAGTACACTTCTGCCAGAACCTGACTCTGCCTCTGTCACACACCAGGTAGAAAGGCTTCAGGATAGAAACCATCTGCTGTACCCCATTCTTGGCTTTAAAGGGAGGTAGTTCTGCAGAGGTTTGCTTATATCTTAAAAAGAGAAGGTGGG…
>TCONS_00073914-[9]-[-]-[u]-[571]-[2]
TGTTTTTCCAGACAGACTTTTACTATGTTGCCCCTAGTTCGCCTGGAACCAGCTATATTGGCCAGGCTGGCCCTAGACCTTGCAGTAGTTTTTCTACCTCTGCTGTGATGACGGGATATGCCACCATGCCTAGGTCCTGGGGATCAGATTCAGATTATCAAGTTTGGAGGGAGGTGCCTTTCCCAGTCATCTTGTGGGGCCCCTGTCCTTTCCTAAGGCAGAGTGCCAAATCGCTGCTTCCTGTATACCTTACCCCCCCACCCCCGTATGCTGTTCCTTGTCAGTTGAAGAAATTATCTGAGCCATGGTACTCGGGCCCCTGGCACAAGAGTAAAGAAGACCGTGTGCACTGTCAGGAATAAAAAGCAGAGGTGAAGCCAGTGGTTGGACTCACCTATG…
>TCONS_00071695-[9]-[+]-[u]-[710]-[2]
GAAATGCTAGCACTGAACAAAGAGCTGCCCCATACCTTGTCTGCCACCAGGGCTTTCCCCAAAACTATGGACACTTTTGAGTTAACTGACCTACTCTGCCTTATCAAACTAGGTCAGTTTTCCTGAGTCCCTCCACCACAGAAAAATCTCTCAGACCTTTTGGGTCTGGCAGCTGAAGAGTTAATGCTGCCCTGTATGTCAGCCAAAGACTTAAATGCTGCCCCAAGTGAAGCCAAAGACTGAAGATCTCTACCCCAGCGAGGCCATAGAGATTGCCGTAGAAGAGCCAGGATCGCTGTCCAGACAGAGTATACCATCCAGGGATCAACTGCAGCCTGCAAACTGCTCTAACGTGACCTACAACATTGTCCTGCAGAACCAGTGAGCCCTGGACTTGCT…
>TCONS_00009684-[1]-[-]-[u]-[3255]-[3]
CTGTCTGAGCTTGCCCTCCGGCAGAGAGGCGTGAGGAGGATGTGAAGGAGCCGGCTGCCGCTTGTGCACCTGTCAAGTAGCCTCCACCTCAGCCTTCTCAGCCCCACCTCAGCTGTAGGCCTGTGGCTGAGGCCTGTGATATCTATGCTTGGACTCGTGCAGCTGCCTACGGACTTTCAGCCTTAAGGCCCTGCTTCCACTGTGGTGGAAGGAAGAGCCTAAGAGGTCTGGTGTCACTGCTGCTTGAAGCTCACCAGTGTTGCCACACTGTCCACAGGACAAAGTTCAGCTGGATTGATGTGATACACAAGGCTCTGCTAATCTATTCCTGGTAGCTTGCGCTCCCTCCCCGGGTCTCCAAGCTCCTCTTATGCCTGTCTCCACACCAGAACATTTCCT…
>TCONS_00012277-[10]-[+]-[u]-[712]-[2]
TTTTTTTCTTTTTTTTTTTCAGAGCTGGGGACCGAACCCAGGGCCTTGTGCTTGCTAGGCAAGCGCTCTACCACTGAGCTAAATCCCCAACCCCTCGACTCTTCTAAATACACTCAATATGCCAGGCACATGATGCTAGGTGGTCACATCTTTGTTGCCCACCAAAGCGACAACGAAAGTGGCCCCTGCACCACAGTCAATGGTGCAATGGCTGGTCACTCTGTTCCTCCGGAACTTCTACTATCCAAATTTTGCTTCCTTCCTTCCTCTCCCCACCCCTTTTAGAAGAAAGGTCTCACGTAGCCCTGACTGGTCTTACACTTCTGATCCTTCTGACTCCACCTCACAAAGTGCTGGGATTACAGGGGTACGATATTTCCGGCCACCAGCCCGTTCAGC…
>TCONS_00015734-[11]-[+]-[u]-[1571]-[3]
GGCATTTGGAGGCAGAAGAACCTAACTGATGGTCATTGCACTGGGACAGAGCAAGTGCCCAAGAATAGGAGAACTCAAGCTTGCTTGTAGGAGAAGAGGAACTTCCCAGCAAAAGGAATAGTCAGGGCAAGGCGTGCTCCATGTGCTAACAGCTAGGGAGGAGCTGTGCTGAGGGCACAGTGGCCTGCATTACTGAGAGAGAATTTGTGAGGCATGTGGCAGCAGATGAGGCTGCGGTTAGGCAGGTGGAAGTGTTTGTGTTCAACTCCTGAGTGTAGATTTCTCCTTGAAAGCAATGGGCAGCCTTTGGAAGAGTCTCAGAAGGATAAAGTTGTTGTTTTTGTTTTTGTTTTTGTTTTTTTTTTTTTAGAACTGAGTTTCTAGAGAGGCAGTTTGGAG…
>TCONS_00049185-[3]-[-]-[x]-[1039]-[2]
CCAGAGCTCAGCTTCCCCTCAGCCTGGGTGACATCACAGCATTTCAGTGTCGGTCACATTTTAAACTGATCAGCCTTTGTACAATGTTTTTTAAATCATTTCTAAATAAAACAGAAATACAGTGTCTTTTCCCTGGGGTGTAGGAACAAAGACCAGGGCATATGTGTGCCCTAAAGAAGCTTCAGGAGAAAAGGGTAGCTTGGGAGTGTGGTTCTGCGGTTGCCTCATGCATCTTCTAACCAGTAGTCAATGCCCCCCCCCCGCCCCCAGGAACCTCAGGGGTGTGGGAGGGTCACTGTGGCAAGGCAAGGTTCTCTGGAGACCCGCACATGCGGCCATGGCCTGGGACACCTGCAGCAGCTCAGTTCTAGTGAGGGAGAAACCAGAATTCAACAGCGT…
>TCONS_00027697-[16]-[+]-[u]-[550]-[3]
TGGTAGGGCATCTTTTAGGAAGTAGAACCTAATAGAAAGATGTGGATTCCTGTGAGCATTCACTTGAAGTTTCCGTGTCTCACATTCTTCTTAGTATTTTATGCTTAGTCTTTATGCTCTTGGTTTATTACAAAGTCAGTCACTTTCTGCCATTATCTCCTGCTTTACCCTGTGTCCCAGAAGCCACATAGCCATGTGTGTACAGCCTGTGAAGCCAGAAGACCCTTCTTACTTTACACTGCAGCATCAGCTACAACTGAGGTTAGGGAACCTGAAGCTCCAGCAGATATAATGACAATGTCTCTCAGCATAAACAGTGGAACCTATGGCTTTGGGAAATGGCCCAGTTGGTGAAGATGAAGAACCGAGTTTGAGGTCCGGGACCCATAGCAAGTTCTT…
>TCONS_00052758-[4]-[-]-[u]-[594]-[4]
GGCCGCTTCCTCAGGTTTCCCACGCTGTCCTTTCCTAGCTGACCCTCCCAAGGAGGCTTTCCTGGGAGGCTGGAAGAGGAGTGGCACAGAGGACTTTTCTTACAAGCACAGCCAGGGGCATTCCAAGGCTCACAACGGCAGCACTTCAATTCAGTATCCATCTTCACATGGTGTTCTCCTTGTGTGTCTGGATCCTCACGTGACCATCGTACTCGTCTAACACAACGCCGCGGGGAGGAAGCAGTAACGAATCATAATTAAGAACACATCAGGTTCAGAAGTGTGTTAAGAAATTGACTGGAAGGTTATAAAAGTCATATGGAAGTCATAGCCCAGAAGAGGCACCACCACCTTGAAAAAGAACAAATGTGGAAGATGATTATTTCCCGGTTTCAAAAC…
>TCONS_00063678-[7]-[+]-[u]-[816]-[4]
GCTTGGTGCAATCAGAGACTTGGGTTCCTTCCCACAAGGGCAAACCGTTGACCCATTTCCGTGAGTACCGCAGAAAAATTTCCACGGGCCCAAGAGAGGTTTTGGGAAACGAGACAGATATCCACTCATTGTCTAAAATGTCAGAACCTCAAAGTGATTGCAGCCCCAGACAAATGCTTCATGCAACCTTGTTAGAGACCGTGAACCTAACCATGATGCTCCTGATTGCCTGGCCCCCACAAAGTCCACAAGAAGAAAGAGATGGCAAACGAGGTGCCTGTGCTCATGATCAGAAAGACGCAGTGCTAAGGCTGAAATTCAGATTAACTCAGCATGAACAGGAGCCACACACATGGGAGGAATCCCTCCTTTCTCACGTTCTAATGTAAGGAAAACTTG…
>TCONS_00021868-[14]-[+]-[u]-[3438]-[4]
AGAGCAGTATACACGCCTGTGCCCTCTCTCCACCCCAGTGACCCACTTCTGACTGGCAAGTGGATGATAGACAAGAGGAGCAGGAAGGAGAAGGCTTCTCGTTCCAGGATCACACATCTAACTCCGGAGGACACAGATCTCACCCTGGAGAAAATACGTCATGTCAATGTGGACCCAAGAAGTAGTGATGAGTAATGCAGCAGACCATGAGACACTCGAACATCAAAGACACGTGACACCAGGACAGGGCAGACAGCTGTTTCCATCACCTATGACAAATGAAACTGAGACAAAGATTCACTGGGAGCCACAGCTTTGCCGTGAGAAATTGGAGCTCTGACAGACACCGACTGACTACAGCATAGTCAGGACCAGTGCATTTGCTACCCTAGAGGACAG…
>TCONS_00000607-[1]-[+]-[u]-[7318]-[2]
GAGTGTCTCTGTGTGTATGTGTCTCTCTATGTGAGTGTGCCTCTGTGTGTGTGTCTCTATGTGTGAGTGTGCCTCTGTGCGTGTGTGTGTGCCTCTGTGTGTGTTTCTGTGTGTGTATATGTGTGAGTGTGTCTGTGTGTGTGTCTCTGTGTGTGAGTGAGTCTGTGTGTGTGTGAGAGTGTGTGTGTCTATCTATATGTGTGAGTGTATGCGCTCACACGTCTGTGCTCACATCAGTAACAGTGACGATCACAGAGGATGAGGTTGAGTTTGTGAGATTGGCCAGCTTGTAGAAAGGAGGGGGATGGATGAAAATGTTATAAATACAGCAGGCCATATGCAAAATCCTAAAAAAAAAATTGTAACAGATTAACTGAAGCTATAAAACCCAAGAATAAA…
>TCONS_00039762-[2]-[-]-[u]-[1750]-[2]
TAAAGCGTTCTGGAAACCGGTATAAGTTAAACCCTTCTGGAAATCGTTTTAAATTAAAGCGTTCTGGAAACAGGTTCAAATTAAAGCTTTGTGGAAGCAGGTTTAAGTTAAAGCGTTGTGGAAACGGGTTTAAGTTAAGTCGCTCTGGAAACCGGTTTAAGTTAAATCGCTCTGAAAACGGGCATAAGTTAAACCTTTCTGGAACCCCGTTTAAATTAAATCGTTCTGAAAAAAACAGAAACCAGACTCTGCTACAGGATAGAATAGGGTGAACCACACATCCGCCAGAAAAATGAACAGAAAGCCAAACCTGTTGAAAGGATCCAGAGAGGCGACCTGGGTCCACACTGAGAGCAGGGTCTGCCTCAGAGCAGAGAGGGGGGCAGAAATCTACAAAGC…
>TCONS_00000778-[1]-[+]-[x]-[569]-[2]
GTGAAGTCTGCCCCCAGCTACTGGAACCAGCTAGAAGGGGGAGCCGTTCCTGTCTACTTGTTTCATGGAAGTTGATTCAGAATAGTCACCCATTTGGTAATCTTCAACTTGACAGTCTTCCCCTCCCCAGCCTATTACTCCTGAGGAGGTGAAAACCTAGATGATTCAAGTGATACAAGCCTTTCAGTGATACAAGCCTTTTCTGTGCCTTGAAGGTAGACTTCATAAATCACAGTGCGGTTCCACAGAAGCAAATGAGCTGAAGACACGACACGGTGCCATGTCAGGACAGGGATGACTTATGGTGGCGTCACCTTGGCCCGATCCTCCTGTGCTCTGTGGTTTCCATGGAGACCAGCATCAGGGGTCTGCTTCACAGGAGCATATCTGTACATCAGA…
>TCONS_00013613-[10]-[-]-[u]-[625]-[3]
CTTCCTAGTCCACAAAAGCCAGACCCACCTGTCCCCTGACCCTGGCCAGGTGACTCCTACCAGTACAACGCTAGGACTCCTCTTCTTGTTCTGGGTGACAATGGGTCAAAGACTTTCCTTTTCCAGAAGAGTCGGGGCATGGGACCCAGGCTGGGCCAACACAGGGGCCAGTATCAGACTAAGTGGAACTCTCAGGAATGTCCCTACTGCCTGAGGAGTCAGTATTCTGGTTCCCTTCGGAACAAGATGTAGAACTCTCAGCTCGTCCTGCACCGCGCCTGCCTGGATGCTGCCATGTTCCCGCCTTGATGATAATGGACTGAACCTCTGAACCTGTAAGCCAGCCCCAATTAAATGTTGTCCTTTAGAAGAGTTGCCTTGGTCATAGTATATGTTCAT…
>TCONS_00074068-[9]-[-]-[u]-[2481]-[4]
TAGCATTTACCTTCAATCAGTCACTAAAGGCCTCCACTCCTCCCACTGAACTGCGGGGCTCAGTGTTCATGTCAGGACCCCCACCCCCAGCCCCCCAATGGCGCAGCACTGCCTGAGAAAATGATGAAATCTAAAAGCACAGGAGGTGGTCCAGAGATTCAAAAGCCCAGGAGACCACAGAGTCAGCTGACCCACTCTACGCTGCCAAGGACAGACTCACTCCTCAGCCCTCTTCTCTGGGCTCATCTGAATCAGCTGGACTAAGTTATTTCAGATGGAACTGAGCATGGCCATTAGAGTTACAGTCGGGCTGAAGAATGCAAACACATCACTTTCAGGATAGCATTCCTAAGGAGGACCAGCAAGAAGAGCACGGAAGCAGCAGCCTTTGCCAGAAAT…
>TCONS_00022976-[14]-[+]-[u]-[2326]-[2]
CTTGCCCCTGGGCTGTGCAGAAGTGAAGGCAGGACACAGGGCTGAGGAGGAAACCGGAAGCACCTCCCTCCCACGCTGCAGGACAACCATACAAAGGGCCTCCTCTGCGGCCATGCAGGATGGGCTGGGCTGGCAGGGGAGGGCTGAGATTGTCGCCCAGTGCAGGGCCAGGACAGCTGCAAATGAAACACAGGCCTAGAGCACTCAGGGAGGCAGGCATCCATCTTTCCCGGAGCCAAGAAATCCCGGCCAAGAGCTCAGCTCCAGAGCGAGGAAAAGCACCAGGCAATACTTGAAACCAAGCAAGCCCCCTGGAAATGTTGGATTCCTGACAGGTAAAGAGCCAAGCCAAGGGCTTTTTTCCTGCTGGCCCAAGCACAAAAGCCAAGGACTCTGGAG…
>TCONS_00003212-[1]-[+]-[u]-[1555]-[4]
GACCTTGAGGGCTCTGATCTAATCAATAGACTGATTCAGGAATGGATTCGTAACTTGGGGTATTGGAGGGGGTGATAAACTAGAAGGGGGACTAGGTCAGAAGACATAGCCACCGAGGTCCTGAAGGGCGTGTCTTCTCTCTACTCCTTTCTGCTGCTCTGGTTTCTTCCTGACTGCCACCAGCTTGCAGCTCTGCCACACTCTTCTGTGGTGACACTCTGCCTCTCTACAGGCCCACGGCAATGGGGCCAGCCACTAGGATCAAAATCACAAGGCCAGGTTCAGCCTCAGTTTCAGCCCCCACCTTCCTGGAACTTGCTCTGTGGGGGCTTCTAACAACAGGATCTGCCTGGAAAGACTTGAGATTGACACCCAGAACCACAGCCCTCACACCCTGTC…
>TCONS_00068331-[8]-[+]-[u]-[1046]-[2]
CCCTTCTCTGTGGAACCATGGGCTTGGCTTCCATTCCCTAAAGCCTTGGATAGGTCTTCTCGAGCACAAGCAGAGGGCCTGCTGGGAGAAAGGTTCAGGGTGATGTCTCCCAGGCACCTGGTCTGCTCAGGCTTCCGTGACCATCATAATCATCTCGATGCTTCTTGAACTGCCTTCACCTGCATTCAAGTGCTTCTTTGACATGAATGGAAAAGTTCTGCTCATTCATGTGTTCATTTATTCACCAGATGTTTGCAGAGTGCTCATTACTGTGCACTTGGCGTTGGGTGTAGAGGGCACAGAGGTAAAGCAAGAGGCGTTTCTGCCATCGATGAGCTGGAATGAGTGCCGGGTAAAGAACCCTCCATGGGACCTCGTAGAGAACTAACGGAAGCATTC…
>TCONS_00033020-[18]-[+]-[x]-[952]-[3]
GTGTGATCCTAAGTGCAAAGTTGTCTCGGCCACCACGGCCCACCCCACCGCAGCATTAGCACGCAGATAAAAATTGAGAATGGAAGGGAAAGATTGAAAGGTTACTGGTCAGCAATACATTTCTCCTTGGAGAGCTCGCCTATCCCTCTTCTTAAAAAATTACTGATGCATTGTTCTGTTGATGGAACAGCCCTATTTAGAGAAGGTGGGGTATACTATTATTCTGTCAAAATCCATCACCATGGCAGCCTGGACTCCAAATAGCGTTCAGATTATAAGTTTAAATACTCCTCCTTGTCATGTACCGTTGTTGGCTATTTTGTTACCCATGACCCAACAGTGAAATCAAAGCCACCCAATTAAGTGGAGAGCGCTCTCACCTGTGAACGCGTTTGTGGC…
>TCONS_00074273-[9]-[-]-[x]-[779]-[3]
CTCTTTGGAGGTAGTGGGACCTCGGGGAACAGAACTGATAAATGAGACACATAAAAGTCTTATGCAAAACCCAACTTTATTCAGAGCCCCAGACAATTTATACTCTGAGGGTTATGAAAGGTTACATGAGTAAAGTTCTCATAAGTTCAAGCTGCATACAATCACAAGGACAAGCTGCACATGGCAAAAACCAATTTTTCCTTAGAGGCATACAAAGAATACTTTAAATATTTAATTAAATAACAAAAACAAGCTGTAATGAGTGATAAGAAGTAAATTCACTCCTATCAGCTGTACCTGGGAGGAGCCCGAAAATATACTCCAAGAACAAGTCCTTGATTTTTTTTTGTTTTGGTTTAAAACAGCAACAAATCTGTATTTGCAATTGTCTTGTTTTCT…
>TCONS_00048710-[3]-[-]-[u]-[6865]-[2]
AACAGGCACATATTTGGTACACACATCCATGCAGGTAAAACATCCATACACATAAGATAATAACTTTTTAAAAGGGCTTCTCCCATCAAAAACCACACACAGCCTAGAATTTAGTATATGTTTATTTGTTTAATAGGAACATTCAGGTATATAAATAAGGTAAATACTTTCCAATATACAATATATCACATTCTTATACTGCGTTGAAAGGAATCTACGGGTGTGGTGAACACCAATCCTAAGTGCAGAGAGAAAGGTCGGACGTGGTGGCAACACTGACTGGTGAAGCCCGGGCTGGACAGAACACACACGCACATGCCTGTCTGGGGAGACCAGAGGACTGCCACATGGATTTCACACAGCCAGGGACTGAGTGCCACTGCCCAGGTCTGAGGGCAG…
>TCONS_00037014-[2]-[+]-[u]-[332]-[3]
GATCAACTTCTCATTTCGATCATGAAGGCAGAGGTCAAAGAAGCTTTGAGGAAGCAAGGAGGTTGAGAGCAGAGTTGCACCAGGCCGTTCAGAAAGCACATCTTGAAGAGATCTCCTGGCTCTAGAGGAAGTAAGGCATGGAACCAGAGATAACCTGGGAACTTGGGAACTTGCTGGTGTTTCAGTCCTCAGAGAGCTGAAGGAAATATCTGGGTACCCAGATGTGGTGGTGGACCCACTGGACTTCCCAATGCATGCACCCTGATTGCAATTGATAGCATATCAACATGGAATCTTCGTAATTTTTAATAAATATATTGGCTCATTTATTC
>TCONS_00022977-[14]-[+]-[u]-[2323]-[2]
CTTGCCCCTGGGCTGTGCAGAAGTGAAGGCAGGACACAGGGCTGAGGAGGAAACCGGAAGCACCTCCCTCCCACGCTGCAGGACAACCATACAAAGGGCCTCCTCTGCGGCCATGCAGGATGGGCTGGGCTGGCAGGGGAGGGCTGAGATTGTCGCCCAGTGCAGGGCCAGGACAGCTGCAAATGAAACACAGGCCTAGAGCACTCAGGGAGGCAGGCATCCATCTTTCCCGGAGCCAAGAAATCCCGGCCAAGAGCTCAGCTCCAGAGCGAGGAAAAGCACCAGGCAATACTTGAAACCAAGCAAGCCCCCTGGAAATGTTGGATTCCTGACAGGTAAAGAGCCAAGCCAAGGGCTTTTTTCCTGCTGGCCCAAGCACAAAAGCCAAGGACTCTGGAG…
>TCONS_00061038-[6]-[+]-[u]-[3504]-[2]
TCCTGCGGCTGCTCCTCCAGGGCATAACTGGTGTCCTGGCCTGTCCGAGGTCCCATGAGGGTAGGTGGCTGGACCCTGAGCCTCTGCTTATGTATGGTGGGAGCAGGGATAGGTCTGTATTTCTGTGTATGTTAGCTGGCAAGCATGGTCTGGGGTCCCACCTGTATTGCCTGGAGTGCCTTGCAGTGTAGCAGTCCCCGGAGGGTATCTATGGCAGATGAAGGCTCAGCCCCTATAGGCCTTTTGGATAGAGAACTCTAGTGCCATCCTGGGAGTCCCAGCAGGGCCTTGCGGTGGTGCTCTGGGTGTTGGCTGTTGGCTTCCTGCCCCAGTCACTGCTTGCCAGATTCTCAGGCCCCCAGACGAGAGGACACACTGTGGCTCTCTGAGCAGGCCTTG…
>TCONS_00043077-[20]-[-]-[u]-[1183]-[4]
CGGCTGGAGCCAGGGATCGCGGCTGCTGGCTGGAGCCTCACCGATCCCCGGCGAGGACCCCCCACAGCTAAAGTAAGACTAGCTTTGGGCATGGTGGTGCGGGCCTGTGATCCCAGTGTTCTGCAGGACCAAGAGTTCAAGGTTGTCCTAGGCTCTATGTCAAGGTCAAGGCTGGCCGGCCAGCGCTGCACTGGAGCCCATCTCAAAGGGTGAAAATACAAAACTGTTATAAAAGCCTTGGCTGGGTGTGAAGGCACCGACCTGAAATTCCAGCTCTCGGAAGACCGGGCTAAGAGGATCCCCGAAAGTTCAAGGCCAGCCTGCTGTACGTTATGGGTTCTAAGGCAGCCAGGGAACATAAAGGAACACATGAAAATTAAAGGTGGGGGTTGGGGATTT…
>TCONS_00049029-[3]-[-]-[u]-[2532]-[2]
TCTGGTCTCCTCTCTGTGGGGAGGCAGCCTTTGCTCAATTCTCCCCAGGAGTAGTGTCATACAGCACACATCTAGTGGCCTTTGCTCTTCATAGATTAGACAGAGCTTGGGATGTTTGATCATAGAGACGTGGTCTTCTGTTTCTCTGTAAGAGCTATTTGGCCTGCTGTGACTTTCATTTGAATGTTGCAATGTGGCCATTTTCAGGACAGCCCTGACATCTAGTGGCTGATGCTGAGGTAGAAGAGGGTTCTTGCTCCACAAAGGGTTTGTCCCCCTGCCATCTTTTAGGAACTTTATTTTCCTTCCAGGCGCCCCCCCCCCCCCCCTTTGCTCAGGTGTCTGCAGAGTAGCTCAGGACCACTCAATAGTAGCTCCAACCCGCTTGGCGATCTACAC…
>TCONS_00015462-[11]-[+]-[u]-[600]-[2]
TCGTGCTTCCAAGTCTAGTTAGTTAACATTGGAATGCACTCTCACTGGATGAAGTGGGCATGTCTGTAATTTCAGCCTTTCGGAAGTGGTGCAAGCAGATTATCAGTTCAAGACCTGATTTGGCCATATACGAGGCCACCAGGGCTTCACAAGACCAGCTAAAAACCACAGCATGGTTCCTGCCACCTGTCAGATATCTCAAAACCACCTGTACACCAACTCTAGAGTATCGTACACCCAATTCTGGACTCCTGTACCCACAACTTTTTAACACCAAGACAAAAATCAAAAACGTTTACCAAGTTCCACACTGGATATACAGCTCAGTGGTGTATCACTTCCACCGTGTACCTAAATAAGTGACTACAAACTTTCATAAGGATATATCGACAGTATCTG…
>TCONS_00032469-[18]-[+]-[u]-[1059]-[2]
ACAAATGAAAGCTCACTCCTAAAACTCAACTGGGAGAGGATCTGGTTCCGGAGAGAAATACTGTTGGATCTGTGCTGCTTCAGAGTCCATTGAGCACGCTGGAATGGGATGAGCTGCTTCTCAAAAGACATGTCAGTGCACTGTTCTGTGAGGACCTGCTGCTACGGACCAAAATTCCAAGAACCCAGGAAACCATGATCACTGAGGAAAGAATGGAGCCATGTGTATATACTTCTAAATGTGCAGACACTTTGTGCCTGTGAGTTGTGAGCCTGACTCAGAAACCAAGAAGGAACAGCCTGGTTGATTTGCCTTATTAATTGTCAGGAAACTACAGATCAAGTTTCAAAGTAATTAATAAAGCCCATCTTTAATCACACTCTCCAGTCTTAAGCCAAA…
>TCONS_00030521-[17]-[+]-[u]-[366]-[3]
CACAGATGCATGTTCCAGAACCTTCATCAACTGCTCTGTCTCAGAAAAGGCAGGATAGATGGACAGAATCTTTACAAGAACACCATCTGACTGTGCGCACAGCTCGGTAGGATCCTTAAAGAGGTTCTAGGCCCTTGAGAAGAAAGCAGATTACTGGGAGCAGGTCCCTCCAAAGCTGCCTCTCTGCTGTTTGTCGGCCCTGGGATGAAGAAGCTCATCTGCCCCAACTGCCCTCCCTGGTGTTCTTTCCGTTCCAGTGCATGGGGTCATGCAGGGTTCCACTACCCTCTTCAGAACACATTGAGATTCTGCAAGAGCCCATATCTTAATGAGAGCACCATCCCTCAACACCAGTGTGGCCCGGAG
>TCONS_00048954-[3]-[-]-[u]-[2476]-[3]
CAAGATTACAATAGACACAGGAATCCCAGTGTATCATTTAGCTATTCATGTGTAACAAATGATCCTAAATTCCATGGATTGAAACAATAATGACTTCTTATTTCTTCCCCTTTGCAGGTTAGGAATTGCACAGCAAGATGGCTTTCCCAACTCCACCATGGCTAGAGCCTCCTCTGCAGGGGCTGAAGCCCATTGACCTTGGCTTCATTTGGATACATTTCAAGGATCATGGATGTACCTTCCAGTTTGCTTCGGGTTTGCAGCCACCACTCAGGAGACCCTGCATTCCCTACTTGTCCCCCTTGCCAGCAAACATCAGAGAGGAGCAGGCTGGAGCCAGAAGTAGCAGGCACTGGGCCTCAGCAGCTGACTGGCCAGGTGCATTTTGAAGACCACAGG…
>TCONS_00064978-[7]-[+]-[u]-[1132]-[5]
TCCCGAGCGGGTCCCGAGCCTCCCGCCCGCTGCGCCAGAGTCCGAAGGCGCCGCGCCGCGGGGCCGGGCCCATGTGCGTGCGGCCCGCTCCAGGCGGTCCGCACTTCACCTCTGGGAGCGTCCTGGCCTCCCTCGGGCCTCGGAGGAGTCGCCGCGACCCCCAGCCTGCGGGGCAGGTAAACCAACCAAAACTCTTTGCAGAATGAAAACACCTTTTTTAAAATTGCATGTATACAAAAGAAAGAGCCCAAATGCTTTTTATTTTGCCTGAATACAAGATTTAAACAAGGTATTGCCATAGAAGTCTCTACCACAGCGCGTTCTGTTGGACTCTTTCACGGAACTATAGGATCACATGGGCAGCACTTGTGTTTGATTCTACCCTCTTTCTTCCGGTCG…
>TCONS_00052759-[4]-[-]-[u]-[517]-[3]
GGCCGCTTCCTCAGGTTTCCCACGCTGTCCTTTCCTAGCTGACCCTCCCAAGGAGGCTTTCCTGGGAGGCTGGAAGAGGAGTGGCACAGAGGACTTTTCTTACAAGCACAGCCAGGGGCATTCCAAGGCTCACAACGGCAGCACTTCAATTCAGTATCCATCTTCACATGGTGTTCTCCTTGTGTGTCTGGATCCTCACGTGACCATCGTACTAAATTGACTGGAAGGTTATAAAAGTCATATGGAAGTCATAGCCCAGAAGAGGCACCACCACCTTGAAAAAGAACAAATGTGGAAGATGATTATTTCCCGGTTTCAAAACTTATAGTAATCTTCCTATGGAGACCTGCAAAGAATTGATGATATAGGGTAAACTCACACATTACGGTCAATTTCAGA…
>TCONS_00077108-[X]-[-]-[u]-[1110]-[2]
GAATACTTCTGTTCCTGTCCAAGGCTGCTGTGGGAGCCATGCGGTGCTGTGCCTGCTGTGTCATTACCAGGCATAGAAGAAGCAAGTGGAAATGAATCACAAAGACTTGCTCCAAGGCTACAGAAAGTCCATGAATCCAGGCACTGGGTATAATTGATTGGATTCCCTGAAAAAAGACCCAGAGAAGCCGCTGCATGGAGCTGGAAAGATGAAGCCCAAGTTACAGCAGAGGACCAGGATATTGGAGAGTCTAAAACTGCTTATCCACTGAGGAAAGCTGCAAGAACACAGTGGAACAAGCCCAAGACAAAAGTGACATGTGCTGTAGGTGGCAGAACTGGAGTGCTGGTACTACCCAAATTTAGAGCTCAGATGATCCCGTCATGAGTGCTGTATGCT…
>TCONS_00017778-[12]-[+]-[u]-[5976]-[2]
GGCCCGCGCTGCCCGGGACGCGGCGTGAGGCGGCGGCCAAGGAGCCCGGAGCGCGGCCCGCCGAGCGGGATGCTGGCACGTGTGTCTTGGTCCCTGACTCCCTTCTGTGGACATACTGATCATTCCTCCTCCTGTGGTGGAGACGTTGACAGAGCTGCTCAGATCTAAGGTAAAGACCAACTGTTGTGCAGTGCCCGCCTTCCTGCCCAGCCTTTGCCATTTCCTGTTCCCTTGAAAACCTTTCTGGTTGCTGTTGGTAGACAGCCACCCATTGGTTACATGAAAATATCTCCATTGATTGGGAAGGTATCCTGTCTCTGGTATTGGCTGTTGTCCCCTCCTCTCCCATGCAGAACACACCAAGAGGACTTTTTTGCTGTTTGTTCTCAAGGTTCTATC…
>TCONS_00035948-[19]-[-]-[u]-[607]-[2]
TGTGAAGGGCGGGAGGACTACGGTTAGCTGAAGTGAGCGCGCGGGGCTGGGCCGTGGGGTCGAGGAAGCGCCAAGTTTCGGCCCTGCCTAGTCTCCGCCCCAGCTCGGTCCAACCCCGGCTTTGAATTCATGAGAAAGAAGAGTGTGAAACAAGAAGAAAAGATAAGGTTGGAAGAGGGAAAGAGGAAAGGAGGGGAATGGAAGGAAAACCCTGCAGCCACCAACACAATAAACTGTATCCTGAACCGCCTCAGCCTAGCCCATCTTTTGCAGTGCGCACATGTCAATTTCCTCCGTGCAGAATTCTGAAGATGATGGCCAGGGCATGGCTGTGACCTAGGTGGCCTGAAATGATGAGACCCGTGTTATAGGTCTTGGAAACCCCTTTCCATTTGCCCC…
>TCONS_00076155-[X]-[-]-[u]-[678]-[4]
GGGCTGGGTGACGTCAGCGAGGGGGCGGGGCGCCTCGGTGCTTCTCGGCGGAGGGGAAAGTCCGGGCTGTTTCAGTTGAGCCAAGGAATGGGAGGCGCCCTAGCCTGCCCGCAGGCCACAGCGCTTGGAATCCTGCCTTCCCTGCTATCTCCCTGAGGCAAGGGGTTGGAGGAGTGTTTCTCAATGAGTCTCCACCTTACTTATTGAGACACAGTGTGTCACTGAACCTGGAGCTCACTGACTCAACTTGACTGGGTAGCCAACAAACCCTAGGGACCCTGCTATCCCTCAGCTTCTCCAGGATTGTGATTCCATGCATGTATCACCGTGCCCAGGACGTTCTGACAAATGCTCTAACATTAAGCCAAGTGAAATCAGCCAGTGACAAAAATACAAATG…
>TCONS_00076156-[X]-[-]-[u]-[522]-[4]
TTCCCCTTGTAGTGTTTGGCTGAAATGGAGCAGTTATTGTGCAGATGTTTTCTGTCTAGATAGAAAAAGCAGATTTTTCTTGCAGGGTGGTTTTTTGTTTGTTTATTTCGTTTTTCGTTTTTCTGTCTGTGCCTGCTCTTTCTTGGGTGCTGGCTTCTCCAAAACCAGTCTGGAAGGTTGGAGGAGTGTTTCTCAATGAGTCTCCACCTTACTTATTGAGACACAGTGTGTCACTGAACCTGGAGCTCACTGACTCAACTTGACTGGGTAGCCAACAAACCCTAGGGACCCTGCTATCCCTCAGCTTCTCCAGGATTGTGATTCCATGCATGTATCACCGTGCCCAGGACGTTCTGACAAATGCTCTAACATTAAGCCAAGTGAAATCAGCCAGTGACA…
>TCONS_00066058-[7]-[-]-[x]-[4730]-[13]
TATTTGAATACCATTCAGAATTTTCAAAAATATTCACTGAATAAATAACTTTCACTCTAGGAGCTACATAGATACTGCATTTAATTTATTTACTTAGAAGCTTTGGAGCCCTTCCTATGATGCTTATGAAATTGAGATTGACGCAGATCCCTAATGATGGCATATTAATAGTGAAGAAACATTTTATGACTTGACATGTCCCTGCACATAAGTATTCAAAATGCCCCCTTACAGAGACACCACACCTTGTTGTCAATAAATAATTCCACTTTAATGGCAAAGTAATAATTTAGACAGATACAGGGTGCACATTTGCAAAAAAATATATGCAAGCTGGTTTACAAGCTAGGGGTGGGACAATAAACCAATAGAAAATACATCATCCAGTTAGATCCATTG…
>TCONS_00020230-[13]-[+]-[u]-[1235]-[3]
CTGAAGCCTCGACCGTGCCCATGGGCCACTTCCATTAGCCTGCAATAGACGGCTCTTCTGATGCTTTTTGTGCAACCCTGCAATCCTAGCTATAGTGGGTCCCTGAGAAAGACTCTGCTGTTCCCTGTAAACCAAAGCCAAACTGCTCGCTGTGTCTTGTTGACTGCCAGGCAGTCGGATCTCTTATGTCCAGAACAAGGCTGTGACCCAGGAGCTGCTGGTGACCTACTTGTGATCAGGAGCCACAGAAAAATGGCAGATTTTCCACTTCTGGTTGAGAAATTGAAGCTGCCTCTAGGAGGCTCGGATGACGGCACAGTGGGAGATTGTGTGCTTAGCTGCTGAGCTTGCTCAAGGCCAAGGACTCACTGCCTAACACCAAAGCAATAGAATGGGGCC…
>TCONS_00035403-[19]-[+]-[u]-[2522]-[2]
AGCACAGGGAGCTTCGACCTACTGCAGCCCCAACACTGCTTACGGATTGATGGAAGAAAACTGCAGCTCTGCGTTCGGAGGACAGCAGCATCTCCCGTCACCCCTGGACACCTTCCATTGCAGAGGCTTCTAACTTCCTGAGCAGTTATGGAGTAAAGGAATACCAGGCCCTGTGCAGATCTGTCGTGAGCCTGATTATACAGCCCTCCTGGGAACCTGTCTTCTTGCTGCTTCATAAAGGCTGGGGCTTCTCTCTTTGTTTCCCATGTAGAGGTGGGGGCTTTGGGGCTGGCCCCTTCTCTGTGAATTATTTGCAACCTTTTCCTGCTCCCCTCACCCCACCTCCACCCTCCGTACTATGACCCTGGGAAGCTGGGAGGGGCTGGAGGGGTGGAAACT…
>TCONS_00009587-[1]-[-]-[u]-[954]-[2]
GTGGGATTCTCCGTGCTGTCTCTAATTCCGTGGTGGTCTGAGCCCAGATGCAGGTGCTGGTTCACTGTATGGGAGTTTCTGCTACAGAATGATGGATTCTATGGTCCGGGTTAGTGGGAAGTAAGCCTCTGGGACCACTCCAGCTCTCCCGGTCCCCAAGGCCCTGAGACCAGTGGGTGCCAAAACCCTGCCTGGAGATGGCCAGGAGCAAGAGTAATCGTCACACAAGCCGCGCCCATGGACCTCTCCTCATAAATGCTGACTTTGCTCTTGGTAAACAGGTGGTGTACGAGGGGATGGGTACTTCATTTTACTTTTTTGATAGAATTATTACTTTATTATTTTCCCTATAAATAGAGCGCTGACTCATTTCGGTAAAGAAATCAGCAAACACAAACA…
>TCONS_00029844-[17]-[+]-[u]-[1121]-[2]
GAGGGACGGGTGACCAAACAAATGTTCTGGGGGGCCGTTAAGCAGAACAAAATTCTTTGCGAGAGCACGTGCCAGCTTTATTACAATGCACGGCACACTCTGAGAGCTTTTGGCACGCACTGGAGCACAATGAATTCTGGAGCTCTGGGGACAAAGAACGCTGCTAATTTGTGCAGCCACTGCCTGAGAGCCTGGGAGCTGGGCGGGGAGCTTGGAGGACACTCCTCTAAGAAAGGATGTTAGAGAATCGGCGTAGATGGGTTTGCCAGGCATAGGAAGGGGAAAGACCCATCTGGGGTGATATTCCGGTTTCTGCTGACCCATGGGCCTGATGTCAGGATATCTTGTCCCACCCCATATAGCTCAAATCTGTACCTTCCCCGCTGGAAACTCGCCTCT…
>TCONS_00071643-[8]-[-]-[u]-[6989]-[2]
ATACCATCCCTGTCTTTAGAACTTTATAAACCAATAAAGAAAACAGGACCCTCTAGAAAAAGCCCCCAGCAGCTTTCAGATGTTCTACCATGGGATGAGACGGGAAACCAAAGGAGGGCAGGGACAGTCAGACCAAGGAAGAGAAAACCAGCAGCAGAGAGAAGGTGTTTGCTTGGCTGGCTCATTCTCTTTCCTTTTTTCATTCAAAGTCAAGTTATAGCTGTGGAAAAGGCTGTTCCTGAAGGGTGCTTGATGGCCAACCATTTACTGAGTTAGTCACAGTCACTAATTGAAGTGCAGAAAATGCCCAGGAAAGGCAACGCATCAGAAAACTGATCTGTGTCTCAAGGCAAGAAATGGACTTAGGATCCCTAAGGAAGTAGCTAAGAAATAAGATCA…
>TCONS_00045410-[3]-[+]-[u]-[1128]-[2]
GAGGGAGAAAAGTCATCAGTGGTCTTACCTGGTCATCCACCTTCCCCACCATAACACAAGCCTGCCAGGCAAGAGGTGTCAAGAGGTGCACAAGCATTACAGAGTAATAACCAGTTTCTGATTCGGTTGAGGCCTGCTGCTCCCCAGGAGGCCCTTTTTTTGCCTTATATTGTAATCTTGGTCAAAATTCCATGGCTGGGAGGCCCCAGGCTCTAGGATAGAACCAAATGTTGTTATTTCCCTAAATGGTCATGTCAAATTGTCTTCTAAGTATTGATATAGATTGTTGCCACTCATAACCTTACAGAGAAGATAGGAAGCAGCAGCCAGTGCAGAACTTCTTAGTCAAGGTATTGAGAAAAAAAGGCCTAATGAGCAGCCTCAGACAGGACATCGTTA…
>TCONS_00034003-[18]-[-]-[u]-[2845]-[2]
TGTATAATCGCTTATATTGAGCTACGATATTCTGTAATTCTAAGACTAACTTACACTGAGCACTTAGCAGATCTAGTGGCTCATGATACCCAAACAGGTCACAGGAGCTGATTTAAGGGGAAAAGGGACAGTTTTGTTTTTAAGCTGCTGCTGTGTGGCATTGGCCCACCTTGCCACTCTTTGCTAGTCATTGTTTGTCATGACTTCATAGAAAAAAATGCCACTAAAGTCACCAACTTCTGTAGGTGGTTTTCTGTCTGCTTCTTGTCACTTCCACCAACTATGGCTGATTGGCAGAGCCTCGTGGTTTCTTCTGGCTCTAACTGCTGCTGCCGATTCACGGATGGTGTTTGCAAGCGGGTCAAGCTGGCACTACTGATTTGTGTGAACTGCTGATAT…
>TCONS_00067221-[7]-[-]-[u]-[1316]-[3]
CCTCAGGTAGCCATGGGGGACGTTGGCAATCAGGACATCCTGGCCATCTTCTACCGCCTGCGCTTTGTGCTTAGCAACCACATAGCGGCCGCCTGGCGAGCTCGGAACCCCGCAGCCGACGTGGGAGGAGGAGGAGGAGAAGCCGCCCCGTTGGTTAACCGTCGTATTCGCCCACGCGGGTTCTGACTGGGCGGACTGCTCGTCTACGTCCGGGTGTTTTGACTGCAGTGCCAAAAGTCACACTTGGACAAGAATAACCTACAGGATGTGTCTCTTCATCAATTGCTTGGAGTCACGTGGTGTTCACTAGAGTTTTATCTGTACATCAATGACCCCATGAAGTTAAGAGACTTTTGTAGCTGGGATGACAGTGACAACTACTACTGGAAGAAGAATGAG…
>TCONS_00004423-[1]-[+]-[u]-[1304]-[5]
GGCTGAAAGTGTCCAGAAGGACAGAGAAAGGGCGGAAAATCAAAGACCTCACCTTGCCTACATCTACACAGCCAAGACTGCCACAAAACAAGAGACAGAGTCTGCATTAAAGCAGACACAAGATATAGACATAAGTTGCCTGTTCTGCACCCATGGAACTTCCTGGACGTCCATTCGCTTTCTGACCTTTCCTGCCCATGCTTCAGACGGAGCAACCCATTCTTCATGGCCTTCCAGGATCACACCAGGCTCTCTCGGTTCCTGCTGCTTTCCCGAATCCTCATCCCTGAAGTCTCAGCGCACCTGTCCTGTCACCTCCATGAAACTCCTGCATCACCCTGTTTGGACGTAATCTGAGCTCGCTGGGCTCTTCCTACCTCACGGGGCTTTTCTTCTGCT…
>TCONS_00014433-[10]-[-]-[u]-[394]-[2]
CTCCTCTTCTAGACAAAGCCACTGGTTTCAGTGGTCCCTCCGGAAGGCCAGTCATTTCCTGAGGAGATATCAGGTCCTCCCAGACCTCATTGTTCTTGGTTTCCAGCTATGGCCGCCATTACCTGACAAGTACCAGAGCCGGTCTCTGCGCGCCTGGAGAGATTGTCAGAGTTGTTTCTGCTTTTCACACAGCAAGCTTCTGGTCTGTGGCAGGGAAAAGAATTCTGCCCCTGAGGCATGGCCGGAAGGCAGCACTAGCTGCTTGCCTCAGTCTGCAGGAGTCTTTCAGGATTCAGCTGAGGTGGGCCTCAGTCGGCTGACAAGATGCTCCTGGCTCTGCTGCTCACCATGCTGCTCTATGCAAGCCTCCAGGCTCAGGAAAACTGTAAGTCCC
>TCONS_00014434-[10]-[-]-[u]-[394]-[2]
CTCCTCTTCTAGACAAAGCCACTGGTTTCAGTGGTCCCTCCGGAAGGCCAGTCATTTCCTGAGGAGATATCAGGTCCTCCCAGACCTCATTGTTCTTGGTTTCCAGCTATGGCCGCCATTACCTGACAAGTACCAGAGCCGGTCTCTGCGCGCCTGGAGAGATTGTCAGAGTTGTTTCTGCTTTTCACACAGCAAGCTTCTGGTCTGTGGCAGGGAAAAGAATTCTGCCCCTGAGGCATGGCCGGAAGGCAGCACTAGCTGCTTGCCTCAGTCTGCAGGAGTCTTTCAGGATTCAGCTGAGGTGGGCCTCAGTCGGCTGACAAGATGCTCCTGGCTCTGCTGCTCACCATGCTGCTCTATGCAAGCCTCCAGGCTCAGGAAAACTGTAAGTCCC
>TCONS_00036569-[2]-[+]-[u]-[1251]-[2]
CCATCATGGTGGAGTGGGGACACGGCAACAGGAAGAAGACATGGAGGTTGGAGGAGAAAGCTGAGCCTTCACATCCAAAACACCAGTTAAAGAGATGCAACTCAACCAAAGACATCAAGACCACTCAACATTCTTATAACACCAATGAACTTGGGCCTCAGAAGATCCATAATACTTAACTACAAACAGATTAAAATTAACAAAAATAAAACAAAAAAAAAAAAAAAAAGAAGAGACCAGCATCACTGAGGTGAAGTCTTCTGGGAAGTGTTTTCTGAGAGCACAGAGAAGCTGTGTTCCAGAGATTGCCAAGGTTGTACTCCTTGCTACAGCTATATTGGTAATGTGAGTCACCCAGGTGGTACTGGTTTTGAAAGCATAAAGGGGTCATGAAGAGCA…
>TCONS_00036570-[2]-[+]-[u]-[1251]-[2]
CCATCATGGTGGAGTGGGGACACGGCAACAGGAAGAAGACATGGAGGTTGGAGGAGAAAGCTGAGCCTTCACATCCAAAACACCAGTTAAAGAGATGCAACTCAACCAAAGACATCAAGACCACTCAACATTCTTATAACACCAATGAACTTGGGCCTCAGAAGATCCATAATACTTAACTACAAACAGATTAAAATTAACAAAAATAAAACAAAAAAAAAAAAAAAAAGAAGAGACCAGCATCACTGAGGTGAAGTCTTCTGGGAAGTGTTTTCTGAGAGCACAGAGAAGCTGTGTTCCAGAGATTGCCAAGGTTGTACTCCTTGCTACAGCTATATTGGTAATGTGAGTCACCCAGGTGGTACTGGTTTTGAAAGCATAAAGGGGTCATGAAGAGCA…
>TCONS_00053648-[4]-[-]-[u]-[654]-[3]
GTAAAATAATAGATAATTTGTGGTTATTATTTAAAAAATTTATCTAGTGTCTATGAATATACTTTTCCTATATGAAATTTTATACAATTACACTTCAGGACTGAAGAGACAGTTCAATGGCTTAAAGCACTGGTTGTTCTTCTAGAAGATTGAGGATTGATTTGGCGAACCCATGTTGCAGCTCATAACTTTGAGTAACTACAGTTCTGGGGGATCTGAAACACTCTTCTGGCCTCTGCAGTTTTAGAGGCTGAAAGTTTGAGAGAAAAGCATCAAGAGGAATGTTGGTTTCAGCTGAGAACTGTGAGGAAGAAGCTATTGCATGCCTCCTCTCTCCAGGCTTCACTGGCCAAGTCAACCTATGAAACCAGACTTTCAGTTAGCAGAGTTGTAAACTCC…
>TCONS_00047624-[3]-[-]-[x]-[695]-[2]
NTACAAAGGTTTTATTCTAGCATTAAAATGTCGCTGTAAATAACGTCTCTAAGAAGACTGACAAAAACCTATATGTAAGTCAAAGAACCTTAGGATCCTTCCCACCCAGATAAACTCAAATGCCATTGCAGTAGAGAATAGAACACTGTCATTTTATGTTTGGAAAGAATAGTTATATCAAAAAAGAATGTGTTTGCAGTCAGAGCGAGAACATTCCAGAGGTCGCCAGGTTCTGCGCTGCTGGTGTGGACGCGGACGTCGCTGGGACAGTCCCTCCCGCTGCTGCCCAGCCGCCCCTCCGCTCGCTGCCGGCCCGCCGCTCGGGACCCGGTTTCCAGCGCCTCTTCCTCCCAGTCCCGGGCGAGCCGCGTTGGGTTTATTTGACGAAAACGAGCTGTT…
>TCONS_00037926-[2]-[+]-[u]-[1715]-[2]
TATTTTGTCAAGGTAAGAGAGGTTAAGAGCATGTGCGGCTCTTGCAGAGAAACAGGTTGGGTTCTCATCACCCTTCCAAGTGGCTCACAACTGCCCGTAACTCCAGCTCCAGGGATAGCTGGTACCCTGCACACACACAGACACACAGGTAAACACAATTTGTTAGTGTAATACAATTATTTCTCCTTGTGCTATGATCTTTTTTCTTACCCCCTCACAGGTATGGGTGGGATTGTGAATGGGATACTACCACATTCATGACTACAGTGTATGACAAAGGTGGGGGGAGTTTGAAGATATAAAGTCTTGCATTTGGTGGCTTTGAGGCAAACAAAAGGGAAGTTATCTGGATGGGCCCGCTTTACCAGGTGACTCCTGTAAGGGATTGGAGCGTTCTAA…
>TCONS_00063184-[7]-[+]-[u]-[1302]-[2]
CCTTGTTGCCCACTCCAGGCACAGAACTTTCCCAGACCTGTGGAGATTGGCATTGCAGCTGAACTTGTGCCTGGACTGCAAAGTCACAGAGAAAGGGGTTCTCTGTGCATCTCTCGATACCCTAGAGCTCACTGTGGAGGAAGAAGAGGGCCTGAAACTCACAGAAATCTACCAGACTATGCCTCATAACCTCTGGGATGAAAAGTGTTCCCCACCCACAACCAGCATCAAGAAAATGTTTAAAGGGCGTATTGGAAGATTGTCCTGAAGGGAGGCAAACCCTCCCTAACTCGCAGCCATTAAAACTTTACTGATATTCTGTTACTCTCTTGTCCATTTACAGCTATCTCATTCTTCTATGATTGTGTTGAAATGTTTTCTGGGCCCTTGATCTGGGAA…
>TCONS_00023248-[14]-[-]-[u]-[5768]-[3]
GGGAAACAGCAGTAGGAATTGCTGGATGGTCTGTGCTGTTTACAAAGCAATCAGTGTGTAAGAAAGATTGTCACAGCTTTGCATTCATAGACTTTGGTGAAAGAGGGACAGAAGCCTTAATTACTGGTATTAGATAGAAGTTAGGAATGAAACTGATTTCATTAAGACCCAGCTTTGACAACACCTAGTCTTCTAGGCCTCACTCTGAGTAAATATGAGAATATTAAATGTTCAAGTACAAAATTCTGGCCATCTTCCAGAAATCTTTCATTTTTAAGAGATTTTTAACTTAAAACCTAAGGAGACCTTGTGAAGATTTATGTACTATTTTATTATCTAGATACTTGATTCTTAGATCTGATAGCCACATAAGCCACTTATATAACATTTTTGCGTGTT…
>TCONS_00046253-[3]-[+]-[u]-[1377]-[2]
GTCTGAGCTTGGTGCTAAGCTCTTCGTGTGAATTCCCTCGTCCCATCCTTAGGAAGATTCTGTCGTTATTAACCTCACTTCATGGATGAGTGAGCTGAGGCACGCACTGTTTGTCCGTCAGCTAACTTGAAGATGCCCAGCACTGTGGCTACAGCTGAGGACAGATCAAGCTCCCTCGGAAGCGAAAGGGGTGTGGAGATCAGGGTCAGTGAAGCCTCAGGACTTGGAAGAGAGCCAAGGGTACTAATGGTCAGCCATCCAGTCCCCACTGGAGAAGCAAAGCCTCCCTGGCCCTTCAGCTCCCACGGAGGCCACCAGGAGCCCTTGGGGCTCAGGGCCAAGCTGGGGGCGGGGTGCTCCCCTAATTGGCCTGCTTGTCCGTCACCCAGCAGAGGAAAC…
>TCONS_00055788-[5]-[+]-[u]-[1198]-[2]
ATCCCCACCACCACTAGGCCACTTGATCCAAAAGAAGTGATCCAAGACCCTAGCAAGATAAACGCCTTATACAGAAGAAGCATTTCTCTGGCTCCAGATTCTAGTCTGGGCTTGCTGATGACCCACTAGATGACTGAGTAAAGTCACTTCAACTGACTTAAATTTTCCAGTCAGAGATGTCGTCATTTCCTCCCTCTGCTCTCATAATATTTTAACACTATATTACAATTTAAGTTTTGTCTGTGTAGGAGGAGATTCTCCTTGACCATCCTGTATGGACCGACTTCCTCCCATCATTATTCTATTCCGTAGCCCTCTAACTGAAATCTCTCCACTGTTTTCTCTGTTTATCTCTTTCATTGGTAGTTTTTGACTGTCTCCTCAACTAGAATGTCAGCT…
>TCONS_00050169-[4]-[+]-[u]-[596]-[3]
GGAACTCAAAGGAAGCAGCTGGATGCAAAAACAGTTCTGAGCAAGGTAATATGAAGCCAAGTAAGAGTGAAGCTAACACTTGTGAGCGACCTTCTTACCTACCAAAATTTTGAGACCTGGTCTGTCCCTGGGTCTGAAGCTCACTGATTCAGCAAGTCCTGGGGATCCTCTTATTCCACATCCTCAGCCCCGGAATGACAGCAAATAAATATGAGATAAAAGGAATGCAGACAAAAGCAAAACAGAAAATTGAAAGTAGAAGGACAAACTAGAGAGGTCGAAGCCATCCTGCTGCAGGAGATGGGAGCAAACGCAGAGATCGCCAGCTGGACCACTCCATCAGATCCTCCCCTCAGGGCTCAGGGTACCCTGCTGCACAAGAGGCTGAGAGAGTCTAAG…
>TCONS_00076558-[X]-[-]-[u]-[480]-[3]
GCTGAGAACAGGCCAGGCTGGCCTGTCCGCTGGTGCCTTGCCGGCAACAGTAGCATGGGATTGCCGTTTTTTATATTTCATGCTACAATCCTCTGCTAAGACAGCCTTACTCTCTCAAACACAGGATAATTTTTCAGCTGCCCTGCTGCCTGACCCTGACCTTCATCAATGGGCCTCTACATGACTACTTGGACATTTTGGCCTACATCCCTGGGATCAGACCAGATCTTAAGGATACTCCTTTGATGGATACACAGATGTGGTTCACTGTACCCAGAAAGAAAATTTTTCAAATGCTACTTCAGTGAGAATGACCACTTGAGTTCAATTCCTGGAACACTCATGAAGGTGAAAAGAGAGAACCAACACAGAAAAGTCCTCTGACCGCCATATGTATGC…
>TCONS_00023466-[14]-[-]-[u]-[685]-[3]
GAGGCTCTCAGCTCCCAAATACCTGTAGATGATATCACCAGGTAAACTTTTCTGTTGGGAGTTCCTCAGCTTGTTTGAGGCCATTAGGTCATTAACTCTTTACTGCTTCTGCCAGAACATTCCTGCTGTGATTCATATTCAGGGTCTCCTTCCTCAGCTCCCGCCTCAGGCCTGAGGGACCGTATGTATGGATTCTCCTGAAGACCCTCGTTCTGGGATCACACTGTCTGCTCTCTGAGTGCCCAGCCAGTTGCTTGCAGACTTCTTACATTTCTTCCCTGTGCATCCATCCAGGACAGTCAGCAGGAGCACAGATCATGGGCCTCCACACGTTTTCTGATGACCGCACAGATCATGAGCCTGACCCCAGCTTCAGTAGAACCTTGGATCAAGACAAGA…
>TCONS_00017973-[12]-[+]-[u]-[1236]-[2]
AGTGCCGGGATTAAGAACATTCGGCACAATACTCAGTGCTTAGCCAGGAGTTAGTTTTTAAGTTCCTTGGGAGGTGGGCCTGGATTAAATGTCCCCCAGAGCTTGGTCCCTGGTCTCTGGGCTGGCTGACCCAACTTGTCACATTAGCTTTTTTGCACCTGACCCCTTCCCTTGATCTGGGAATGAGCTGTGTAGGGGAAGTGTCTCTCCCAGGGTTTCAAACTCAAATACACCCCAGGTTCAGTCAAGGGCTCCTGGGGGCTGGGTGGCAACACAGAGAGAGGACACAATGACCACAGGACAGTGGCCTTCCAGAGAGGATGATATGACCCAGGGTGGTTGATGGAAATAATGCCCTCAGGTAGGATTCTCCGGTCTCCAGTGGTCGAACTTCTTGGT…
>TCONS_00046606-[3]-[+]-[x]-[4371]-[4]
CCCTGAGTTCTGCCTGTGCTTTTGCTGATCCCTCCTTGGACCAGATAGAGCTCAGCTCTTGCCTTTGTTGCTGCTAACACTGGAGGTGGGTGTTCCTAGCTGCAGTGTGCTGCTATGCCTCTCTGCCTAGGAACCAAATTTTAAAGAAGTCAGAGACATTTGGAGGTGGTCACTACAGGTTACTTTGTTTCAAATTGTTTTTCTCACTTGATAGGACTCCAGTGGAGTGGTTTCCTTCAACCTTTCATCAAGTCCTCTTGCTGTATTTCTACAGGTTCTATCACTTGTTCTATGAAGTGTGGGCTTCATTTCCATGGCTTCGAGGCCCAGGGAGACAGCTGTCCACTCACTGGCAGGGTAGATATAGATGCTGCAGCCTGCCTTTCTCTTGAGGCTGTT…
>TCONS_00025682-[15]-[+]-[u]-[516]-[3]
CCTGGGAAGGTCGCCTGCAATGGAGGAGTGAAGAAAAAAGACCGAGACAGAGCAAAGGGACAAAGCAGAGAGGAAGAAAAGGAGCTTAGGCACCGGGGAGCTGACTCATGGCTTTGGAAACCAAGAGGTAAGCAGACCGAGCCTCATTGTCAGAATCAGGACAGAATTAGGAAGATGGCTTTGATCTCAGCATCCAGGTGCCTCTTCCTTGCCCTTTCAGAGTCACACTCCTTCCCAAGAGTCCAAGGTCACAGGCCAAGGGCTCTGGCAGTTTTGGCCATAAACCTGCTCCTGACCCGACCACGGTCAAGTTCAAGGGCATCAGGAAGGCAGCATGGAGACTGAACACAATCCACAGGTTTCTGAGCGCCCCATCTGTGCGCCTCTCCGTCAAATACT…
>TCONS_00002021-[1]-[+]-[u]-[1473]-[2]
TATTTACTTCTCTGGAATTTCCGTCGCGATGGTTCAGTGGGGCGGTTGCCGGGGGCCTGGGGCTGTTGGGCGTATCATCGGTACAATAATGTGTATGTGTGTCCCCAGCTTTGCAAAATTTATATGAAGGGAATTAAATCCAAACTAACTGCCGAGATCATCGTCCTTACCCTTGGCTTTTCCAGGGCCCTTGGGCAGAACCCTAGCCTGGGCATATTCCAAGAAGGATAAATTTAATATTAATGATAATAATACTTTGCACTTGGTCTAGTGAAAATATTTTGAATGCAGCAAAGGCTGGGAAGCGAATGTTTGCTTGGTGCGGTGGGTCAGGAAGCGCCTCTGCTTGTTTATTATGGTAGGGCTTTGTGTACAGAAACTATTTTTCTCCTTTCTCAC…
>TCONS_00046503-[3]-[+]-[u]-[4249]-[3]
CCCAGCTCCCCTAGGACCTGGGACCTTGGATTCGGTTTCTCCCTATGGTTAGATGGAGTTTGAAAACAAAATGGTAGTACCTAGGACACTCTTTAAAAAAAGAACTTGGAGGGAGACTGCGGCCAGCCTAGGCGGTGCAGTGAGTTCAAAGCCAGCTGGCCTTCATCGTTGGACACGGCCAAGGCTGATGTGAAGGAAACCATTCTTCGCGTGTTGGATTTGAAAACCTGATGTGTGCTGGCCAAGGACTCGATCGCCCATGCCTTCCCTCCCAGGACCCCCGCTACACCTGACTTCTTAGCTTCCCTAGGGTCAAGAAGACAAGGCCTGATTATTGTCTCAATCCCCAACCCCCAGCTTTGAAAGATGTCTGACTGACATTCATCAGTGGGATAGACT…
>TCONS_00052896-[4]-[-]-[u]-[934]-[3]
TGGGCCCTTGTTAAAGGCTAAGTCCTTTCTGAACCATGCCATGTTTAGTTTATAACATCGTTGTTCCAGTACTGTTCTGAAACCTGATGATTCACCAGCAGCCAGGTGTTAAATCTCAGAACGTGGACCGCTGGCATCAGAGTCACCTGAGGAACCCAACCCTGCCTCCTTGGAATAAGGCGGCCAGGAATATGAGTAAAGATTTCCTTCAAGAAACAAAGGCTCCACTGGCTACTAACAAAATAACCGTCCTTCCTCAGCCTGCTTTTCTCTGTCAATATTGCCTCTGTCCAAATCTGGATAGACTCCAAACCTACGACTTGTGCTAACAACCTCAAGAGATGGGTCTCTTGCTGTAGCAACGAGAGTGGGAGCATTTGGAGCATGACCTCGGAATGA…
>TCONS_00013004-[10]-[-]-[u]-[1125]-[2]
CAGGGTGCGCTCGGGCCAGTCCCGCCTCTCCTAGTTTTCGCTTTCGCTTTTTATAGCTTCTCTGAAGAGAAACAAAGCGGCAGCTACGACGGCTACGACGGCCACGACCGGTAATGGTGTTGGAGGGAAGGACAGGGGAACTCCGCAGCCTGGACCCCAGGCCCACAGGAGAGGTGGCAGCATGCCCCGGCCCTCCTGCTGATGTCAGGAGGCTGGACAGCCAAGAAGGAAGAAAATGGACTCCCTCCTTCTGAAGACTCGCCAGCTGCCAGTGAGTGTGAGCTTTTGCAGGCTCCTGCAGTAGATGTTAGGTGTTGATACGAACCACACGTGTTCAATGTTCGGGTTGTTTGTTGATATTCACAATTTATCTAATAAAACCATAATCTGTGAAAACAG…
>TCONS_00019517-[13]-[+]-[x]-[338]-[3]
ATAAAACTCAAGTTCTGAAGAGCTTTCTTGAGTTGGGTCCTTGACTCCTTGTATATATTGCTCTTTCTGGCCATCTTCTGAGATGTCTTTTTCTGATAACATCCAGAGGAAAAATAGCCTGGATACTCACAATAATACAACCCTCTATCCGCATATTCACTTGTTCATACAGCCACACCTGAATTCGAGATCTATTTTGCAAGTATCTGAAGATAAGGTTGATGGGCTGCACCATCACCTTCTGCACCTTCTGGCCCTGGCCGCGGTACGCCATGGTGGAAGTCACAAAGACCACACGAATAGGAAGACCGCCTCAGCAAGCGACTTCCGGAAGCAAG
>TCONS_00007962-[1]-[-]-[u]-[4332]-[2]
CAAAAGCAGGGTGTGGTGATGTGTGTCTGTACCCCAGCTCAGGAAGCAGGGCAGGGGGACAAGCAGATTCCACGAGACAGCAAGTCTAGCTGAAACCGAGCTCCAGGTTCAGTGAGAGATCCCACTGAAAAAATAAGTTGGAGAAGAATAGTGATCATGGGTCTCTGGCCTCTATATGGACACAAATGGGGCATGCATGCAAATAAATTCACAGGCACACGCACATGCACACACTCACACACGAGCACGTTCACTCGCTACACCTCAAACAAACAGCATACAGCTGAGCCACAGTGTGTATGGACCTTGTACTCTGACCGAGTCGTGGAGTCGGAACGGAACTAAAAAAAAAAAAAAAGTGACAGTGTAACTGAGAAAGTTCCCGTCCCGCCGTGTCTG…
>TCONS_00021630-[13]-[-]-[u]-[989]-[2]
AGCCACCCTACGTGTCTTTGCTTATGAGACACAAAACAACTGTTCTGAGCATCTCTTTCTCAATACACCTGTATGTGTCTGACCAATCACTTGGTGATCCCATTGCAACATTGGTTCATTCCCAGGTCTCTGAAATACAGGCCGGGCCACACCGAAGTATTCATTATGGTTTGATAGAAACTTAGATCCTTGCTGTGCATGGAAGTCCAAGCTAGCTTCTTTGATTCATCAGGGTTTATTGAAGAAGCTGAAAAGTCAGAGTTTGCCTTCACTGAGCTCCAGTTTTCCCGAGCACTTCTCTCCTTATGCAGTTTGGAACAACTTATAACACTCATGGACCTAGTGGTTGAGCTCAGACAGCGGGTGATAATCAAGAGGCGACATCAGCGTCCGTTTTCC…
>TCONS_00060999-[6]-[+]-[u]-[2018]-[2]
CTTCGAGATAATCAATCCGACAAGGCATTACAGGAGTTGCCTTCTGACTACACCGATTCAGGAAAAGTGGCTCTGTGGCAACAAGTTTAGCTACTCAGAGAAAACGTCTGCATTCCTTGAAAGACCGGCGTTTTCCAGGCACACGCAAGCCTGGTTCAGACTTGTGGCACTGAAACTTCTGCGAAGGAAGCTTCAGGCTCAGTGCTTCCCGAGGATCACACCAGATACAAGGAAGAAAAAAGCTACCACCCAGGCACGATCTTCAGATGGCATCAAATACAGAAACATTTCAACATTGTCTGTCAACAGGGAAATAAGAACTAAAGTTACCACAGGAAAGCTCACAGCCATCAGCAAGGCTAACGGAGAGGACACAGGGGAGCAGGAGGTTTCAGGCCA…
>TCONS_00073390-[9]-[-]-[u]-[1190]-[2]
TTTCAGGTCTGGCTGCCAAAGACTTGTGCTCTCCTACAGCAGCATAAGCTGCGGTGTGGTTCTGTGTGATAGTCGAAGACTGACATCAGCCTCTAATAAAAGCACCCCTGGAGCCTAGAGTCCCACTGAGCTGGTAAACAGCATCCAGAAGTCAGCTGTGACCTACAAACTGACCCAAAGGTGAGCTACATGGGAACTCCAAGTAGTCCTATAAACCCAGAAAGCCCTGATTGCTGATGAAGAATGTGAACCATTCCAGCTGAGGTGGCTGCTCCATTTCCTCGGCTGCCACAGTGAGTCAGATGCTTCTGATGAATACCCCTTTGCCCTAAGCCCTTTCTGGGCTTTGATCCAGCCTTCTTGGGCCCTGATGATGGAGTCCTAATTTCAGCAGGAAGT…
>TCONS_00063681-[7]-[+]-[u]-[960]-[3]
CTCATGAGCTGTAAATTGAAATAAAACCCTCTTCCTTTAGGTTGCTTCTTAGCAGGTACTGCTCACAACAGTGAGAAAAGTGGCTAAGAGAGTGACCTTTACATCACTCGGTCCTCAAGTCAGACTTGATTCTAATCTAGCTCTAGCTTATCTTATAGGGGAAGGGTCATACTGTGAGCCTCTTGTAAGTAACGATACATTATATTGTGAATGTACTTTAAACCACTGGCTTGGCTCCTGAAATGGGATCCATAGCAGATACTGTTTTGTGTTTTCCATCTTCAACAGAACCTCAAAGTGATTGCAGCCCCAGACAAATGCTTCATGCAACCTTGTTAGAGACCGTGAACCTAACCATGATGCTCCTGATTGCCTGGCCCCCACAAAGTCCACAAGAAG…
>TCONS_00060430-[6]-[+]-[u]-[628]-[3]
GGTGGCCCATTTTAAACCCAGCCTCAGAAGATGAAGACAAGGACCTCCAGAGCACCACGGCAGGAGACTATCCATATCAGTTAGCTCTGGGTTTTGGCTGAGAGACCCTGCCTCGTGAATAAGCCTCTTCTGGGCTGTGGCAGCAGAGCTGACCAGTGGGACAGCGTCTACACAGTCTACAACACCCGCTATCCGGCTAACTGATCTGGACAAGAAGGACTAGAGAAGCTTTCTGAACCTGTCAGCTCTTGTGCCCTGGAGATGAAGCAAAAGAGAAGAATGGGTCAGAACCAGGAACAACATCCTCTGGTAAATGGACGCAGGGTCTACTTGAAGCTGCTGTCCTGGCCATCTGGACGTCTTGCATCAGCCCACTCAGATACTCAGGATGCTGACTTG…
>TCONS_00003213-[1]-[+]-[u]-[2204]-[8]
GACCTTGAGGGCTCTGATCTAATCAATAGACTGATTCAGGAATGGATTCGTAACTTGGGGTATTGGAGGGGGTGATAAACTAGAAGGGGGACTAGGTCAGAAGACATAGCCACCGAGGTCCTGAAGGGCGTGTCTTCTCTCTACTCCTTTCTGCTGCTCTGGTTTCTTCCTGACTGCCACCAGCTTGCAGCTCTGCCACACTCTTCTGTGGTGACACTCTGCCTCTCTACAGGCCCACGGCAATGGGGCCAGCCACTAGGATCAAAATCACAAGGCCAGGTTCAGCCTCAGTTTCAGCCCCCACCTTCCTGGAACTTGCTCTGTGGGGGCTTCTAACAACAGGATCTGCCTGGAAAGACTTGAGATTGACACCCAGAACCACAGCCCTCACACCCTGTC…
>TCONS_00077397-[X]-[-]-[u]-[667]-[2]
GCTCGCTAGGCAAGCGCTCTACTGCTGAGCTAAATCCCCAACCCCGTTCATGAAAATCTTGAGTGTATGAGAATGGTTTGCTATGTCTGAAAGCTCTCAGTGTACACAGCTGGGTGACTGTATTGGAGAAGCCAGTTTTAAACATCATTTGTTGAGGTTCCCCCCTCCCCCAATGGATTTTGAAGATACAAATGTATCTTTTTCTCTTGGAGGAATCACACTGTGTAGTCCACCTAGGCTGGCCTCTAACTGGCAATTCTACCTCAGTCTGGCATTATAGATATGTAAAGACTTAAGCATTAAACAACAACAAAAGCTATGTAGAGACCTTGTCTCAAAAAACACAAACTTCTGAGTAGTGAAATGACCTTGGGATTCCCTAGTATATATTAATTTTAT…
>TCONS_00065944-[7]-[-]-[u]-[5607]-[3]
GATAAACAAAAGCCAAAGCAAATGGTACACAGTAAGACAGACTCTGCCAGGCACAAAAGTAACACTACTCTAAGCTATGTTAAGGCCATATTCTATGAATATCTATGATATCTAGCATTTTTTAGGTACAAATCGCAGAGACAGCATGGCAGCTAATGTGGACCAATGGCTTGTCCTCACACAAAAAGAGCTCTGAAAGTATACAGTCACTGGAGACCCGAGTCCTTTACTTCTGTTCCTCCTAAACATATCTCCAGGTGGCTGCCGAAATTCCAGCTTTCTCAGTTACCCTCTAGGAGAGAACGGAGGGCAAAGAGAACATGTATGTTCATTCCAAAAGCCCTGTGCAAAGAGCTGCCATATTTGGAAATTAAAAAGTACAAAAACATTGGGGGCTGG…
>TCONS_00028979-[16]-[-]-[u]-[460]-[2]
TGTCTGTAACATTCAATAGTGTACAGCCTTTCCTTTTTGCAGATAATTATTTTCTAATTATCATGGGCTAATAACAATTCTCTGATCTTTTCCAATGATAGCATGATTTTTTTCTAGGTTCATTAGTGGCTTCTTTCCCTTTGCCAAAGATTTCCCAAAATAAGGTTCTTTCGCAGCTTGAAAACTATTTTAAATTATTGAAGAAACTCCCACTGTGCTGTTTTGACTTTTCTTATAAGAATACAAATCTAATCCCTTTAGCAAGTGAAATGTCCTGTGGGCAAAGGTGGATCATTTTACTCCAAGCAGAAACATCAGCCAGTCCTATGAAGAAGGAAATCCGAAAAACCATAAAGTCATTCCTCAATGTTTGTTGTAGTTCTCAGAGTCCACCTCGTG…
>TCONS_00041508-[2]-[-]-[x]-[1397]-[3]
TGGATGCGGAATCAAAGACACTCCAGGAGTTTATACCAGAGTCCCTGCCTTTGTACCTTGGATAAAAAGTGTTACGAGTCTGTAATTTATGGGAAGCTCAAGAAAAAGAGTAAAGGAACAGATAGGGAACTCTTGTCTCTATACTTGGCACCATGCCAGGAATATCTCAAGCCTGAGACTCCTACTTTGATTTCAAGAATCCAGCAGTTTGGGGGTAAAGGTATTTACCTCAGTGTTAATACTGATTTTTATCATTCTTGCCTTTTATGCAAAGTGAAATCCCAGCAAATTTTACAGTTCATAAAATTTGGACTAGGAGCCCACAATTTAACGTACTTAAAACCTAATCTTACAGAAGGGCTGGCACATGATAAACCCTTTTTTCAACTTTGAAACTCC…
>TCONS_00007961-[1]-[-]-[u]-[3829]-[4]
CAAAAGCAGGGTGTGGTGATGTGTGTCTGTACCCCAGCTCAGGAAGCAGGGCAGGGGGACAAGCAGATTCCACGAGACAGCAAGTCTAGCTGAAACCGAGCTCCAGGTTCAGTGAGAGATCCCACTGAAAAAATAAGTTGGAGAAGAATAGTGATCATGGGTCTCTGGCCTCTATATGGACACAAATGGGGCATGCATGCAAATAAATTCACAGGCACACGCACATGCACACACTCACACACGAGCACGTTCACTCGCTACACCTCAAACAAACAGCATACAGCTGAGCCACAGTGTGTATGGACCTTGTACTCTGACCGAGTCGTGGAGTCGGAACGGAACTAAAAAAAAAAAAAAAGTGACAGTGTAACTGAGAAAGTTCCCGTCCCGCCGTGTCTG…
>TCONS_00060431-[6]-[+]-[u]-[610]-[3]
CTCGGATTCCAGGAACAAGTCTGGTCAATATACATCCGTGGCAACAATTGAAACTACCCACCTCTGGGCAGCAGGGATTTTCTCATCTGTTGCAAGACTCCTAAGCCTCTTCTGGGCTGTGGCAGCAGAGCTGACCAGTGGGACAGCGTCTACACAGTCTACAACACCCGCTATCCGGCTAACTGATCTGGACAAGAAGGACTAGAGAAGCTTTCTGAACCTGTCAGCTCTTGTGCCCTGGAGATGAAGCAAAAGAGAAGAATGGGTCAGAACCAGGAACAACATCCTCTGGTAAATGGACGCAGGGTCTACTTGAAGCTGCTGTCCTGGCCATCTGGACGTCTTGCATCAGCCCACTCAGATACTCAGGATGCTGACTTGCTGAGACCTTGAATGGCC…
>TCONS_00036619-[2]-[+]-[u]-[2299]-[2]
CCTCATCCACAGAACGAGTCCCAGGACAGCCAGGGCTATGTAGAGAGACCCTCTCTCAAAAACACAAAAAGAAAAGCAAAACAAAAATGAAAACTAGATTTTTTTTTTTTTAGGGTTACTTGGAGTGCATGCCTTTAATTGAAGCACAAGGGAAGCCAAGAGAATCCTGGAAGGGCATCATCCCTGTGTAGCAGGCTGACTTGCTTTGTAGCCTGGGCTCACCCACTTCAGATCCTCTGGCTTCGTTTAGAGTTCTGACCTTTCGTGTGCTGGGATTCTATGTCCCACCATGCCCAGCCGACTCTTCCTCTACTAATGGGTCTGAGTGACGCAGAAATTCAGAATTATAACTGCTCTCTGTAGATTCCACAAACCCATTTGGCAGGTTGGACTGTGGGA…
>TCONS_00045246-[3]-[+]-[u]-[2173]-[3]
CTACAACGGGGGTTGGAGTCGCCCGAGGAACTACTTCTAAACAGTCTTTACAAAGTTGATCACTTCCCTCTCAGCTGTGATTGATGTCTAAGTCTGACTTACTTTGCCTTGATGGTGCTACCAAACTCGAGTGATATTCCACTGATGTCCAGATCTCAAAGTGATAGAACCCTGGTTTTGCAAGAAAGAAGCTGCTTGTTTGGTAGGCAGGTGGCTCCCTGTGCTGCAGTTGGAGCGCGTCAATCATCGCTGACAACCTGCAGTACCCAGTCCTGAGTGTCTCCTCCAGCTATCGCCGTCTGAGACTTTTAAAAGGGATGTGTAGTCCTCTTAGGTCTCGTTTCAAGCATTCCACACGAAAGTGGAAAAGATATCTGCACTGACATGAAGAGCTCCATT…
>TCONS_00007963-[1]-[-]-[u]-[3312]-[5]
CTGAGTTTGGATCCCCACACCAGTACAAAAGCAGGGTGTGGTGATGTGTGTCTGTACCCCAGCTCAGGAAGCAGGGCAGGGGGACAAGCAGATTCCACGAGACAGCAAGTCTAGCTGAAACCGAGCTCCAGGTTCAGTGAGAGATCCCACTGAAAAAATAAGTTGGAGAAGAATAGTGATCATGGGTCTCTGGCCTCTATATGGACACAAATGGGGCATGCATGCAAATAAATTCACAGGCACACGCACATGCACACACTCACACACGAGCACGTTCACTCGCTACACCTCAAACAAACAGCATACAGCTGAGCCACAGTGTGTATGGACCTTGTACTCTGACCGAGTCGTGGAGTCGGAACGGAACTAAAAAAAAAAAAAAAGTGACAGTGTAACTGA…
>TCONS_00075805-[X]-[+]-[u]-[1239]-[2]
CAAGAATCCGGAGTCCTAGAGATGGCGCAGAGCGATTGCTGCTGGCCATTGCAGCCCTCCACAGGTCTGAAATTCGCCCGCAGGACAGCCTGGCCTGGACCAAGGTGCCGGGCGGCCTGGAGTTGAGATTGCGGACTTGATCTTCCCGGACCTTCTGAGGCCTCGGTCGTGGACAGATGGCGGCTGGATGACTCTTTGGCCCAGCATCAGCCAAAAGTCCCATTGAAGGGATGCAAGAGATAACAAGCTGTGTGCACGAGTAAGTAGGACGAGGTTTCCTGGCCTCTTCTTGTCACCTCCCATCGGAGCAGGGGCTCAGGCCAGGGAAACTGAAGGCCTGTCAGGCACACACAACTGCCCACCCATGGCACCCGGTCGACTGGAGAGCCTCCTCCTGCC…
>TCONS_00064976-[7]-[+]-[u]-[563]-[5]
TCCCGAGCGGGTCCCGAGCCTCCCGCCCGCTGCGCCAGAGTCCGAAGGCGCCGCGCCGCGGGGCCGGGCCCATGTGCGTGCGGCCCGCTCCAGGCGGTCCGCACTTCACCTCTGGGAGCGTCCTGGCCTCCCTCGGGCCTCGGAGGAGTCGCCGCGACCCCCAGCCTGCGGGGCAGGTAAACCAACCAAAACTCTTTGCAGAATGAAAACACCTTTTTTAAAATTGCATGTATACAAAAGAAAGAGCCCAAATGCTTTTTATTTTGCCTGAATACAAGATTTAAACAAGGTATTGCCATAGAAGTCTCTACCACAGCGCGTTCTGTTGGACTCTTTCACGGAACTATAGGATCACATGGGCAGCACTTGTGTTTGATTCTACCCTCTTTCTTCCGGTCG…
>TCONS_00006358-[1]-[-]-[x]-[735]-[2]
GGAGAAAGTTTAAGAGAACTTTATTGGTATAAACCTTTCTTCCAAGGGTAAGTTTTACTAATAGTCAATGGTGTTTTTGCAAAGTTCACTTGTTTTCCTCCAGCAAGGCTGAGAAAGCCGTCATCTAGCTAAAGGCTTTTCAATATTTCTTAGAGACACAGGGCTTCCTCTCAGCATGACTTCTCTGTCCAGGGCGGAGGACACTTAGGCAAATGCTTCCCTTAGGTAAATGCTTCCGGCCTTCAGGAAACTCAGAGGCTTTCCTCTGGTCTGTGCAGTCCACTAACAAAGTGCAGGCATCTCCACGCTGCTCTCTTATAAGAGGCTCCTACCAGCAGGAGGTCGTCATAGAGGATTCCCAAACCATATGTAGCAGAGGATTCATCCCATACAACTCTC…
>TCONS_00048951-[3]-[-]-[u]-[1555]-[6]
ATTAGTTCATCTGGTTTGCGATGGCAATGCCTCCCTGTTATTGCTAGTCTCAGAGACCATTTGTGCTCTTTGTTGAAACCTTGATAGAGGCAATGACTGATGGCAATGGCAATGAAGACAGTGAGGGTGGTAAGGTCTTCTCAGCTGAGAGTCTGAGAATTCCATTAAGCACCTCATTCAGGAAGACTACAAGATTACAATAGACACAGGAATCCCAGTGTATCATTTAGCTATTCATGTGTAACAAATGATCCTAAATTCCATGGATTGAAACAATAATGACTTCTTATTTCTTCCCCTTTGCAGGTTAGGAATTGCACAGCAAGATGGCTTTCCCAACTCCACCATGGCTAGAGCCTCCTCTGCAGGGGCTGAAGCCCATTGACCTTGGCTTCATTT…
>TCONS_00061260-[6]-[-]-[u]-[1647]-[3]
GAAACACCAGCACAGCCATGTGTCTACCAGGCATCCAGCCTCTCGCTGCCACCCTCCCACCTCACGAACGTGAACAGGAGTCTGTATCCACTGGGAAATATCCCAGAGCAGGAGTCTTTTTCTACTGGGCACACAGTATGGCCACCAGGGCTACAAGAAGAGCTGAGCAAGCAGGAAGAAACCATGGCCCCCTGAAGACTAGAGTTACCTTCTGCCAACAGGCACCAGGTCAGGAGCCGCCTAGAGGAAAGCTACAGTTTCAGAGGGTGGCGAAGGCGTCTTGGTTGGTCAACTGGAAAAATAAGGACCTGTCAGTCATTCTTACAGTCTTCAGTCAAGTTTCTGTGAGCGAGCCTCAATAAAGCCACCACGTGGAAACCCATTACCAGAGCAGGAAAC…
>TCONS_00029803-[17]-[+]-[u]-[2196]-[5]
GAAGTGGTCTGGTGACTCCCCAGTAGGAGCCAAGTTATGTGTAAGTGAGTGGGCCAGCTGCACCGGAGTTGGATGGTGATATGGTCTCCTCAGAGGCTTCGTCACCACATACCAAGGTACCCAGAACCCCTGATGATCTCAGCTCAGAGCCCATGAGTACATTCCCTCAGGCTCCTGCCACCTTTCCAGAGAAGGCACTGGACCAGCCTTGCTGAGTTTCCTTCAGCGTCGACACTCACTTCCTTGTTGAAGACTAGAGGCCATGGCAGAGAGCTTCTAGAAGATTCTTGACAGTGACTACCAACTTTCTATTGGGTGTTTTTTTCATCCAGAGATGAGTGCTGATTTCCTTCTTGGTGGCAGAGGTTCCAGAAATGCCTCCTCTATGATCCTGTCCCT…
>TCONS_00058942-[5]-[-]-[u]-[1587]-[2]
CAAGCCAGCTTACAGGATCAGACATTCCTCCCAGCCTGGGCCAGGTGACCACCCCAGAGCGGCGGGGCAAGCCGAGGGGAAACTTGCAATTGGGTCGCCAAGGGTTCATTTCAGGTCACTTGGTCATCCTCCTGCCTCCAGGCGAACACCCCAAGCCTTGTAAAGCTAAGGACTTGTAAAGATCACAGCCTCCTTTCAGAGCAAAGGTCACTAACACCCAGAGATCCATCCAGTCAAAGAACGACACATATTCATCCCATTCGCTTCAGATGCCAGACCAGCTGAGTGACCAGGACCGACCCCCGTCCATGTCCCCATAGGTGTGTGTTTGGGACAGAGGTGGAAAGACACACTGCGAACCCCAATGGACTTTCACAGGTGCCCTAATTTCCTGAATGG…
>TCONS_00048950-[3]-[-]-[u]-[1521]-[4]
CAAGATTACAATAGACACAGGAATCCCAGTGTATCATTTAGCTATTCATGTGTAACAAATGATCCTAAATTCCATGGATTGAAACAATAATGACTTCTTATTTCTTCCCCTTTGCAGGTTAGGAATTGCACAGCAAGATGGCTTTCCCAACTCCACCATGGCTAGAGCCTCCTCTGCAGGGGCTGAAGCCCATTGACCTTGGCTTCATTTGGATACATTTCAAGGATCATGGATGTACCTTCCAGTTTGCTTCGGGTTTGCAGCCACCACTCAGGAGACCCTGCATTCCCTACTTGTCCCCCTTGCCAGCAAACATCAGAGAGGAGCAGGCTGGAGCCAGAAGTAGCAGGCACTGGGCCTCAGCAGCTGACTGGCCAGGTGCATTTTGAAGACCACAGG…
>TCONS_00007960-[1]-[-]-[u]-[3024]-[4]
GGCCAATACTCTGAGACAAAGTGGTGGAGAAGGAAGCTGATCTCGAGGCTGGCGTGGTCGGAGGGAGAGCAGCTCACACCTGTGACTCTTTTGCTTCGCTGAGACCTGAGAAGGAGCACCACACAGGAAAGGGTTGGTGCATTTCAACTAGTTCTACATCTTGTTGTTAAGACACGGGGCAAGATGCCCAGCAAAACAAGATTTTGCCTGTAAATTGAAAAGAAGAATGTCGGGAGGAAATTCCAGGAGCTTAAGCGGCAGTGCACACGTGTGTGTTGTGGAGTAGACGGAATCAGTATTCTGTAATACAGAAGGGAGCAGTGTGGTGAGACAAAAGGCCAGCCATAAATGGGTGTGCCCCACAGTGGCCAAATAAAGGTGTTTAGGAATGGAGGTGGC…
>TCONS_00027695-[16]-[+]-[u]-[409]-[4]
CAAAGGAGAAGTGTTACCCTTGCTCCACATCCTCCCTGGTGCTTCATGCAGTCCTGTGCTCTACCCTCCTGGTGCCATTCAGTGGACTCTGGAAAACACCGTGGTCTAGCTACAACTGAGGTTAGGGAACCTGAAGCTCCAGCAGATATAATGACAATGTCTCTCAGCATAAACAGTGGAACCTATGGCTTTGGGAAATGGCCCAGTTGGTGAAGATGAAGAACCGAGTTTGAGGTCCGGGACCCATAGCAAGTTCTTTGATCCACTCCAGAACCTTCAGAGATCCCTGGGACTAAACAACCAACCATGGAGGGACCCATGGCTGAATATGTGTCAGAGGATGGCCTTATCTGACATCAATGGGTAGAGAATCCCTTGGTCCTGTGAAGGCTTGATGAC…
>TCONS_00049589-[3]-[-]-[u]-[477]-[3]
CCCGATCCCTGCCCGAGAGGCCCCTCATCCCACTCCCGCGAGCCCTGGACTCACCGTTCGCGCAGCCCCGCATAACTCCCTGTGTGTCTTTTGGTTTTTCTGAGATTCCCCCTGTACTTTGTGGACTTGCAGGATGACTTAGATGACTGTTTGCTGGAAAATAGAGGGGGCAGTGGAACGCAGACGGGTTGTTGTTGTTGTTGTTGTAAGAAAGTTCTCTGAGAGGACTCCAGTGAAGAGTGTTCCAGGCCAAGGAAGCAGCCAGACTCAAGCCCTGGGGATGGGAACATGTTTGGCTTTGGTGGTGACAGAAGGCAGTTGCACTGGCTGTCATTGACAGCTTTTCTTCTCGGGCCTTGGATGATGCAGCTTCAGCCTTGCTGCCTTCACATTGTGGGA…
>TCONS_00020227-[13]-[+]-[u]-[1207]-[3]
AGTGAGGTTTCATAATTTCATTGCTTAATTGATTTGGATCAAAGGTCAGGCAGGAGACATGCACTTAGGGAGAAGTAGCTGGCATCATCCCTCACCTGCCAGGATGATGGAGCCCTAAGTGGCTGTCTCTCACTTTCCAAGTACAAGACCTGGAATTGACTCACTATAAACCAAGTAAGAAAAATACCCTGAGCTTCTAAGGCCAGAAGTAGGGCCACACGTGGCTCTGAATGAAGACAAGAAACATCTCGGATGGCCGCGTTTGTTGAGCGGAGTTGGAATATTGTGTGGGAATCCTCTAAAGCCACACGGAGGTCCCTGAGAAAGACTCTGCTGTTCCCTGTAAACCAAAGCCAAACTGCTCGCTGTGTCTTGTTGACTGCCAGGCAGTCGGATCTC…
>TCONS_00034606-[19]-[+]-[u]-[579]-[3]
GGTCCGGTTCCTGCTGGACTAGGGGCCTGGGCAAGGTCTTCACCTCCCCAGCCTTGTTTATCTAAAAGGAACAGAGTCACTGACCTCATTTGCATAACTCTCTGGACAAAGGTGTCACCATATAGTCCAGGATGGCTTGCTGGAGTTCCAGGCCCATTGTCACATCCGGCTTCTCCTCTTAAATACCCGAATCCCCTCGGTGTGTCCGGGTTTGAACTCTTGCAGTGTTAAAGAGAAGGCTGCCTGGACGGAGGGATTGAGACCCAGGCAGAACACCTGAGGTGCATATTTAACATACCAAAAGTCTACCTGGCTTCCAGGTTCTCCCAGAAAACCTCAGTCCCTTCCTGCTATGGAGCACCAAGGATGGCATACCCCACCCTCTGCCCCGAACTTTCC…
>TCONS_00068959-[8]-[+]-[u]-[1693]-[3]
AAGGAAAACACGGATGTATGGCCATCCTTGCCAGGCGGGGAAACAGGGAAATCAGATAGAACTGCTTGTCTTTCCCAAACGTGCCTGGCAACCTGGATCCCCGCTGCTTTATCCGACTATCTCGATAACCTTCTCCAGACTCCTTTTCGACGAGAAACAGGACAGCAGGTCTCTCCAACCACAGAGTCTGTTCTTGTCGCCAGTCACTCTTCTTTCCTAACAGATGGGCCTGGAGCTTGAGCTGAGGGGAGTGATCGTTGAGAAGAGAATCCTGCAATCCGTACTCATGCCTCAGAAAGCCCACGCATCCCTATTGAACGGGGCAATGGTCCTCTGCGGTTCTCTGTTGCCTGAAATGCCTTTCAGCTGGAAAAAAAAGCGCAAAGCAACAAAAGCCAT…
>TCONS_00070106-[8]-[-]-[u]-[242]-[2]
ACCTGACTGATGGATTCAGGACCCACAAAGTCGTAAGGGACAGGGCACTTCCAGTTTCTGGCCATGCCTGGAACTGAATTGATTTCATCCCACAGTTCCCTGCTCCCAAATGCCATGGGCGAAAGAGATGAACACCCTGAAGTGCGGACCATTCTGAGGCTGAAGGACAGACTGCCGCTTCTGCCCAACTTTTACCACATCCATGGCCCAAGAGGAAATTGCATAGTGCCTCTGAACATAAG
>TCONS_00071011-[8]-[-]-[u]-[5045]-[2]
CGGAGACGCTAGGACCTGGCGGCCGGCGCAGACGGAAGCCATACCAAGGACCCTGCAGTCTCAAATGAGATTCTTGCACGGTTTCCTCTCACGGAGCATCACTTCCTGTTCAGTCTCCTCCCGCTGAGACTCCTCCCTCTTGGGCCCCAGCAACCGTTCGGAGAAAGGTAAAGCTTTCTTTGCACATTGACTGAAAGGAGTATCACTGCCCTCACACTAACATGCCACACAGAACAGGAAAATGTTGCTGCCGCGTGGCCAGGAAGCATGCAAGTGTGACATCCAGAACTGAGAAACTCGGAGACATTTGGCGGTTAATAATGGATTTGTAACAGGATTTATTGTGTATATACACACTCTCTTTAAACTCAGTGTTTTAAAAATACAAATTAGTCGATG…
>TCONS_00004720-[1]-[+]-[u]-[1196]-[2]
ATGACCTCCAGAGCCACCTGTGGGGCCAACTTTAGAGCTGACCAGTCCCAATGCTGTGTCTGGAGCTAGAGTAGGTGAGGGGCACAGCTCTCCCAGAGTTAATACGATCATTCTCACCAAAGGACTGGATGGACCCAGAACAGCCAGAACAAGGCCCCAGAAGTTCTGAGGGCATGAGACCTCTTCCCATGGAGCCATCTCGCCAGCACAAAGAATCTGACTGTTTACACGACTCCGTGCTGGCACTCGTGGGGGTCAAGGAGCTCCCCCAGCCTTTGGAGTTCAGAGCTGAGGTGGAACACAGTGTTGTTGGAAGAAGGCTAAAAGACTGATGATCTCTGGCTTTGTAATCCTAACCGTACTTGGGGCTAGAAGCTAATGGTTTCTGTAATCTTAACA…
>TCONS_00006357-[1]-[-]-[x]-[688]-[2]
GGAGAAAGTTTAAGAGAACTTTATTGGTATAAACCTTTCTTCCAAGGGTAAGTTTTACTAATAGTCAATGGTGTTTTTGCAAAGTTCACTTGTTTTCCTCCAGCAAGGCTGAGAAAGCCGTCATCTAGCTAAAGGCTTTTCAATATTTCTTAGAGACACAGGGCTTCCTCTCAGCATGACTTCTCTGTCCAGGGCGGAGGACACTTAGGCAAATGCTTCCCTTAGGTAAATGCTTCCGGCCTTCAGGAAACTCAGAGGCTTTCCTCTGGTCTGTGCAGTCCACTAACAAAGTGCAGGCATCTCCACGCTGCTCTCTTATAAGAGGCTCCTACCAGCAGGAGGTCGTCATAGAGGATTCCCAAACCATATGTAGCAGAGGATTCATCCCATACAACTCTC…
>TCONS_00003211-[1]-[+]-[u]-[2173]-[7]
GTCATGTAGGCTCATGTCTGGGTATGCAATGTCCCCAAAGGCTCATGTGTGGGGCACTTGGGCCCCAGTTGATGGATCTGGTTGTTTTGAGGTTGTTGGACCTTGAGGGCTCTGATCTAATCAATAGACTGATTCAGGAATGGATTCGTAACTTGGGGTATTGGAGGGGGTGATAAACTAGAAGGGGGACTAGGTCAGAAGACATAGCCACCGAGGTCCTGAAGGGCGTGTCTTCTCTCTACTCCTTTCTGCTGCTCTGGTTTCTTCCTGACTGCCACCAGCTTGCAGCTCTGCCACACTCTTCTGTGGTGACACTCTGCCTCTCTACAGGCCCACGGCAATGGGGCCAGCCACTAGGATCAAAATCACAAGGCCAGGTTCAGCCTCAGTTTCAGCCCC…
>TCONS_00070810-[8]-[-]-[u]-[3040]-[2]
TTGGCTAAAAAAAAAAAAGAAAGCAAACACTCTAGGAGTTCAGAAATGTTCACTAGAAACTACCTCAAGTGCTCTTTTCCTCTGTGCTCTATTTTTAAAAGATTTTACTTATATTTGAATGTCTGTACACTACCTTCTGTGCTAGAAGAGGGTGCTGGAACCCCTGGAACTAGAGGTACAGATTGGTGGACTGCCATGTGGGTGCTGGGGACCCAAACTGGGTGTTCTGTAAGAACAGCAGGAGCTTTTAACTGAAGCAGCCCCTGCAGCCCCATGTTTGTGTTCTTATTGATAAGGTATGGGGTGTTTCTGATTGGCATTGGTAATGTGAACAAGGGCAGTGGTCTTTGAAGAAAAATCATTTTTTTTTACGACATGCTGTGGTTTGTTTTATGTGTG…
>TCONS_00024711-[15]-[+]-[u]-[268]-[3]
GGACTTTTCCCGTCAGCTCCCTGATCCACCCCAGTGGGGACACGCTCAGGCGACACTCCTGTCCCGTGCTCCCGCCCTCTTGCCTTTCATTCCAGCCGACAAGACCTTGGAAGCTTTGAAGCCCAGCAAAGAAGGGAAATCCACTGAGAAGAGTCTGGAAAGGACTCACTTTCCCCTGAAAGTTCCCTGAAATGACTTGGAGGAGGATCCAAACTTTTGGTGACAGAGGACCCCTGATGTCTTCCTTCCGCCTGTCACCATCTCCATG
>TCONS_00003210-[1]-[+]-[u]-[2104]-[8]
TTTACACTCAATGTAATCAGGCTGTGACCTTGAGGAACTGATAGAACATCCTGCCCCTCCATGCCACTTCAATAAATTGGGACTCGTTATTCCTGATTAGGAGTTTGCACTCGGACAGAGTCAAGCATAGAGGCCTTTGCAGCTTCTCAGCATATGGTACACCTGAAGGAGCCGCCTGTGTCAGAGGGAAAAAGAAAGTCTGGCGTCAGCTGCTTGCAGCTCTGCCACACTCTTCTGTGGTGACACTCTGCCTCTCTACAGGCCCACGGCAATGGGGCCAGCCACTAGGATCAAAATCACAAGGCCAGGTTCAGCCTCAGTTTCAGCCCCCACCTTCCTGGAACTTGCTCTGTGGGGGCTTCTAACAACAGGATCTGCCTGGAAAGACTTGAGATTGAC…
>TCONS_00037015-[2]-[+]-[u]-[538]-[3]
GATCAACTTCTCATTTCGATCATGAAGGTCAGCATCGATAGTGTCCCAGGAGACAGCAGCAACAGGGTAAAGCAAATGTCTTGAGGCAAGATCCTGCATCCGGGAGCAGGGACCAGCTTCTCTTCAGAAAGGAGCTGTGCACCTGAAAAATGGAGCCTGAAAACAGATTTTTCAGGGACATTAATGACCTCACATGGAGAATTTGAATTCTCATGGCAATGTCTTCCACTCAGGCAGAGGTCAAAGAAGCTTTGAGGAAGCAAGGAGGTTGAGAGCAGAGTTGCACCAGGCCGTTCAGAAAGCACATCTTGAAGAGATCTCCTGGCTCTAGAGGAAGTAAGGCATGGAACCAGAGATAACCTGGGAACTTGGGAACTTGCTGGTGTTTCAGTCCTCAGA…
>TCONS_00070814-[8]-[-]-[u]-[700]-[2]
GCTGAGTCTCCGGGTGGGTCAGGAGCAAATCTTCCTGACTGGAGTTCAGTGCTGGAAAAGACAAAAAAATAAAGACTCTGGATGCTTTACTGCGCCTGACACCTCGCACAGCGCCCGCTGAGGAGGCGCTCGGAGTTCTGAAGAGATTTGCTGTCTGTGGAACCTAGTCACGCTCAGCTGTGCGCCACTCGCCGTAGCAATGCTCCGGAGATTGACGCGTCCACAACTGCTTTTTGCTGCCGCCCTTGGAGTTGCTGGAGGAATGTATATTTATCAACCAATATTTGAACAGTATTCCAGAGATCAGAAGGAATTAAAAGAAAAGGTGAAAATTTTGCAAGAATCAGAAGAAAAGAGGAGCTAATTCTGCATAAACTGAAATTGTTTTCATTGCTTAAA…
>TCONS_00029630-[17]-[+]-[u]-[2535]-[2]
AGGGTTAGCGGTTGTGACGTCACCAGTCATGGCTGCCCCTCTTAAAGGTCCCACAGTCTCAATACCGCCACACTTGGTGGCACCAAGTATCCACCACACGAGTCTTGGTGTAATCATTCAAACCGCATTAAAGCTATGGTAATGGATGAGCAATCTGGAAGGATCCAGGTCCTGTTCAGGTCTATGTTAGTGGTAAAGCTGTTATTTTGAGTGTTTAAAAGAGGTAAAGGAAAACAGGGACAAGAAAAGTCTTGCGGAGCTGTGCCACAGGAACCTCTCAACAGGACATGACAACTGGCAGGCAGGAGCAGAGCTGGCAGGATTGTCCCCATTGTCCAGGCAGGGTACAGCTGGCCTTATGTCAATAGCTAAGCCTTCCTACACATAACAGAGTCCAAG…
>TCONS_00027834-[16]-[+]-[u]-[630]-[2]
GCATTTGCATAGTGGGTATTACAGGGACTCTCTCTACAAACTGTGTGACATGTTGACAAGGACAAAAAACTAAAATCACCCCCTCGTGTTCCCCCGTTTTTAAAAAAATCCAACAGCATTTTTTAAAATGCAAACTTCTTTGCTTTATTTTGCTTTTCGAGACAGGTTTTCTCTGGCTTGGTGGCCTTGAGTGTCCTGGAACTTGCTCTGTAGACCAAGATGGCCTCAAACTCACAGAGATCTGCCTGCCTCTGCCCCACAAGTGCTGGGACTAATGACATACTCCTTTTTAAAATATTGTTCAGAAAAAGAGAAGTCCTGCTGTGGTGGCTCACATCTATGAACCAAGAACTTCGGAAGCTAAGACAGAAGGCTCAGTTCTCAGGATTTGGGCTGAAC…
>TCONS_00037170-[2]-[+]-[u]-[3611]-[2]
TTAAGAACAAAGACATCCTGAGTTTTGCAGATAGGAGTCTGGCATGACTGCCCTATGAGAGGCTCAACAGGAAGCTGAAAGAGTCCGATGTTGTTACTTACACCCAACCAATGGACAGAGCCGGGGACCCCTGGTGTTGGATTGGGAAAGGTCTGGAAGAATCTGAGGAGGAGGGTGAACCCCACTAGAGAAACAGCAGTCTCAACTAACGTGAGCCTCCAGATGGAAACTCAGCCACCAACCAGGCAGCATAAAGAAGCTGATGTGAGGCCCCTGACACAGATACAGCAAAGAACTGTCTGGTCTGGCTTCATTGAGAGAAGATGCACTTAACCCTTGAGAGACTTCAGTCTCAGGGAGTAGGGAGGTCTGCTGGGGTGGGGGTTGAGGGTGTGGACA…
>TCONS_00026220-[15]-[-]-[u]-[719]-[3]
TCCCCAGTCTCAACTCATTTGGCTGGTCTCGATTTGAGTCCTTGATAATAAAAGTGTAATTGTGAGTATAATATTGTTCTTAATTCTAAAAAGGACATGAGTAAAAAAATTATCAAGCATGAGGAGGTTGTAGCAACCCTTTGAATTTGTACCCAGTTGGACAGGAACATGTGACCTGGAAACGTCATTGGCAGCTGGTGTCCAAGGCAGAGCAGTGTTGAAGATTGCCCCTTGTAACACATGGGATCCGAAGCCAAGTCTAACGTGTGTCTTTGGACTTCCTGCAGCCTTGAAAATCCCAAGTTCTTGGGAAAGAAAAAAAAAGGACCTAATTTTATAGTTGCCAAGTGTCTCAAAGGCTTACAACATTTAGTGAAGGGGAAGTCTGGCCAGCACCTC…
>TCONS_00008139-[1]-[-]-[u]-[420]-[2]
CTGCATTATTTTCTACCACATTCTCTCTCTGAGGAGGGCAAAGTGGAAACGGGGATCATGAGCGGAAAGAATTCAGGACAGGAAGTCTCAGCATCCGGAGTTTCTGTTTTGTCCCCATCCTCTCGCCTGGGAGGGAGGACCAGCCAACCTCCCACTCTGCAGTAAAGAGGCCATGCTGAGCATTCGAGTGGGCAAAGAGAAGCAAGATCGACCCCAGGCCTGGAACGCAGCCTCTGAATCTGAAACAGCACAGAATTTCTCAAGGCAGACAGAAGAGGCTTAACAACCAAGAACAACTGCCAGCTCCAAGGAATCCCATGCCCTTAACTCTCTTACCACCTTCCGCTGGTCCCTGTGCATTTGGCATACACTCATGTGCGTATGTATGCATATAAATAA…
>TCONS_00041700-[2]-[-]-[u]-[900]-[2]
CTTTCAACTTTGGACAGTCATACTTGAGCACCAGCAAGTGAGACGACAGAAGGATTGAGGGTGGTGTGTTCTTAAACAAGACTTCCTAGTGTGGTCCAGTAGGATCTGGGACAGGGTCATAACGGTTTTAGACATCTGGCATTCTGCTGTTCCTTGGACAAGGGCTTTACCTTAGACCTGGAGTGCTGGTGCCCTGGGGAGGAAGCTGAGCCCCTCCATGACTTGATGGGAAAACAAGTAGAACCAGGTACTGTGAGCAAGAATAAAGCTACAAGACAAGCAAGCGCTCCAGAGTGGGACTGCTGGGCTTTTCTTTGCTTCTTTCTCTGGGTAATCTACAAGAAGCAAATCTGTAAAAGTCTGTTTAAAGAAATAAGGATCAAGCTCCCTATCAGGAGG…
>TCONS_00074277-[9]-[-]-[x]-[513]-[3]
CTTGAATTTACTAGAGTTCAAATTCATTGTATACATCAAGGGTGTCACACACTCACTGCTCAATGCTAACTGGGATTCCACTAACTACAAGTAGAATTTGGTCTTGACCCCATCTCAATGTCAAGGTTTCCAAAAGTGCACTCTTCCCACTGGCTGTCAGGAGTTCAGAGCAGTCAGCCTCTGCAGTGACCCCAGCAGTTTACGGTACCCTGGGTTTCTGGGGCTATGGTAATCCGTCCTTTCTTCTCACACTCCTGTATTGTTCCCCATGCACTGACCATGTAGTAGAAATCATTTGTGGTCCAGCACTGTGGCTCCCAAGGCAGTTCTGGGCATGTGGCCAGCCACCTCAAGAACAGAAGAGGGCAGCTGCTCCTGTATGCTCTGTCATGGATTTGG…
>TCONS_00064357-[7]-[+]-[x]-[1654]-[2]
CATACACAGAAGAACACAGCAGTGGGTGACTAATCTAAGGACTGAAACATAAGACAGCTCAATATGTAAACAGGACTTTTCTCTCCCACAAGAACTAAAAGCTAAAAACTTCTCCCCTGTCAGTTCACACAGAGTCTCTGACAAACTAAACGATGTCTCTGCTGTATGGATGGCACTGCTCTAGGCCAGGAACATGATATACTAGACAAGGTTCCCTCAGCTTTGGCTAGCAAATCCTGCTCCTTGGATATACTTGGCCTATCCACCGTGGAGGACACTGGCCCACGGTATTGCACTTTGTTTGAGAGAAAAGGACACACAAAGATGGGTTGCTATGAAAATCACTTACCATAGAGTTAGCCAGAGCAATCAATTGTCCTTAAGAACAGAGGAGACCCT…
>TCONS_00042788-[20]-[+]-[u]-[417]-[2]
CAGAATTCCAGGAAACTAAGGCAGAATGGAAAGTTCCAGGACCCCCAATGTGCCCGTCCCAGAAGTATATTGTGGGCCAACACTGTATGCCTCTGTTCTGGCCCTAAGGGTGCAATTAAGTCCCTGGGTGATTCCTACTGAGACCGAATAGCACCGGAAGTGCAAAATAAAGCCGCATTCCTTGGTCTGAGGGAGAAGCAAGGATCAGTGTCAGCAGTTTTTCCTCCCACAATGGTGAAACAGGTGCAGAGCCCACAATTAGGTGGATCTTCCTGCAACACTTTACGTAGCCAGGACACCTACCCCACCCATACTCAAGGTCCCTTCTCCCAGACGATTCCAGATTCTGTCAAGTTGACCATCTTCATACTTTTTGATAGAAAGAAAACATCCACGTCC…
>TCONS_00022686-[14]-[+]-[u]-[1678]-[4]
GTATGGAGTCAGATAAATAAACCTGGCCATTCTGGCCTCCATGAGGGCAGGGTACAGCCCCCACCCCTGAGCCTGGTACCAGGCCACGACCTAGCACCTCCCAAGCCCTTCAGGAAGGGCCTCCTGGGTCAGTTCACTGCAGGGTCACAGGTAAGCAAGCACCCACTGGGAGAGTGTGTGTAGCAATTGCCATTACGGGAACTGGACCTTGAGCCTTTGTGGGACAAGATTAGGAGCTGAAGTCCAAGGAGAACCGAGTCATTGCAGAATTGGAGCGGCCCTGGGTGGCAATCTCCAGGGACATCTGGACACCAGGCGTGTCCTGTTGTGTGCAGCTTCTGATGAACCCATGACTTCACAGTAAGAACACAGAGTGGAGATTGTGGGAAACGTGGATTC…
>TCONS_00036345-[19]-[-]-[u]-[1376]-[2]
GCCTTGCTCTGGTTACTCTGTGGGATGTGTCCTAATCAAGCTGCTCCAGCTCTGAGATCCAACATCCTCACCTATGCTCCGGGACAGCTGAGGATGCCGCAACCCCTGCCCCTGCTGCTGACGAGGTAAGAAGAAAACAGAGCACAGTGTGGAACAGACCAAGCCATGGAACGGGGAGAAAATGTCCCCCATGGGGCCTGGACACCTCATCCCCCTGCCTGTGCTAGGTCAGGACATTAGAGCAGTGACTGTCCCATGCTGGGAGGAAGCTAGGAAACAAACAGAGACCCCAGATCTCCCAAGCCATCTTTTCTTGGGAGTGTCTGTTGGCCTGACGGCTGTCAGCATGAGCAAGCTGACAACTAAGCAGGCCTGTGTGGCTGCTGGTGGAGGGGGATG…
>TCONS_00009677-[1]-[-]-[u]-[1590]-[4]
GTTCTGTTCCCAGGGCTGCGTATACCAGGTGTGGTGATGCACAGCTGTGGCCCCAGCTGGGGAAGCCAAAGAAGAATTTCAAGGTCATCAATTGCTACATCACAAGCTTAACCTGGCTTGATTCATCAACAAGCCAATGGCTCATGGAATGGCGTTGCTGGCCCCTAAGTGATCACAAGACGAGCAGGCTGGAATGTCTAGAAAGAGAGGAAACAGCTGACAGAGTTCCCGCTTTGACGTCCTGCCCTGATTTTCCTCACGGATGACTGCGACCTGGAGCTGTGACCTGCGGGGTGCATGCAGGAGCAGCCGGACTCTCTTCCTCAGTGTGGTACCTTATCCTCCAGTAAACACTTCCTCTCTAGAATTAGTGAGTGAGGCCAGCAAGAGAAAGACATC…
>TCONS_00002990-[1]-[+]-[u]-[768]-[2]
TAAATATTAATTTGCTGTCAATAATTAAATGCTGATTATTTGATCTCTAATGGGGTCAGGATTCCCACAGTCCCATATTAGTGTAATAATGCAAAAGTAAAAATTGCCTTTCAGATGGAAAAAAGTGTACTTATTATTCTTTCTTTGTTCAGAGTAAAATGGTTTGTCTTAAATTAAAAATTAAAAGCAGGATTTTCTTTAATCTTCGAATTAAATTAGTGCTAATTAGTTCTATTTTCTGTACAACATTCACATGCTAAAATCTCGGCCATTCCTTCAGCGTTTTAATGGTGCCCTTTGGCTGTAATCAAGATTGTCTTACATTAAAAATGATACAGTTAACTCAATTATATTAAGATTCATTGTTCTCAAATCACAGGGTTATGACTAGAAGCTGTT…
>TCONS_00050939-[4]-[+]-[u]-[2289]-[2]
GAAGTCTTACAAAAAATTATCCCAGGATAGCATAACTACTACCAGCCACAGAACTAGGACTCCCCCCCCCCCAAAGAAAATCCCATTGTCCCTTGATTGCAATCATCTCCTCCAGTGTGCAAAAGACATGGGGACCCTGACAGGATAGTGCATGTGTCAGCTTGAAAGGATTAGGAAGCACCTAGATTAGTGAGTGTACTTCCTGGTGTATCTAGGAGGAATTTCCGGAAAGAATTAACGAGGGGGAGAAATTTCTCTATGATACTATGCTATAAACTTGGGTCCCAAACAAGAAAAAACAAAACAAAATAGAGAAAAGGGAAAAGCCAGTGGTGTAGTATCATCTAGCTGCTTCCCGTCACCAGGAAGCACTCTGTTCTGCCATCCCTCCATGATGGG…
>TCONS_00046510-[3]-[+]-[u]-[2037]-[9]
GTTGAAGACCCAGGGCTGAACTCAGAAGCCACATTTTAGCTTTGCAGCAAGTTGCTCACATTGCAGAATCTTCTGGGAGAGCCACCTGCTGGCTGTCCTGTGACACATGGACTGAAGCAACCGCTTGGACCTCCAGGCTGGCCCTGTAGACCCTGGTGCATCCTGGAGAAAGCCAACAGAAACAGGCTGCATGCACAGCACTCCCTCCCCACTCGCTGAGGGGCTCTCGGTCACTGCGTTTCTGATACTCCTGCAGCTGTCTCAGAGGACCTAGCTAAGTCCAGAGATACCACGTGACAGACACAGGAAGAGGCCTCGTACCTGGCAAAAAAATCTGGAGGTGGCGGGATCCCATCCACCTGTGACCTCTGGCTTTTGTCACCGGGGCTGCCCTGAGTC…
>TCONS_00012489-[10]-[-]-[u]-[688]-[2]
GCTGTGAACGTCTGTATATGGGCGTATAGAAGATTTCACACAGGCATAGTTTTTAACTGTCTTGAGTACTTGTGGGCATTGGCATCCGCTCAGCATCTGCTAGGGCCTCTGTGCTGGGTCCAGACATGGCTCCGTTTCACTTGTGGGTGCCCCTTTAATACCCGAACAATATATTATATATTGTTTCTTTACTAATCTCACTGCACTTGCCCAAAATTCTCCTCCTGAGACTTAACCAGAGAACAGAGTCTCTGCTGGGCTTTTCTGAGACTTCCTTTGTCGGTGCAATGAATCTGAGTCTTCACCTTAGCCTCAGGCAGACTCTTCAGACAGGGGCAAAAAGCAGCCACATTCTTCACCAAAACACCACAAAAACAATCTCCAGGCCACACACTGAAA…
>TCONS_00041301-[2]-[-]-[u]-[1089]-[2]
AGTCACACTCCCAGCAGCCATCCCCTTAAAGAAAACTGAGTTCTTCCCCACCCCACCACTTCCAGAAACCATCAATCGTGGAGAGCAACACTTATCATCCTTATTATGATTTTTAGAGTTCTTTTTCAATGGCTTTCTAGTCTGTTACTCTTGTTGTTGTTTTTGGTTTTTTTTCAGAGTAGAGTGGGGGTAGGGGCTGTCACGGAAGCCTTTTGTGTCCGGCTTTCTCGACTGTGCACCTATAATCATCAATACCACTGCAAAAGTAGTTTCCTTGCCCTTTGCAGTCAGCAGGAGCATGGATCACGGACTCCCACATGGTTTCTGGTGACATCCTGGTCTCTGGTGTTGGCACATACCACGGACCTCAGCACGGTCTCCAGTGGCAGTATAGACCAT…
>TCONS_00012488-[10]-[-]-[u]-[677]-[2]
CTGTATATGGGCGTATAGAAGATTTCACACAGGCATAGTTTTTAACTGTCTTGAGTACTTGTGGGCATTGGCATCCGCTCAGCATCTGCTAGGGCCTCTGTGCTGGGTCCAGACATGGCTCCGTTTCACTTGTGGGTGCCCCTTTAATACCCGAACAATATATTATATATTGTTTCTTTACTAATCTCACTGCACTTGCCCAAAATTCTCCTCCTGAGACTTAACCAGAGAACAGAGTCTCTGCTGGGCTTTTCTGAGACTTCCTTTGTCGGTGCAATGAATCTGAGTCTTCACCTTAGCCTCAGGCAGACTCTTCAGACAGGGGCAAAAAGCAGCCACATTCTTCACCAAAACACCACAAAAACAATCTCCAGGCCACACACTGAAATTATTCTCCCT…
>TCONS_00015132-[11]-[+]-[u]-[584]-[2]
AATCTGACCTCCACAAGACCCAGATGCAACCTAAAGTATTCTGCCAAGACAGCCAAGAGGAGACCCAACTCTACGGCAGGAGACAGCACACTAGACCAGGGTGTGAAATAGCCTGGGGCTCAGCCAGTCGCCTGTAGATGTGGACAACTCCCACTTCCCAAATAGATTATTCCAAAGCAAGAAATACACATCAGTTCCAGACGGCTTGAAAAATGCAGCTCCTAATTTACTCATCCTTAGGTATGAATCTCTCCACAGAAGCCTCTTATCTTTCCATCTATGGCTGTTTCTCCCAAGTAGTAGCCCTGGTGCTGGAGCCCGGCGTTGAGCCGTCTGGTGAGGATGCCAGATGGCTTCTTCTTCCCAGGGATGGCCACATTCGTCCCATATGGGTTAAGC…
>TCONS_00066050-[7]-[-]-[u]-[1401]-[4]
TGGAGAGATAGCTATTTTCTCATATTGAAGGAATGAGCACCTCCAGAGCTAGCCAGCATCAAAAGAGCCCTTCAGTGTTGTTATTCTTTTCTCTGAAAACTAACTCCTCGAGTCATGCATGGAGGTTTCAACCCTGACTGAGAGAATATGTGAAGGACAAGCTTATGAAATGACTGCTGATGGAGAAGCAGGCCCACTTGTCTGTCTTACGCTAAACACACCTAGACATCATTCTCTTTTATTTGAACTTATAATTGCACACTGTGGACATAGGAGACCCAGAGGTCCTATTATATAGAAGAAAAAATACCTTATATTCTTCCCCTCCCATTCCTCTTCTACCAGATGGTCCACATCAGCAAATCCTGGACATTGTCTTCAAAACAAAACCAGTCAGCA…
>TCONS_00045764-[3]-[+]-[u]-[1728]-[2]
CCCTACCTCATGGAGGTAGCGTACTCAGGAATCCATAGGCCACATGTAATAGAACCCCAGGTCTCCTGACACTTCTGTTCCTCTGGTTTCTGTTCTGTGTGCAAACGTACCATAATTCTGTAAAAATGTCATGTGTGCTTTATAATAAGAAATTACTATATAGTTGGACTTGAGAAGATTTCCTATACCTACTGGTTATTCTTTATTACTGAGACTTCCATTAAAATAGCTGATGAACCTTCTTCCTTTTGAAGCTCCTGACTGAATGGAGACTGGAAGCTTAGACTGCTGAGTTACATTTTGGCTAAATTGGGATATTTGGAAAATTTGAAAATGTGCTGTTATTGAGTAATTTTGGTTTGTTCTTGCAATAGAAAGTATGGAGTTTGGAGACACCTT…
>TCONS_00018347-[12]-[-]-[u]-[1210]-[3]
GAAAGGCTCCCGTAAGCCTACCCCAAGTGCAGGGGGCCCTGAGGAAGCCAGCCTGGTGTCACTACTCGCCAGGGCTTCCCACCTCCATGGAGGGCATACTTCTCAACCACCCAGCAGTCCCTCGCCTCTGTCACGGGGACAGGAGCCCTGGCATCACAGAGAGAGAGAATGGGCCCTTGTAAAGTCCAAGATTCTGCCAGAAGGCTCTGGGCCACTTGCACTGGCCCCCTGCTTCCGGGTAGAAACTCCAGCCCCCTCAGCAACTGCCACTCCAGAGTTCCTCACATTAGGGAAGGTCCCCCTCTGCGCCCTGATCTTTGAGACTTCAGACAGGGTGTCACTATGCAGCTCTGATGGTCTGGAAGGCACTCTATGTAGACCAAGATGGCCTTGAAGTCC…
>TCONS_00035402-[19]-[+]-[u]-[1948]-[6]
GAGAGAGAGAGAGAGAAACAGAGAGAGAGAGACAGAGAGAGACAGAGAGACAGAGACAAAGAGAGACAGAGAGAGACACACAGAGAGACAGAGACACAGAGACACAGAGAGAGACAGAGAGAGGAGGGAGGAAGAAGAGGAAGAAGAAGAAGTAGAAGTCATTATGCACAGGGAGCTTCGACCTACTGCAGCCCCAACACTGCTTACGGATTGATGGAAGAAAACTGCAGCTCTGCGTTCGGAGGACAGCAGCATCTCCCGTCACCCCTGGACACCTTCCATTGCAGAGGCTTCTAACTTCCTGAGCAGTTATGGAGTAAAGGAATACCAGGCCCTGTGCAGATCTGTCGTGAGCCTGATTATACAGCCCTCCTGGGAACCTGTCTTCTTGCTGCTTCA…
>TCONS_00035511-[19]-[+]-[u]-[2918]-[2]
CAGCAGGCCTGTGGTCTGGGTCAGGGGCTAGCCATTCCTTCAGGATAGCCCTGCAGCTCAAGCTGTAGGGCCTAGAGGACATGAGTCAGAACAAGGATCCTTTCACACTCTGTGTTCTCCTTGAGCAAGGCCGACTCTGTAAAGCACCTTCCTCCCATTTTCCTGGGGGTTTCCTCAAGGCTTGGGGCCAGAGAAGTATATGGGAGGGATAAACCTCAAGAGAGGATGTTTCTACACCTAAATAAGTCCCTGGGAACAAGGAAGCTCTTGGCTGAGAGGGGCCTCAGGGTTAGGCCAGTCTCTATCAGGAACCAGGAATCAGAAGGGGACACGTGTCTACTGGTTACCCTAGACAGACATTGTACTAGCGAGCCTTCTACAGCACACAGGGAAGCCCCA…
>TCONS_00064430-[7]-[+]-[u]-[1305]-[4]
AGACCCTAGAGACCAGCTACTGGGACAGATGCACTCAAGGACTATCCCTTCCCTTCCTTGTGCCTCCTCCCAGCTACGTGGCAAATGATAGTTCTACCTTCTGCTCAAGAGACCCAAGGATGAAGGCAGGAACATGCATGGTCTACACAGAGCAGATACCATTTTTCAGTTTTTCAATCCTAAATGATGGAGCCCTCACCCCCAACCCCCACTCCGGGCACACTCAACAATCTTTATATGTTAGATCTCACACCATTCCCATATCCTTTCAATCAGGTCAGATCAGAAGGACTTCTCGGAAAGCTGGACCTCATGGCACTCACCGATCATTCTGATATCCAGAGAAGCCGAGGTGAGAAGCATTGATTTAAGAGATGCCAAGTAACTCAGCGGATGTCA…
>TCONS_00025543-[15]-[+]-[u]-[1073]-[2]
GTGTGGCTCTGGTGATGTGGGGAATTCTTGGAGAGCTGTTTGTCATTAATCTATTTTGGATTCCCAAAGAAATTGGTTATAATCTCAGAGGAGAGATGCTATAGCAACAGGATAGATGGACTTAGGCAAGAGGCAAAGGTTCTTTTTACCATGCCCCATTGTAGGCTTGCATTTTTGTCAACCATAATTTTAAGATGGGTTCTTTAGAAATTGTTCTTTGGAGCGAATCCCATCTGCATTGTCAGAAATTCATCACAGGATCAGCAGCGGCAGCTCGAGCCGCTCACACACACTTCCTGAATATACCAGCAGTTCAGTTCAGTACTGTTGGGTAACAGACATGAGTCAGCGGAGGTGGCACGACAATGCAGAAACAACCAGCGTCTGTTAAATCAGTGT…
>TCONS_00028693-[16]-[-]-[u]-[1943]-[2]
TACCCTTCAGAGATAATAAGCAAACTCATGATTAAGTGCTTCCCTCTATACAAGTTGCCTTGGTCATGGCATCTCTTTCACAGCAGTAGACAGTAACTAAGACAGATGTCTGTCTGAGAGATGGCTCATCCTGCTAAAAGATAATTAGACCAAAGGCCTTTGGTGTAGTCTGTAGGTTCAAACACATGGCTTCTGTTACCCAATCTTTCAGAAATTCCTTTAAATCCATGTAATGCAGATTTCTCCAGAAGACAAGGTCTGTGGCTCAAGGTCTTGTTTTCAGGAGAGAGGACGAGAAAAGAGCCACAAGATGTTCAGAGCAGTGGTAGCATACAAAAATGTTTCTAAATCTGACAGTGTTCCATATTCAAAATCTTTATTGTACGTGTGCTTGTCACC…
>TCONS_00039709-[2]-[-]-[x]-[1416]-[4]
CCATACTCGAGGCTTAAGTGGTATATAATCCTCATCTGCAGGAAGAGCGACCTCGTGTGTACAGCCTTCAACTGTTTCAACCGACTGTACCTTGACTCTGGGCATCAGGTCCGCCAAGCTTAAATCTTCATTAATTGAGTCTTCTATCCTGGGCTTCTTGCCAAAAATAGGTTCATCTGTGCCTTCAACATCTAGATCTCTCTTGTTTTTCCCACTACTGGCTGGTTCTGACTGTAATCTGGTATCCAGTCGTTTCCCGGCCTTGTCTGCAGGCCCCGGTGGCCCCTTCCATTTATCTTTCTCCTTTTCTTTGTCTTTCTTGGTTCCCGCTGCAGTGGTCGAATCATCCTCGAAAACGCTGAAAAGCTCATCCCCGAAAGCGTCCGCCATCTTTCGGAA…
>TCONS_00000374-[1]-[+]-[u]-[467]-[2]
TACTCATTTATACTTCCTCATTCTCTGTTCTAATGTTGAACACAAAAGTGGTTTTCAAAGGTTTAGTTGACTTAGAAATGTCAAAATATCATTGAAATGAGAAAAAAATATAGACCCAAACTCTGACCATTACCCAAATCTTGCCTTCTAAATTCTACTCTCATGGCAATTATTTTATGTGAAATAATATCTTATGTTTGTATTGTTTTTAATGTGTGTAGGCAAGAAAAGGTGTCCAAGAAAAACACTTATCTGGAGTACTGTTATTTGAATTTTTGGGGAAGTCTCTGCAAGCTGGTGGGTCAGCTGGATTGGAATACACCGAGCAAACAACAAAGATGTTACCTCAAGCAACGAAGAAGCTGAGAGAAGTTGCCTCATGGGAAAAGCAGAGCTCCC…
>TCONS_00035404-[19]-[+]-[u]-[1728]-[4]
AGCACAGGGAGCTTCGACCTACTGCAGCCCCAACACTGCTTACGGATTGATGGAAGAAAACTGCAGCTCTGCGTTCGGAGGACAGCAGCATCTCCCGTCACCCCTGGACACCTTCCATTGCAGAGGCTTCTAACTTCCTGAGCAGTTATGGAGTAAAGGAATACCAGGCCCTGTGCAGATCTGTCGTGAGCCTGATTATACAGCCCTCCTGGGAACCTGTCTTCTTGCTGCTTCATAAAGGCTGGGGCTTCTCTCTTTGTTTCCCATGTAGAGGTGGGGGCTTTGGGGCTGGCCCCTTCTCTGTGAATTATTTGCAACCTTTTCCTGCTCCCCTCACCCCACCTCCACCCTCCGTACTATGACCCTGGGAAGCTGGGAGGGGCTGGAGGGGTGGAAACT…
>TCONS_00007957-[1]-[-]-[u]-[2520]-[3]
CAAAAGCAGGGTGTGGTGATGTGTGTCTGTACCCCAGCTCAGGAAGCAGGGCAGGGGGACAAGCAGATTCCACGAGACAGCAAGTCTAGCTGAAACCGAGCTCCAGGTTCAGTGAGAGATCCCACTGAAAAAATAAGTTGGAGAAGAATAGTGATCATGGGTCTCTGGCCTCTATATGGACACAAATGGGGCATGCATGCAAATAAATTCACAGGCACACGCACATGCACACACTCACACACGAGCACGTTCACTCGCTACACCTCAAACAAACAGCATACAGCTGAGCCACAGTGTGTATGGACCTTGTACTCTGACCGAGTCGTGGAGTCGGAACGGAACTAAAAAAAAAAAAAAAGTGACAGTGTAACTGAGAAAGTTCCCGTCCCGCCGTGTCTG…
>TCONS_00050970-[4]-[+]-[u]-[1794]-[2]
GTGGGGACAGGATTCTGAAGGTCAGTCTCCATGGGGGTCCTTCTGGGGAAGAGATGGGTTCACAGCTTCACTGATGGACTTGGTCTGGGGACATTGTGCTTAGATCAGTTTAGGGTATGTCCTTGGAGCTAAAAGGCAGGGTGTAGGATAAATGGGGAGGTGCACGGACAGAAAGGAGAGAGGAGGTCAGCAGGCTGCAGAATGAGGACAGACAGACTCAGATGCCACCAACACACAGATGAGCAGAACAATCATGGCCAGGAACTGGAGTGCTGGAGCAGCTTAGACACTCAGGTGGGGGTTGCCTCCCCTCCACTCAAGCCAGAAAGCTTGCCCAACAGGGATCAGGGGCACAAGAGAAGCTGCTGAGTCCAGATTGCTGGAAAACTGTAAGGGAGG…
>TCONS_00023401-[14]-[-]-[u]-[792]-[2]
AGTTGCAGTTAGAAAATGTCTCTATGAAACCTGAGGCTGGGAGGCTCCGACGTGACTGATCTGCAGGGAGGGCTTGCCTGCGGAGAATGTCACATGGAGACACAGGCACAGCGTTTGACAGAAAGGAACAGGTGCTGTGGTACATCCCCAGAGAGCCAGGGCTTGGAGAGAGAGGAATTGGAAACTACCAGCATGCCTGCAGTGCTGGAATATTCCCGGAAGGCAGCCATGATGTCACCCATCCAAATTCACACACTTCTAAAAGGAACTGCAGCCTATGCCAAGAGAAGAGCAACCCACCGGGCAGTCCCTGTCAAGAGATGCTGTGTGATCTTTTATGATCTCAGGGATCCAGCAAGGAGCACTGTTGAGAGATCGATCCTCCCAGAGGGAGCCATG…
>TCONS_00063728-[7]-[+]-[u]-[2817]-[2]
ACTCTGCATACTACCAATGGAGAAGCGTAGACACCAGCTGAGCTGTGAGCCCTATTTGATCTACAGTTGTCACCTGCCTGCAAGGTATGCTGGCACAATGGTGGCACAAAAGTCATGGGAATAACCAACCGCTATCTGATTTGACTTAAGGACTTCTCCAGGACTATTTAAAGAGACCCTGCCTCAAAATAAAACCCCTCAGACGAGAAGCGGCTCTTTGGTAAAGGCTGAGCTGAGTCCCTCAACACAGTGTGCACATGAGCAGGTGACAGCTTGGAGAAGATGGAGCTCCCTGGGCCTTGGGCAGCTGCAGCTGTGCTCTTTCTTCATCAAGACGCCTCTCCAGTTTCTACTCTGGCTTCGTTGGGCTGGATTCAAAGAGAATGAGCTCTTACCCTT…
>TCONS_00001015-[1]-[+]-[u]-[675]-[3]
TGTGTGTGGTCCTTCCCGGCCACCATAGTCGAACTTTTTGGAGGCGGGGTGAAGTGAATGGAGTGCCTTGCAGATCTGAGCTCAACCGTCCGGCCTTGGCTAGATGACACAGAAACTGGCTGGACTCGAGACCGCGGGATCTTCCGTGGAGATGGCAAACCACTGCCCTTGGCTGCTGCAGGCTGAAGGACGAGGGCTTAGAGGTCGCGGCCCGCCGGAGGAATACTCCACACAGTTCCAAGCAAATCTTGCTCCCCAGGGTTATCTTGGCTTGAGAAGAACAGAAAATGAATGATTTTCAGAAAAAAAATGGATTTCACGATGTTGAAAGGCAGGTTGGGATGCCCGTGGGTGTGGAGACGAGTCTCAAAAGAGGAGTTATATCAGGCCACGAGGAAA…
>TCONS_00030522-[17]-[+]-[u]-[543]-[2]
ACGGTAGGCCTCTGCTCCTGAGCCTCTTCCCAGGAGATCGCAGCCATGCTGGCCCAGTCCCTTTGCCACTTGCCTCTCACAAGCTCACGTTTGGAGGCCTCGGAAATCCGCTAAGCAATGCAAAGAGCTGGGTCCCTTTTGCCTGGGGAGGAGGAATGAGACCTGGGCAAGAAGAAACCCCCAACTCGAGGTTTGCTGTGGCTGACGTCTCACAGGAGCACTGTGGGATAGAATTTATGTTGACTGCTCAACATCTCTCCTCTTGATGGCATCACTCAGGCTCGCCTCGGCTCCCATCCTGCTCAGCAGCAGCCCCTGGAAGCTGGACCCATTGCTACTCTGAGGACTGGAGACCAAGTGTCCAAGCTGGAGCCTCATATTTTGTCCAAAATTCTATGG…
>TCONS_00043360-[20]-[-]-[x]-[444]-[5]
CCCAGACTCTCCTTTGACAGTGAGGATGAGGCCTTTCACCTTTCCTGTCTTCTCAATTCCAGGCAGAGGCTCTGTGTTCACCTTCAGGCTCTCTAGAAAGGACCTTTATCAAGTCTTCAACTTCATGGAAGTCTTCTTTTGTGAAACAACACAGCTGCAGAAGCCAGGGTGGCGTGGCCACACAAGGGAAACTCAGCCTCTGGGGTAAACCACCTCAGTCCGAATCGGGAACTTTGTGTGAAGTTGTCAGTTGGTTGCAGTTTTCGGACGAAAGCTGTTTCGGAGAGGTTCATTTCCCTCGCAATATGCTGATGAGCATCTTCATCCAATGTGCTCTCCAGCAGGCAGACTGCGGCAGGATTACCGTGGAAAGCTGTCACTGTGAACGCATCTGCTATG…
>TCONS_00033812-[18]-[-]-[u]-[4982]-[2]
AATTAGAATAATGGAGATGCTGCTGAAGGAACAGTGTGGTTCCCCCTTAGTGGAATAAAAAATCATCAGGAAGCTGCCACTGTGTCTACTCTTCCTTGAGACTTACTTCTTGGCCACAACATCATAGGCACACTTACCGGATGCTGGTTCCAGGACAGAGTCAGTGGCTTAGAGAAGAGGGGACCTTCCTGCTAGAGTACAGACTTGTCACTCCCCTTTGGGGCCTGCTTCAAATCATGGGACTCACAGAGATGAGACTTTGCAGCTGGAGTTTTATGACATGGTCTCTTTACAATCTCATGAATAAAGGGAAAAACCTATCAGATGACATCTATGCTTTTTCCAGATGTTTTGCTGATTCCCTGCTATGCTGTCAGGGAAGCCAAGAGGAGGATAAAG…
>TCONS_00025681-[15]-[+]-[u]-[438]-[2]
AATATGGCTGTTTGCCCTGGGAAGGTCGCCTGCAATGGAGGAGTGAAGAAAAAAGACCGAGACAGAGCAAAGGGACAAAGCAGAGAGGAAGAAAAGGAGCTTAGGCACCGGGGAGCTGACTCATGGCTTTGGAAACCAAGAGAGTCACACTCCTTCCCAAGAGTCCAAGGTCACAGGCCAAGGGCTCTGGCAGTTTTGGCCATAAACCTGCTCCTGACCCGACCACGGTCAAGTTCAAGGGCATCAGGAAGGCAGCATGGAGACTGAACACAATCCACAGGTTTCTGAGCGCCCCATCTGTGCGCCTCTCCGTCAAATACTGCAGCAGCTTGCAACTTAATTGGTTTTCCCCACTTCTTTGTTTATGCGAGAAAATAAAAATGATTTGATCCCCAAATC…
>TCONS_00049484-[3]-[-]-[u]-[660]-[2]
CGCGAGCTTTTGGAACACCGTGATTAGTGCACGGGGATCAAATGGAGACAGGGTGAACTAAGTTAAAGGTGGCTCATTTCCTGGGGCCTGTTGTCCTGAAAGATGGTACCCCTGGTGGGACGGCCTCTCCAGGGTTCTGGAGTCATTAGGTGACGTCACAACAATAATATTTACCCCCACTTCCTGTGCTCTGCTTCGCTCACGATCATCACGCCCCGTCCGTGCCGTGACCCAGGATGCTGGTCTTGTGACCAACCAACCCCCTTTCCCAGTTAAGAGCACTACAGCTTAGCCTTAGAGTTGGGGATGACTCCAGGCCACCAGCGATTTGGCGGCAGGCCATGACTGAGCACGTGGCCACCAGAATCTCATGGACGGCTCCTTGAATTCTGGCACAGT…
>TCONS_00029802-[17]-[+]-[u]-[2112]-[5]
AGGAAGTGGTCTGGTGACTCCCCAGTAGGAGCCAAGTTATGTGTAAGTGAGTGGGCCAGCTGCACCGGAGTTGGATGGTGATATGGTCTCCTCAGAGGCTTCGTCACCACATACCAAGGTACCCAGAACCCCTGATGATCTCAGCTCAGAGCCCATGAGTACATTCCCTCAGGCTCCTGCCACCTTTCCAGAGAAGGCACTGGACCAGCCTTGCTGAGTTTCCTTCAGCGTCGACACTCACTTCCTTGTTGAAGACTAGAGGCCATGGCAGAGAGCTTCTAGAAGATTCTTGACAGTGACTACCAACTTTCTATTGGGTGTTTTTTTCATCCAGAGATGAGTGCTGATTTCCTTCTTGGTGGCAGAGGTTCCAGAAATGCCTCCTCTATGATCCTGTCC…
>TCONS_00074792-[X]-[+]-[u]-[1029]-[5]
GGCTGGAAACCAGAAGGATCCTGTCCAAGTCTATTCTTAGCTTCCTGTGTCCTGAGGGCTCCAGGTGGATTCTACATGGACCTGAAAGATGAGCCAAGAGGAGGCCTCCCCTGTGCTCTCAGGATTGAAGCACTTCTGAGTGTCCTGCCCTATCCCCAGGAGAACTGTGTACAGAGAACTTTGGGCCTGTGTCAGCATAGGGCACAGCCAGAAAACAGAAGGATCCTGTCCACGGCTGCTCTTAGGTCCCTGTTTTCAGAGGAATCCAGGGGACCTGGATACAGTGCGTTGTAGAACCAGTTAAGTTCCAGGAACATGCAGAGACAAGAAGGATCTTGTCCCAGATGGCTCCTGGTTTCCTATGTCCTGAGGGCTCCAGGAGTATATCTCTGAGCAGAA…
>TCONS_00020631-[13]-[-]-[u]-[726]-[2]
AAAAGCCTGGGTGTTTTCACAGAGCCTGTGACGGGACACAAGGGATGGGAGCTGAGGGAGCTGTCGGGAGTTTCGTCAGTCCCGGGATGGAGCCTCAGCTTTTATCTTCTGCCTCAGTAGCCTTGGATGGAATTTTTGACTCTCAGGAGATTAATTTCTGAGCAGTGATGATTGTTTGATTTTAGATTAGAAGACAGCCAACACCAGCATCAACCAACCCAACAAGACAGTCCCTAAAGAATTTACACTCCGTCTAAGACTATATAACTATAGCCTCTTCCCAAAGCAAGTTTCTGAGACAGACAGACCTTGAAGTGAAGAAGAAAAGAAAGTGTGCCTCATTCTCCACTGGTGTCATACGGAAGGCCCACAACTAATGTCCCAGTTAGATTTAACTAT…
>TCONS_00030138-[17]-[+]-[u]-[551]-[3]
TACCAAAAAAAAAAAAAAAAAAAGCTTCTTTTGCAGCAGATGGAGATCATTACAGAGATCTACAACTGATCAAAACACAGAGAACAGCAGCTGGTGGAGTGTCTCACCCTACCTCACACATCTACAATGAAATTCATGCAGCTAAGGCTCAAGAAACATCATGTGAGCTTGACGACCGGGACATCTGCTGGGGCCTGGTGTCTTCTATGCATGACAGAGACGCACCCATGAAATCTCAACAATATGGTTCCTAAACAAGACCTGCACAGTGATGCAACAGGTTGACACGTCACTATAGATAGAGGAAATCTCACAAAGTAGCCCTTCCAGATAAAGAGCTACAGGCATTCAATAGCTTCAAAGTCAAGGACTCAGAGCCTCATCATCTTGTTTGGAGAA…
>TCONS_00049332-[3]-[-]-[u]-[2378]-[2]
CGTGGTTGTGGGGAGAGAACGAAGTGAGAGGTTCTGTGTGTTCATGAAATACAGCCTCCTCAAATGAGGAAGGAGGAAGTGTTGCCTGTCTTCACAGGCCAGTGAAGTTCAAGCTTCAAGGAAGCAAGCGTTTCCTGCCGTGGTCCCAGCACCTGAGACCATTAAGGAAGGTGGTTCTGAATAGAACGCGTATGCCAGCAAGCTCAGGTCTAGACCCTTCAGTCCGTGACCCATTTGGACCTTCCTTTTAGCCAGGAGCTCACCTTTTCATCTTGAATTTCAGACTTAGGATAACAGAAGGAACATTGGTAGGGATTATGGCTACTTTGGGGTACCCAGAGCTCTGGGTTGGCTACAGTTAACAGTTAACTCCTTCGACCAATCAATAGTCTTCCTTCC…
>TCONS_00034587-[19]-[+]-[u]-[947]-[4]
AGTGTTGGATTTAAATCCCTTTAGGCACGCCCTATTAATGCTCTTGTGTATCACACTGTGAGCAGATTCATTCATTCTCTAACATTTGCTGAGCCCTATCTATGTCCTGGCCATGGTGCTCAGCGCTGGGTACAGAAGGGGGAACAGATGACACCCTGACTCCCGAAGCTCTGGATTTGATTTCGTAGCATGAGGCAGACAAGCACAGCAACAAGATCACAGCCATCAACAGCTGCCTCAGATGCCAGCTGTGCACACTGGAGACACAGAATGAGAGAGACTCCTGGACAAACTGAGACCTGACAGGTGAACCAAGGTCCTGGTGGAGCAACTATGTCTGATGGATGCAAACTTGCTACCTACAAATCACGGAGCTAAGCATCAACCTGAGTGGCTAAT…
>TCONS_00027432-[16]-[+]-[u]-[2686]-[2]
CTCCTGGGACAGAGGACAGCTGTCAGGCTTTTTAACCCCAAGCTTTTGCTGTGACTCAGAGCTGTCACACCTGTTAGCTGTTCTTGTGACAATGTGTTCTTCAGGACAGATTACAAACTTAAAACTCCCATGTCTTCTCGTAAACAGAAAAAGTCATGTAAGCCCTGGGGAATCTACAAAGTCATAAGACTGGGGTCCACCTCTCACAGTCAGACAGACTCCAGGTCCAGCAGATACAGAAGAGCAGATGGGAGACCCGGCCTTGTGGGATGGAGTAACTACTGGATTCCTGGACTTTCCATCCACAGCTGGCTGTTGTTGGACGAGCTCGACTGCAACCTGTGAGTCATTCCAACGAATTCCCTTTACACGTATAATGGAATCCTCACCTCTGTGACT…
>TCONS_00038091-[2]-[+]-[u]-[1641]-[2]
GGTTCTAACACATCCAGCTGATTTGCATTTTTATACCAAATCAGTTCTCCTAATTAAAATGGTTCAATATCCCTGAGTTCTCCGGCCCTCATACATTTGTAGGAATTATTTATGCCACCTTCTGCCCCTACCCAAATGATCTCATCACTCCTTCTAAATCACTGTATTCAAGTTCTTCATTATTTTGGCTGCTTTTTAGAATTCAGCCCCATTTTTCAACACTTTTCAGAGTGTTGCTTAACGACAGCACTAAAAATTCTTGACATTTATAGTACTTTCTACATCTCACTACTATAGTCTTTAGTGTTAAAAAAAATCCTCCACTTTGCTGCTTTAAATATCCCTTTGGATTAAAGCGTATCACAGTTCGTGTCACAGAGAACCAGAAAAGCTGTTGAG…
>TCONS_00038050-[2]-[+]-[u]-[702]-[3]
TGAAACGGCCGCGGCGGCGTGGTGAGCGGCCCGGGCGCCGCTGTCCTCTCCTTCCCCTCCCCTCCCCTTCACCCCCTCTGGGGGGCTTCTCCTTGGGCCCGCCGCCGCACCCCGGCTCCTCGGCGGGACTCCAGGAGTTCTCGGCGCCCCCTCCCCGCCCCAGCCCCCCAGGGCGGCGGGGCCGGGGGGGACTCGGGGGGCCGGCTGCAGCCTCCGCCCAGAGGAAACTTTACCCAAACAAAATCTTCGAGCTTTCTGATTGTGACTGTCCCGGGACAAGTGGCCCAGGACGGGCTGAAGCCACAGCCTGCAGAGACCCAGGAAGAGAAAAAGCGGTGAGCGGGGCTGCTGCCGCTGCCGCCGCCGCCGCCTCAGCTTCTATCCCGGCAGCGCGGAAGA…
>TCONS_00071807-[9]-[+]-[u]-[770]-[2]
AGCCTGTGTGTCTACACTGTGCTCTGTGTCTCCAGTGGGGCCAAGGCTCACTTCAGCTCAACTCCTGGACTAGCTGGAAAGGCCTAGAAGCCAAGTGCTTTTGTCCTTACCTTGTCTCTTTGTGTCCACCTCTCAGGTAGGAGATGGAGCAGTGACTTTAGTGATACAGGATGCTGGCTGAGGGAGCAAACTGGGCCAGGAGGCACCATACCTCTCTTCCTGGGAGCCCAGTTGTACTCTAGGTGCTGGGCTCCCAGCTAGATGCAACTCGCCAGTCCTGCTGATTACTGCTTCTGGTGTTCCTGATGGTGACTTCCAACACGGTCGTCCAGCCTTCCATCCCCCCAGCAAAGAACCTTCTGGTTACTCTGTGGCCTTAGGACCCAACCCTAGGAGCCT…
>TCONS_00068960-[8]-[+]-[u]-[668]-[2]
GTGGAGAAAGAAGGAAAAGGGGAAGAGATGGGAGGAATAACTATAACAAAAATAGGATTATAAATGCGTCCTGTATTTATGGTAAGAATGAAAAGCAAATTCAACTGAGGTCATCCTTAACGGCGGTCCGCTTTGGTATAGCACGGGGCTCCTAATTTACTTTTTATACTCTAGTCTTTCTTCAGACATCACTAGCTTCCCAGCAACTAAGTCTTGTTGGGATGTTTAGCAAATCGGGCTCATCGTTAATAAAGACTTTTTTTAGGAATTATGATTAATGAACTTACTTTGAAATATCCTTACGTTTTTAAAGTATGTGTTCATGTCGGGGAAGGTTGTCTGCATGAACGCAGTACTTGAAGCAGCTGGAATAAAACATTGGAACCCTGAGCTAGGGAA…
>TCONS_00018345-[12]-[-]-[u]-[1748]-[3]
AGTGCAGGGGGCCCTGAGGAAGCCAGCCTGGTGTCACTACTCGCCAGGGCTTCCCACCTCCATGGAGGGCATACTTCTCAACCACCCAGCAGTCCCTCGCCTCTGTCACGGGGACAGGAGCCCTGGCATCACAGAGAGAGAGAATGGGCCCTTGTAAAGTCCAAGAAGGAGCTTTGGAAACACAGTCACAAACTGGCCATGACCCCAAACCTAGGCTCTGGTCACCACTGACGGCTGCCTCGCTGACACCAGACAGAGGTAAAGCTGCGATGGGATTGCCAAAACGGGCCTCTGCCTTCTCGGTTTTGGTAAGTTGGCTTAAACCCCATTACCGTCTCAAGTTGACACTGATGAAAGCTTTGTATTCAGTTGGGCTGAGAACAGGTAACTCGGGGGACA…
>TCONS_00034752-[19]-[+]-[u]-[1759]-[2]
TCCTTTCTAAGACTTGGAATGTAGACTCAGCAGCTGGAGATCTGGGTGCTGCCTTGAACGCTTAAGCAAGGGAACTGGAATATAGCACCAACCACTCGGTTTCTGGTTCTTCCCCCATCGTATGCTATGCTTAGTGGCATAGATTGAACAAGAGACACTGTAAAATAATTTGCCTCACAAAAGCTTGTTGACGGTTGAAGCAACAAGCACAGGGTCACTATTCTACCATTTACACTTGATTTTGGTCCTCTAAGGCTTGCCAGAAGAGAAGGATCGTGAGTTACAACCCCTGCAGATGCTAGAAACAGGAGAGACTCCTGACTGCTGGCAACCAGTGAAGGTCACATACATCTCTCTAGCTGGGTCTCTCTCTTCTCCAGCGAGCTACACAGATTTGCT…
>TCONS_00068382-[8]-[+]-[u]-[958]-[2]
TCACTGAGCTAAGTAGGGTGATGAGTTTTAAGTGAGCTTTACGTGTTCTAACGCATACCCAGATGGTCTAACAGTTTGACTCTGGAGTCAGCGGTGATAATGACAGATTCCAAGACTCTCCGTTCCCCGTGTTCTTGGATTATTCCCGTGGTGATGTGATCCTGCGCTCAGAAGTTTGGACAGTGGCCTCCTGTTTCCCCAGCTTTCTGACTGGCAGATGTCTCTGGATTGGCTAGAACACCTGCAGGTGTCTCCTATGGCTGGCGGCTGGAATCTGGCTTTCATCGGTGCTAAAGACCCAACCTCAGGAAGCAAAAAGAATCAGGTGTTGGAGCCTAGCAGTCCTGAACCCTATTTTGTTCAGATGGCGAGGAACAGGCATTCCTGAGGACTGCATCC…
>TCONS_00038051-[2]-[+]-[u]-[622]-[2]
TGAAACGGCCGCGGCGGCGTGGTGAGCGGCCCGGGCGCCGCTGTCCTCTCCTTCCCCTCCCCTCCCCTTCACCCCCTCTGGGGGGCTTCTCCTTGGGCCCGCCGCCGCACCCCGGCTCCTCGGCGGGACTCCAGGAGTTCTCGGCGCCCCCTCCCCGCCCCAGCCCCCCAGGGCGGCGGGGCCGGGGGGGACTCGGGGGGCCGGCTGCAGCCTCCGCCCAGAGGAAACTTTACCCAAACAAAATCTTCGAGCTTTCTGATTGTGACTGTCCCGGGACAAGTGGCCCAGGACGGGCTGAAGCCACAGCCTGCAGAGACCCAGGAAGAGAAAAAGCGGTGAGCGGGGCTGCTGCCGCTGCCGCCGCCGCCGCCTCAGCTTCTATCCCGGCAGCGCGGAAGA…
>TCONS_00015608-[11]-[+]-[u]-[595]-[3]
TAAAATTTATTGTCTTTTTTTAATGTCTCTTTCCTCCAGGCAGTTGTTCCCACCCCCAGCCTCTCTGCTGCCTGGGAGCAGATCACCGCTGCCAGAGAGGAAGCTGCTATTGCGATAAATTCTGCCTCGTGGTATCAGACTGCTGTCCAGACCACAGGACCCTCTGCAACCCTGGTGACCATGCACACCCACCTCCACCCCGGGCACAGCTGGATGCCGTAACCCACAGAGCCTCTCACACTCCCAAGATGGTGCTACAGATGTTGCTGAGGACGGAGAGTCCACTCGACTCAGCCAGGAACCATCAAGATTTGGTACAAACCACGGTTCTGCAGTTCCTCCACACCCTCTTTGGAAGGCCACTCTCGGTAACTGTGAAGGGAATCAGGAAGAAGGCCT…
>TCONS_00038052-[2]-[+]-[u]-[588]-[2]
TGAAACGGCCGCGGCGGCGTGGTGAGCGGCCCGGGCGCCGCTGTCCTCTCCTTCCCCTCCCCTCCCCTTCACCCCCTCTGGGGGGCTTCTCCTTGGGCCCGCCGCCGCACCCCGGCTCCTCGGCGGGACTCCAGGAGTTCTCGGCGCCCCCTCCCCGCCCCAGCCCCCCAGGGCGGCGGGGCCGGGGGGGACTCGGGGGGCCGGCTGCAGCCTCCGCCCAGAGGAAACTTTACCCAAACAAAATCTTCGAGCTTTCTGATTGTGACTGTCCCGGGACAAGTGGCCCAGGACGGGCTGAAGCCACAGCCTGCAGAGACCCAGGAAGAGAAAAAGCGGTGAGCGGGGCTGCTGCCGCTGCCGCCGCCGCCGCCTCAGCTTCTATCCCGGCAGCGCGGAAGA…
>TCONS_00062156-[6]-[-]-[u]-[2189]-[2]
CCCTGAGGTCATGGGCTAGTGAACATTGCTTCCTCTACAGAAGCAGGGCAGGAGTCTCTTACCACCCTTTGAAAACTTACGTGTTGGAAAATGTGAGCAAGAAAAGAGAACAACTTAATAGTAGCAGCCCACCCCAGAAGCTGGCCTTTCTAACATCTACAGGGGAACAAGAAGGAAGACGCTTGGAAAACTCTATTCCTCTATGTGCTTTGTGTCACATTAGACAAGCTACAGAGACTCCTGGTGTCTGTGTTCTTTTATGAATTGGAGATTTTGATGTTGATCGGAGAAGAACTTTAATTTTACAAACGAAAGGTTGAATTTGTCCTGGAGGCAGATGCATGAGCTTTGTGGCCTGTGAAGGAAATATCATTTTTGGTCATTTGCATAGAGAAGAGA…
>TCONS_00037019-[2]-[+]-[u]-[1493]-[3]
GGCTTCAGAGCACCCGGGGTATCCCCCCCCTCAATGCCCACCTGAAGCCTGTCCTGGCTGGATTTGGGTTTCCTGGTATCTGGAGTTTCTCCAAAGCCAGCTCAGACCAGAGCTGTGCTGAAAATACACAGCAAAATTGAAGACACACTGCTCTCCTGGCTGTATTCCACCTGCATGACCCTGGCACCTGAAAACTGCTTCTTACATTCAGCAAAATGCACGTGCTGGGCCCAAGAGGACCTGGTGGCTATTTGCAGAGAGAAATCTGTCCCATCCAGATATTGGTAGCCTGGCCCTGCTGCTCACCTCCCACTGCCCTGTGACCTTGGGAGCCTTGGATCTCCACCTAGGATGAACTCCAATTCCAGATTGAAGCCATCCATAGCAGGGGATACGGAA…
>TCONS_00073196-[9]-[+]-[u]-[1034]-[2]
AGCAGGAAACAGAGGACAAACACTGTGGAGCACAGTTGTTAGCTGGGACATCTTCCTCAGTGGAACCGTGGAAAAACAAAACAAAAACCTTGTATGCACACATGGCTATATTACTAAATGTTACGGTTTGCCCTGAAGTTACTGTATTTTGATGCTAATTCCACTGCCCCAAGGACAGCTGCCTAGTCAAGGACTCAGAACTCAGGTGACTTCACCAGAAACACCTCTCCATTGAATCTGTAAAGTACAGGTGAGGGGCAGGTACAGGATAGAAGGAGGCCTGTCATTGGAGGAGAAGGAAGGATGGGCTGGAGAGAAGTTTGAAGGAAAAGGAGGAGAGGAGGAGAGAAAGAAGGAGAGAGAAGGCGAGAGGGAAGAAAAGCCATGGCAGGTGATGTT…
>TCONS_00027101-[15]-[-]-[u]-[678]-[3]
CTATGCTAATGGAGGCTTTTGTCTTCCTTCACTCAGCAGAGGGAGCCGTTCAAGAAAGAAACGGTTCTTTGATGCTAAACTATTCACACCTGTTTGATTATCACGAGAATCACAATACCAAGCCAGGCAGAACTTCATCTAACTGGACACAAGAAGAGATGCGATCTCTGCTTCTTTTAGAGTACGAGACAAGCATCTCTAAGAGCATCTTTTCGTTGCTTAGGGCCAAGCGTCTTCCTGTTTCCACCAGACCACACATCAAAAGTCTGACTTCTTCTGCCATTCTTGTAAACTGAAGGTACGTAGCCGTGCCTGGCACAGAGTGAGGAGAGAGACAGCAACCGTTCACTCAATAAATGATGGAACCACAAGGAACAAGGGACTGACAGGTCACTTTGG…
>TCONS_00026632-[15]-[-]-[u]-[2012]-[2]
GCACTTCCGTTTTCATCCCCCCCCAAGGCTGCTGCTCTTAAGGCTCTGCACCCTCGTGAGGGTGGGCAATAGTTGGAGGTCATCAGGTGGTTTGGCCACAGCCGAGGGTCCGGCGGGGATCCTGGGGGAAGATGGTCTAAAGCTCCAGCGGGGCCACCCCTCGACGCTCCCCATTGTGTGCAGTGGGCGAGGGCGGTGCCGGGTGCCGGGACCCCCGCGGCTCCCAGTTCCAAAAGGACCGGGAGGACTCTGTTCGGTCCAGGCGGAATTTGACCACTAGCTGGTTCCTGAGTCCAGACTTCGCTATCCCAGGGACTAGGATCTTACTCTCCTGACTAACCTTTTGGGCGCCAGTTCTATGGCTCTGGTCCATGGCCCAGCTTGATGGGTATGGGTATG…
>TCONS_00024710-[15]-[+]-[u]-[355]-[3]
CTGCTGTGGGACTTTTCCCGTCAGCTCCCTGATCCACCCCAGTGGGGACACGCTCAGGCGACACTCCTGTCCCGTGCTCCCGCCCTCTTGCCTTTCATTCCAGCCGACAAGACCTTGGAAGCTTTGAAGCCCAGCAAAGAAGGGAAATCCACTGAGAAGAGTCTGGAAAGTGTTTGTCATACCAACAGAGAAACCAAGCTTGGGCAAGGTGTCAAGTATCTTGGTGAAGGATAAGGGGCAGAGATACACAAAGGTATTTTGGGGAGCATTTGTGGTGACTTGTGAATGCATTTCTTTTTTTTTTTCATCTTTATTAACTTGAGAATTTCTTATTTACATTTCGATTGTTATTCCC
>TCONS_00018346-[12]-[-]-[u]-[838]-[2]
GAAAGGCTCCCGTAAGCCTACCCCAAGTGCAGGGGGCCCTGAGGAAGCCAGCCTGGTGTCACTACTCGCCAGGGCTTCCCACCTCCATGGAGGGCATACTTCTCAACCACCCAGCAGTCCCTCGCCTCTGTCACGGGGACAGGAGCCCTGGCATCACAGAGAGAGAGAATGGGCCCTTGTAAAGTCCAAGGCTCATGAGATCTGCCCATGCTATGCCTTGTAGTTGGGAATTCTTAAGGAACTGGCACACAGGACAGTCATCTGTCACCCAATTCCAGCACCCCCAGTAACACTACTCAACCCTGAAGACTTAACAGGGGCGGAGCCAAGACGTATCACCAGGAAGCCCATTATGTCACTGTCCCAGCTGTGGCTATGGGCTGCTGTGCCTCACGCCAC…
>TCONS_00046605-[3]-[+]-[x]-[4720]-[4]
CCCTGAGTTCTGCCTGTGCTTTTGCTGATCCCTCCTTGGACCAGATAGAGCTCAGCTCTTGCCTTTGTTGCTGCTAACACTGGAGGTGGGTGTTCCTAGCTGCAGTGTGCTGCTATGCCTCTCTGCCTAGGAACCAAATTTTAAAGAAGTCAGAGACATTTGGAGGTGGTCACTACAGGTTACTTTGTTTCAAATTGTTTTTCTCACTTGATAGGACTCCAGTGGAGTGGTTTCCTTCAACCTTTCATCAAGTCCTCTTGCTGTATTTCTACAGGTTCTATCACTTGTTCTATGAAGTGTGGGCTTCATTTCCATGGCTTCGAGGCCCAGGGAGACAGCTGTCCACTCACTGGCAGGGTAGATATAGATGCTGCAGCCTGCCTTTCTCTTGAGGCTGTT…
>TCONS_00034136-[18]-[-]-[u]-[1561]-[3]
TCCAGTGCAAGTTGCTTAAAAATGCCCCTGTAGCATCAAGGGGTGCCAGACCCAAGTGAACTTAGTTGAGAAGCAGTAACACCCACAACCACACCCCAAACAGACTGGGCCTCCACCTCCGAAGAGTCATCCCTGGACCAGACACCAGTCAAGGAGAGAGTGATGGCTGGTAGGATTCCCCCTACACTGGAGAAGAGCCCCAGAAAGGAATCTTCCTGAGAAGGCGAGAAGGGACAGGAATGGCTGCCCGGCTCCCAGAACTGAGCTTTCCAACAGTCAGAAGGCAGAGATCCCCCAGCCTGGAGACATTTTCTGAAGACACGGGGAAAGGAGAAAAGGCGGGCTACTCCCTGGCAAGCTGCTAAGAGCCAGTACCAAGAACGCCAGGTAAGATCCGGA…
>TCONS_00020117-[13]-[+]-[u]-[4566]-[4]
GGCTGTCACATTATGAGGTTATGCTAGTTACGCTGTCAGCTTGATCCAAAATGGAGTCATCTGGCAAAAGGGAACCTCAGTTATGAAATCTCCTTCATCAAGTTGACCCGGGACCATGTTTGGGGGGGCATCTTGTTGTTTAACTATTGATGTGAAAGCACCTAGTAGGGTATGGGCAGTGCTACTCCTGGGAAAGTGGTCCTGAGAAGGCCTCAAGGAATACACAGGTAAGCAACACTTCTCCATGGCCTCTGTTGCACTTTCTGCCTCTAGGTTTCTGCCTTGAGTTCCTGTCTTGACTCCCTCAAATGATAGACTCTCACATGGAGAGATTCATGAGAGATTCCCTCAAGTAATCTATATCCTGGAGTCTCCATCTCAAGCCTCCAGGAGCTGTTA…
>TCONS_00046509-[3]-[+]-[u]-[3116]-[7]
GTTGAAGACCCAGGGCTGAACTCAGAAGCCACATTTTAGCTTTGCAGCAAGTTGCTCACATTGCAGAATCTTCTGGGAGAGCCACCTGCTGGCTGTCCTGTGACACATGGACTGAAGCAACCGCTTGGACCTCCAGGCTGGCCCTGTAGACCCTGGTGCATCCTGGAGAAAGCCAACAGAAACAGGCTGCATGCACAGCACTCCCTCCCCACTCGCTGAGGGGCTCTCGGTCACTGCGTTTCTGATACTCCTGCAGCTGTCTCAGAGGACCTAGCTAAGTCCAGAGATACCACGTGACAGACACAGGAAGAGGCCTCGTACCTGGCAAAAAAATCTGGAGGTGGCGGGATCCCATCCACCTGTGACCTCTGGCTTTTGTCACCGGGGCTGCCCTGAGTC…
>TCONS_00050969-[4]-[+]-[u]-[1399]-[3]
CTGCTTAGTGGAAAGATGTCATAAGCCAGTCTTGGGGAGCCATGGGATGGGCCAGCCAGGGAGGGCCGAGCCTGGCGCCCAGGCCTGTTCATGAGGTCAGGCAAAGGCCAGGTGTCAGAGCAAGGGAGTGCCGCCAAGGCCAGGGCTGTGGGGACAGGATTCTGAAGAAAATGAGAGAAAAGCCAGAGGGAGACCATGATGCAGCCACCTCGGGTGTCATCAAATGTGTATCCCTGCACTCATTCAGCCTGATGGAACTTTATCCGACTGGCTCCTGAGGAGGCAAGCCTCAGGCGGCTGACCTGGACTGTCTCTCTGTCCAAGATGGATGTCTCCATGGTTCCCGGCGAGCTGCTGGTCCTCAGACTGTGTTGGAAGCCTGAGATTCTGGAATCACCA…
>TCONS_00076406-[X]-[-]-[u]-[650]-[5]
CAAGATTACAGCCCTGCACCACCGCCAAGTGTCTAAGCATCTAAAGGTACCACACAATGGATGGCAAGCTGGGTCCAGCTGAGGAAAGGCCCGGTATAGAGCCTTTTCTCAACTGCTCTTAAAGAATCCCTCAGGGATCCCTGTGAAAGATGGACTGATATTTTAAGAATGAAATTGAAAGCAAACACCAGTGAACTAAATGCAGTGTGCTGCTAGATTACATCCTTAAAAGAGAAAATGGCCCAGAGAAGGCAATTGCCATGCAGCAAAAGTTTCTCAATGCTTTGGAAAAGAGTTCCAGCCCACTGGCCTTTCAGCCACCAACGAGCTCTGCATGACGGAAATGACTCACACAAGGAAAATGAGCGGTGTTCCAGGTGGCTGTCTCCAGACTCTGCA…
>TCONS_00041009-[2]-[-]-[u]-[8791]-[2]
CCTTTTCTTTCTTTTTTTTTTTTTTTTTTAGGTTCATTTGTGTTTTGTTTGCGTATCTGTCTAAAGGCATTGGATCCGTGGAGTCCGACATATGTGAGCTGCCATGTGTTGCTGGGAACTGAACCTGGGTCCTTCGGAAGAGCAGTGAGTGCTCTTAACTGCTGAGCCATCTCTCCAGCCCCCATTTCTGTGTTTTTAAAGAAACCAAATTAAGGCAGGGTTTCACTCTGTGGACCAGGCTGGCCTCCAAGTCAGAGCTCCACTTGCCTCTGCCTTCCAGTGCACTGGCACTTGTGGTTTACTTCTCTTCTGACACCACCATACCTAGCTTCTGCTCTGTATACATCACAACACAGAAAGGAGGAGACCAGACTTCAACCACTAGATGTGGGGGGGAGG…
>TCONS_00042790-[20]-[+]-[x]-[994]-[3]
CGATTCTGTTCTTTAATTTCAGGTCAAACTGAATAACTAGGAGTTTGAGTGGTAACAGTATTTGGAATACGGCTATGCACGATGGTCTACACAGGCTTCAATTCCACAGGGAGCAACCAAGTTTCAAAACCTGAACCTAAGTGGAAAGAGAGAGACTTGAGATTTTGCTATCCTGAACAGAGACAGCGAAGTAAGAAGGTTTCATTGTACAGGTCTGAATTATTTCTCTCTTTTGTGCTTTTGCTCTTTGGTCTAACTCGCAAACATTCGTCCCATTATCTTGTGGATAATTCATTGAGTTGGGTGGTTAATTTTCATGCCACTTTGGATGTTGCCTTTCGTCCACCTCAGCCCCACTTTCACTTTTCCTGTTGGGACTGGGGAATTACATTCCATTCC…
>TCONS_00049545-[3]-[-]-[u]-[1688]-[2]
GGCGAGACGTGGGCCTCCCTGCCTGTGAAGTAGTTTGAATCTCCAGGGACGACACCAGAAGAGTAATACAATAATGATTCTGGGGAGCTATGCTTTCTTGGATAAACTCCTGTGGTTATGGCAACACAGCCTACTGAACAGCTGCCAGATGTGGCTCCCGGCTTTGGCCAGATTTCTCTCTAAGAAGTGTGGATACCGCAAATAGAGGAGCCAGAAGCTGGGACTTCCTGTCTTTCCAAGAACATCTAGAAGTAGGATTTTATTTTTTATTTTTGCCACCATGACGTGAAAGATGGTAGACGTATTTATTCCTTGCTTTGCCAGGTTCATAAACCATTTACTTGGTTAACCAGAGTTGAGTTTTCACTGTGCAAAAGTGGAAACCAAATGGTATGCTTT…
>TCONS_00029435-[17]-[+]-[u]-[1636]-[2]
CCGGAGTTGCTTGGCGGTCTTGAATGATTGGCCTGATGTGTTTTGATGTCGGCTGCCGGGTGTCTTATGGACGTGCTGGCAATCTACTAAGTCGGGACATGGGAACTGGGCTGCTCTAACTTCCAGCCTGGTAGTTGAAGTCACAGGGAGAAAAGTGACACACTTTGAAAGGTGACGTTAATGTTTGTTTCCAAGTTTTTCTCAAACGTTGTCTACTAAAAGGGAATCGGGTAATTGAGTAAAGGATTGATTGCTAGATCCTTTCCCTCAAGTACAGATGCACTCACTTGATAGGCTTGGGGGAAGTTTGGAGAATAAACTTCTATGAGCCAGGAGAAGAGAGACACCCTCAGAGAAGAAAGACTTTTATACAGGCAAATATGGATAAACTCACCTAAG…
>TCONS_00013595-[10]-[-]-[u]-[1070]-[2]
TATTTAGAGAAGTGCAAACATACCCTGGGGCCCCAGGGTTTGGTGTGGACATGAAACCTGTTCAGCAGAGGCAGGGCATCCTCTGTGGACGGCAGGGAGTTAGCAAAGCTTTGCAAATAGGGTAGAAATGTGTCTCCCTTCAGGGAAGGAGCAGGTTTTCTATCTTAGTCCCTGTGGACTGAGAAATCACAGATGCCTGTGCGTGAGTCAGAAACTGTCTCACTCCTTCTGGGTCAAATGCAAGGAATGCAAGTGAACAGCTGGGGCTTCTTGCCCTGGTGGTACCCAGCGGGAGCGGGATTTGGCTGGTGACTGCAAGGGAGTGAGCTGCTCAGAGTTCTTAAGCTATATAAGGACACCTCATGGCCATGTAAGCACAGGCCCCTCCCTTCCTCCCTC…
>TCONS_00050467-[4]-[+]-[u]-[842]-[5]
CTGCGCAAATAAACACGTCTCAAAGGACATAATGCAACCGCAGCCGGTTCGAGCACCGAGAAACCTTAAGTAACAAAATCAATTTACTGGACTTCCCGGGTTGCCTCCTAGAACTCTGGTGTGAGTGGCGCTTCTGAAGCGGTCGTTCTGTTTAGTGCCTGTATTCCTATTCATATATTCTGCTGTGTTGCAAATGGATTGAAGAAAAACAAGAATGAACTTGGAACAACTAAGTAAGAGAGTATTTTAGTCATCCAGATGGTTACTCTGATTGTGGTGGCAGCGAAGACAGGAGAAAGATGGGGGCTCCTCTGGTTTCAAAGAAGAAGAGGAAGGCGATGACGATTGAAATATCCTGTATGAAATGGAAGACGAGAACTTCGTTGAAAGTCCGCACGA…
>TCONS_00014273-[10]-[-]-[u]-[1040]-[2]
ACACTGAGAGAGTCTGCCTGCCCACTGAGCTCCCCTTCCTGTCCCTTGAGCACCCAGCCATAGCCCAACTCCTGGAACCTTTAGACGGACCTCGGTCCATGCTCCCGTAGTGGAGAACAGGCCTGCAGCCTCTTCAGCCTCCCTGCGCCTGCTGCCTCGGGAGCGCCCAGGCCGGATGAGGTGCCTCCTTGCCTTGTGGGTCCCAGCGGCAGTGGCCTGAGGGAGTCCTTGAGCAGCCGGCTGGCCCTGCTGACCACCTTTCCCTCACCGGCTTCCGCCTCGGGCGGCCCCTCCCTGGCATGCTGCTGGTGCCCAAGGCACAGGGGCTTGTGGAGATGCTGCAGACCATCTATGAGACCGAGTCCTGTTTCTCAGCAGATGGCATGTCAGGCCGGGAAC…
>TCONS_00049586-[3]-[-]-[u]-[522]-[4]
CTTGAACCCACTGTGCAGCTGAAGAAGCCTCGAGCCTGCCTGTCGTCAGCAGGCACTCCTAGAACTTGTGCTGAGCTTCTGTGGACCCGTCAGAAAGTCCAGCCAGGAAGTGCTACTGGCCCTCCTGCAGCAAGGTTCCATTTTCCAGTGTGACACTGAAGGTTGGAGCCGTCTGTTCCCGGCCATGATAAGTCTCAAGTTCAGGTATTTTCTGCCGCATTGAAAGCAGAACAGCTCGACTCTGCTGGTGAGCCCGGGAGCAAGCAGACACAGGGTCTGAAGGAAGAACCTGTGTCAGATCCCAGCCCTGCCTCTGACAGTCACATCCTCTCCTCAGCTTCATCATCTCAGAACGCGCTCTCCGTCCATGGCCAGGATATTACAGAGCGCAGCATCCCT…
>TCONS_00006470-[1]-[-]-[u]-[1194]-[2]
GAGAGAGAGAGAGAGAGAGAGAGAGAGAGAGCGCTTCAGCTGAGGGACCTTGAGGAACAACATCATGGTCCTCCTGGGCAAGGCAGAGCATTACTTCGTCCCAGTGGTGACCACCACTCCTTATGTAGACATGATACACCATCTTCCTCTTGCACTCCTTCAAGGCACTGAGCATGCTCCCCTCCCCCTTTTGTCTGTCCCTACCCTATTCTTTGTAAGATGGGCTCTCCCTATGGCACCTGACTGTCCTGGAACTCTCTGTGCAGACCAAGCTGTCCTCAAACTCACCACACCTGGCTCTCCCTTTCTGTTAGTGCTGCCTGCTGGAATGTTGACTGGATCGTACACAGGCAACCGTAGCAGTGGCGAGTTTGTGGGTGCAATGACTCCGACCTTCGC…
>TCONS_00076407-[X]-[-]-[u]-[577]-[4]
CCTCCTGTCTCTACCTCCAAGTGTCAAGATTACAGCCCTGCACCACCGCCAAGTGTCTAAGGGATCCCTGTGAAAGATGGACTGATATTTTAAGAATGAAATTGAAAGCAAACACCAGTGAACTAAATGCAGTGTGCTGCTAGATTACATCCTTAAAAGAGAAAATGGCCCAGAGAAGGCAATTGCCATGCAGCAAAAGTTTCTCAATGCTTTGGAAAAGAGTTCCAGCCCACTGGCCTTTCAGCCACCAACGAGCTCTGCATGACGGAAATGACTCACACAAGGAAAATGAGCGGTGTTCCAGGTGGCTGTCTCCAGACTCTGCAGGCACCTATTGCTGTTGGAAAGATACTTTGACGAAGAAGGGCCTCTTGGAAAAACCAGAAATAAACCAGCACT…
>TCONS_00024371-[14]-[-]-[u]-[1969]-[3]
CCAGCTTGGGCTACAGGAGACTCTGTCTCCAGAGGATCAAGAAAAGAGTGGGGGAGGGGGAGGAGGAGGAGGAAGAAAACGATAAATAAAAGAGAACAACAGAGACAAGACAAACATAACTGGACTTTGATGTAAAGTGTCTCCTCCCCTGGAATTCCATGACATTGATCCTGGCTGTCCTGGAACTGAAGTTGGAGAAAACACTTTTTCTGTTGACGGCTATGTGACTTTTGACTCTTGAGAAATGTCCCTGCACCAGCAGGGACCTTTGCCTCCCATGCTAACACAAGTTCACGTCATTAATGCTGTGGTTGTCCCTTTCGAGACAGTTTGGCAGTTACTCAGAGATCGAACATAAAAAATTTTTTTGGCCAAGCAATTCTACTCTACCTGAAAAAA…
>TCONS_00059017-[5]-[-]-[u]-[1217]-[2]
CAAGTTCTTCTCTAATGTCCACATGTGCAATATGTACACGCACGCACGCACGCACGCACGCACGCACTCACGCTCGCACTGGTTAGACTTGCCCGCTGTGTAAGAGGAAGGTCACACTAAGAAAGTGTGTAGGTTGAGAAAGTGTGTTGGTTGGTTTGACAGAAGCTAGACTAGCCAGAGACAAGCTCTGGGCAAGTATTTGAGGTAATATCTGGATGTAATTAATCGAGGTGAGGAGACCGGCCCTAACTGGGAGGCACCATCGCTTGGACTGAACAAAAGGTCCTTGAGCCCTGCTGCGAGACGCCCAGGCTTTGGAGGGCAATAACCTGGGACTGTGAGTCAGCACAAAGCCTTCCTTCTTTACCTTGCTATCCTCAGGGTATTTTTCCATAACAG…
>TCONS_00024394-[14]-[-]-[u]-[1978]-[4]
AGGTGTGGCCTTGCTGGAGGAGGTGTGGCCTTGCTGGAGGAGGTGTGGCCTTGCTGGAGGAGGTGTGGCCTTGCTGGAGGAGGTGTGGCCTTGCTGGAGGAGGAGTGGCCTTTCTAGAGGAGGTGTGGTCTTTCTGGAGGAGGTGGGGCCTTGCTGGAGAAGGAGTGGTCTTTCTGGAGGAGGAGTGGTCTTTCTGGAGGAGGTGTGTCCTTGCTGGAGAAGGCGTGGCTTTGAGGTTTTAGAAGCTCAAGCCAGACCTAGTGACTCACTTTTCCTGTTGCCTGCCTATCTAGATGCAGAACTCTCAGCTCCTTCTCCAGCACCATGACTACACACTGCCATGCTTCCCGCCATGATGATAATGGACTAAACCTCTGAACTGCAAACCAGCCCCAGTTA…
>TCONS_00008476-[1]-[-]-[x]-[1292]-[2]
GTGAGTTTCAGATGTGTATGTGTGCGCCTCAGCTTAAGCGTGGGGCAGCCTCTCGCTCGCTCGGCGTGTTGAGAGGAGCACAGGATGGAGTGGGGGAGTGAAGGAAAAGCTAAGATGGAGCTTAGATTTTTTTCCGGTAAAGAAACTGATGTCAGCTCAAGCTTAGGGACCGGGGGTGGTAAGTGAAGGGAAGTGAGTCTGAATAATTATGCCCTGGGTGAAGGATTTTTCATTTATTATTTTTTTTAGACCAGGTGATCTTCCTGCCGGTTTCTTGGGTGCCGAGATCACATGTGAGCAACACCATGCTCAGCCTAAATAGCAAATTCTAAAGGAGAAAATGAAAATCCCTGTGCCTTAAGCACAGTGCCCAAATTTCTCACTGCCTGGGGAAAGGCT…
>TCONS_00034593-[19]-[+]-[u]-[1010]-[2]
TTCACTCAAGACTGTACTTGCTCTCTACACAGAATCTCGTTGCATGTGACTAAAGGCACATAGACTCTGTATATCTACTGAGTCACAGATTTGGTGTCTCTGAATACATGCCACCCAAAAGAACAACAGCAAAAAATCATTAACGCAAAGAAGTGCTCCCTTTGTTTATAGCCAACCAGTACTCCTTCCATGTGTCTATCCAACTCAGGCCTTTTCAGGCATTGTGTTTTACCAGGGGCCCCTTTAATATTTCTCATTCATAGAGAAAATGAAACCATGCCTCTGTCTTCCCATTAAGAAGTTGCAGTGCCTTCTTTACACAGATCCGATGACAGAAGTTCTTCTCCTGTCGAAGAGGTTATTTCTGACACCTCTCGACTTCCTGTCCCCATTTGGACT…
>TCONS_00046511-[3]-[+]-[u]-[2248]-[5]
GGGATGGGAAGGAAGTGGGGAGTCCTGCTGGGACGAGAGTGAGAAGGAAAGGACTCGCTCCCTCCAGGATGAAGGGAGACCCAGAGCTAAGGGATTGGGTTTCACGCTGCAGACTTACAGAGAGGAAGCTGGTAAGGAGCAAAGTGTCCCCTGGTCCGTCTACTGAGGCCCAAAGCCAGGAGGACGGAAACCCCCAGTAGAGACAAGAGAACTAAAATGGGGGTTCAAAGCAGCTCCTGGCAAACAGACAGCAGAGCGGGGTGTGGCCAGATGCTGGTGTTGATGCCCCAGAACTTGAGGACTGTGGTTCCAGAATGCTGACCATGGTGGGCAGCTACAGCCTCAGGCTGAACCTGTGGGTGACCGTGTGGCTGGTATCCATGGGACAGGTCCATGCTG…
>TCONS_00032043-[18]-[+]-[u]-[6257]-[3]
TTCAAACTCGAATCCTCTGCCTCAGCCTCCCCAGTAGGACTGTGGCACTACCCAACAAACAAACTGCTCATTAGGCCTAGTCTTGACTGTGTTGACTGACCAGTCTGGTCTCAAGTCCTCTTCCTGCCTCAGCTTCCCAGCAGCCAGGCCTGCAAGTGTACACCACCACTCCCGGCTCCTGCAAGGTGGGACGCTCAGTTGCAGCTGCTGTAAAAACGTGAGCCTTGCAGGCTTTTCAACCGTGTGGTTAGCTGAATTCAGCCTAAATATTTTGCTATCAAATTCCCTTGTCCAGGTATCAGTTGGGTAGGATATGATAGCACCTGGTCTTTTTTGGAAACTCAAAAGTTCAGTCAGCTAATATCTAAGGAATACATCCTGTTTACAAAGCAAATTGGG…
>TCONS_00056537-[5]-[+]-[u]-[530]-[2]
CTGAGCCACTCTCCCTGGCTCTTGTATTCTCTTAATATACTTGTTTCGGGTTGCATTCCTGTCCGAACACGAGAACAGCTAACTGTGTGCTGACCTGAGCTAATTTCAGTGATCTCAGATTCGGTTAGGTTTTTGGAAAATAAGGCCATGTTATCTACAGTTTTATATTTTTTCTTTCTTCGTACTATTTATTTTTGTTTGTTGTTTGTTTTTCGAGACAAGGTCTCACTGTGTAGCCCTGGCTGCCCTGAACTCAGTCTGTACCAGTCTGGCTCAAATAGACCCGCCTGCTGCCTCCACCCAAGGGCTGGGGCTAAAGTCCCTCTCCTCAGTTTTGGGACCGGCCCTCCACCTGAGATTGGAGCTCAGTATTTCGACTACACCAGCTGTCCAGCAGCC…
>TCONS_00014272-[10]-[-]-[u]-[2210]-[3]
AGCTTATATAGCCACGGTCAGCCTTGAACCCCTGATCCTCCCAAGTTCTGTGATTAAATACACGTGCAGGCAAGGTACTCGGTAGCTTTCTCTGAACTTCTGCCAGGGACCCCAGGTCAGCTCAGCCTTTCCCATTGCCACAAATGTGGCCAGCCTGTAGGTGCACCTGGCACTGGGCACTGACGTCTGCAGAGACCACGATAGCCATTTCCTGTCCCTTGGGCACCAATTAGAAAGAGAAAAAAATGAGTCTGGTCCAATGCTGTTTCCTATGTGCCCTGGGCAGGTGGCCCTCCCTCTCCTCCCTGGTACAAGATAGTCGCTCCAAGGTCTCCCCTGGCTCTCAGAGTCCTGAGTTAGGGACCGCTAACCCTGCTCCGTCTCTCCCCAGGGATGCCG…
>TCONS_00065943-[7]-[-]-[u]-[3588]-[4]
AATTCAAATTTATGTAAGCACCCTGCCCTGTGACATTCTTACTATGAGAGAGTTTGGGAAATGTCATCTCTTAGCCAGGAATTTTGCCATGTTAAAGTTGTTTTTACAGAGGGAAAAAAAAATAGAGTAAATATTGACTAAGGGGTCAATGTCTTTGCCAGAATGAGAGGGAGTCAGGAAGAAGGCAACAGAGCCTCCCTCATGTCCTCATACCCTCTGGGGGGGGGGGGTGATTCTGAAGGCATTGGCCCCTCGTGATCAATGCCCTTGAAAGTAGAGATAGAGATGCTGGTTTTTAACATGGCACGTTCAGGTGGCTACTGTCCTTTCCAGAAGGGTAGGACACCTGTACTGTACAATGTGTAATGTACAATGTACTGTCGTCTCTCGGAGTACATT…
>TCONS_00065942-[7]-[-]-[u]-[4918]-[4]
CCCTGCCCTGTGACATTCTTACTATGAGAGAGTTTGGGAAATGTCATCTCTTAGCCAGGAATTTTGCCATGTTAAAGTTGTTTTTACAGAGGGAAAAAAAAATAGAGTAAATATTGACTAAGGGGTCAATGTCTTTGCCAGAATGAGAGGGAGTCAGGAAGAAGGCAACAGAGCCTCCCTCATGTCCTCATACCCTCTGGGGGGGGGGGGTGATTCTGAAGGCATTGGCCCCTCGTGATCAATGCCCTTGAAAGTAGAGATAGAGATGCTGGTTTTTAACATGGCACGTTCAGGTGGCTACTGTCCTTTCCAGAAGGGTAGGACACCTGTACTGTACAATGTGTAATGTACAATGTACTGTCGTCTCTCGGAGTACATTGAGAAGTTAGGTCAGAATGA…
>TCONS_00063524-[7]-[+]-[u]-[641]-[2]
ATCTCTTCTTCATCGTTTCAGAGTAGGACACTCTATTGCCTTAGGATAAAGGAGAGAGCAAATGTATTTTGTCCCCATTTGTGTCTTTCAACATTGTAATTCAATAGTTCCTTGTTCTAAAACCTATTTCCTAGCTTGCTAAGTGTAGCTACTCTCAATTTTCCCAAGTAGGAACCTTGGAAACTACTCCTTACCCCTCACACCCTCTCCACAACCCTTCCTTCTTCTGGGAGACGCTTCCCTCATGGATGCGTCTCTAAGCATTCTAGATACATGGTCTTATGATTTTGCCAACTGCAAAGTACTTTACCTTGCTCAAGAAACCCAACTTTGGGATGCTTTCCTCTTTGAAATGTCATAGTGATTTACCCCCCTACAGGTTTGAAGCAAGGATTAGAC…
>TCONS_00074390-[9]-[-]-[u]-[430]-[2]
GGGGCCTGCCCACTTCCTTTGCTGGGCTGCTGGTGGTCAGTGTGCACGGCTCCTCCCGCCCTGCCCCTGGCAGGACTCTGACCACTCATCCAGCACCCAGGAGAAGCCTAGCCAGGGGAAGAAAGGGGAGCCAGCGGCCCTGTGGGATGATGGTCTGTGGAACTTTTTCAAAGTGAACAGAAAGTTCCAGTTAAGGGTTTTGCACATAAACAGCCAGTTCGAGGAGACACCTTCTAAGGAATCCTTTCCAGACGGCTGCAGAGGCTCAAGCAATGGCAGGGGAGCTGGGCAGTTTCTTCTAATTCTCTTCTAATCTGCAGCTTGGTTTTCTTCTCCTATCAAATGCCATGCTGTTCTCAAGTTCAGTGTTGGGAATGAACAGCCTGGGGGATCTGGGTG…
>TCONS_00018348-[12]-[-]-[u]-[1353]-[4]
GAAAGGCTCCCGTAAGCCTACCCCAAGTGCAGGGGGCCCTGAGGAAGCCAGCCTGGTGTCACTACTCGCCAGGGCTTCCCACCTCCATGGAGGGCATACTTCTCAACCACCCAGCAGTCCCTCGCCTCTGTCACGGGGACAGGAGCCCTGGCATCACAGAGAGAGAGAATGGGCCCTTGTAAAGTCCAAGAAGGAGCTTTGGAAACACAGTCACAAACTGGCCATGACCCCAAACCTAGGCTCTGGTCACCACTGACGGCTGCCTCGCTGACACCAGACAGAGGTAAAGCTGCGATGGGATTGCCAAAACGGGCCTCTGCCTTCTCGGTTTTGATTCTGCCAGAAGGCTCTGGGCCACTTGCACTGGCCCCCTGCTTCCGGGTAGAAACTCCAGCCCCC…
>TCONS_00036236-[19]-[-]-[x]-[1336]-[3]
GGCGGGAGCTGCTGCGGAGGCCATGGAGGGATGCTGCTTACTGGCTTGTTCCCCCATGGCTTGCTCAGCCTGCTTTCTTATAGAACCCAGGACCACCAGGCTAGGGATGACTCCACCCTTAGTGGGCTGGGCTCTCCCTCCTTTCAGATGACTCTAGCTTATGTCACACTGCAAGGTCAGAGGACACGTCCAGGAGTTGGTTCTGTCCTCGGCTGTGTAGGTCTGGGAATCAAACTCAGGCCATCGGACTGTTTCAGTCTCCTTCACCTGCTGAGCCATCTTCCTGCCCTCAACACCATTTTCTCCAGGTTGAACTTGGGTCTCAGTCATGTGCCGACTGAACCATCAAACAAACGCATCTAAAAACCCTGCTCTCCTTGTGGACCGTGGTGCTGCTCC…
>TCONS_00072185-[9]-[+]-[u]-[2156]-[2]
TGTTGGGACTCGCTGCCCATCACTACGTTTGCTTTTTAAAGGTCCTTTAAGTCGGATTGTTTGAGAGGCATTGGGCTAGTTCTGAACAGCATAGACTGGAGAGGTGAGGTTCTCGGGTCAGAGAGTGGTCTCCTTGCTCGCTCCAAACAGCTCCCTCCCCAGCCTCCGATTCATAATTCAGGGTGTAGAGAGGAGGATGGTAAGAGGGAATATCTCAAAGAGCTTCTAGGAATCTTGCAGGAATGCACAGGAGCCACGCAGAGAGCTGGACGTGGTGCTGTGGGAGGAGCCACGCAGAGTTGGAGGCAGAGCTCTGGTAGAATTGCTTACCGTGAACCTGATCCTCGACAGGACCGTCCACTGGATTTTTGTCATGACTTTGGCTCTCAATGTGGAAGA…
>TCONS_00011958-[10]-[+]-[u]-[3449]-[2]
AGCGGCTTCTCTCGGGTGGTGTTTGTCCTTCAGTGATGGCTCCCACTGTGCTGCTAAGGCGGGTCATTCCTTTCCTTTCTGACACAAGGGTTTCACTCTATAGCCTAAGGTGGCCTAGAACTCAGTGGCGCCCAGAAAGGCAGCAAATTTGTGGCAACCCTTCTGCCTCAGCATAAGTAGCAGGAAGAAAAAAAATTAAGTGGAAAAAACCAATGATATACTGTCCAAGTTTATTTCCAGAAGCAGCACCTAATCAAAGCAAGGCCTGAGGGGGGCTCCAGGGCTCAGGACTGTCCGGTGACTGGCTGAGCGACTGCTTTGGGTAACGACCATCGTGTGAACATTTAGGTGAGTGTACGTGTGCTGACTGACCTATCATCTGAACCTTGATTTTATGGC…
>TCONS_00011489-[10]-[+]-[x]-[882]-[4]
ATTGATTTCTTTACTTGCAAATAGAAAAAAACTTCTTCAGTCTTGAGCTTCATAGGAAGCCAATTGAATGACAAATTTAATCAAGAGGTGCCCTTGAATCCCAGATCTCAGTGGGATTTCTTAATTCTGGGAATGAAGAGAAGTCTGTGAATCCTTTTGTGGTTTATAGTTTAATGGTCACGGAAGACAGAGGTTTAAGACCAGTGGACACACTTCTACTTGGTATTACTGAATGAGGAAGACTGGGTCCAGAGCTGCAGATGGTTTCCAACATCAAGAACAAACTCCTTTTAGGGGTTGGAGTTATGATGAGTCAAGCTGCTTAGAGATGAGAAAATTTTGATTTCTCCTCCCAATTCTGAGTGACTTTAGAAAAATCAGTAAACTAGGAACCATTAT…
>TCONS_00043237-[20]-[-]-[u]-[420]-[2]
TGGCTCCTGAGGGGCTGGACTCTGGTTCCTGAGGCTGGTAAGGATCAGAGGAGGGTAGCTACTTGACTCAGGTTGGGGCTTGTTGACCTTGGGCATCTGACACAGACAGTGGCTCAGACTTGGGCCCTATGCATCCACGATGTAAAGAGGCAAAGGAACTGTCCCAAAGAGGAAGGAAGCTCTGGGTCCTCTCTGGAGAGGAAACCAAGGCCAGAAAGGGAAAGGTTTCCTCGTCCCCGTACCAGCTCTCAGGGAACTCAGGTGTGAAGCCAGGGGCTCTAGGGCCTATGTCTCTGGGATCCCCACTGAATTCTGGAGTTGGACTCCACCCACCAGATGCCAGGCTGGCCCTGCTGCTGAACGCTCCCAGGCGCTAACAGGCTGACCATCCTGGAGGAC…
>TCONS_00053488-[4]-[-]-[u]-[2598]-[4]
GCTCTGGAAACTGAAGTCCAAGCAGCACAGGTCAAATGGACACTCTCCTTAAGGCTGCCTGGCCTTGCAGCATACATCAGCGCTTTGAAATCTGTGTTCCTTGCAGAGGCAGAAGAAGAAAGGTGGGGGCAACATGGTCTATTTCCTGCATCTGAGGACTGGGACTCAGATTTGGGTCTGAGCTGCTATATACTCAGTTTGAATGTAGATGTGGTGACTGGAACTCTGTGGCTTTCTTGGAACGTGGGGCACCTGGAAGAGGCAGAGCCCAAGGCAGTGGAACCCACAGCCCAGACCATGTGCTGGAGCAACGGAGAAGGTCCAGCTTATGTGGATCCTGGCTTTTCGTTGTGAGAAAGGAAAACCATCCTCCTCTTTTGAGTCGGTGCTGTTTAGGTG…
>TCONS_00012150-[10]-[+]-[u]-[2051]-[2]
GAAGAACTCGCGTGCTTCGTACAGAGTGGAATGTAGACTGTGAGAGGGCCGTGGATACTTCAGAAGGCGCTCGTGGGATTTGGAAGCCACTCCCGGGGCTCCCACGGGAGGAAGCTGACCCGGGGCCCGCAAACGGCCGCGGGATGGGCGGGGGTTGTAGGAGGTCTCTGCCCCGGCCTCATCACCGGCGGTGCACGAGGTCATCCGCTTAAATTGAGTTATATTTTTTTCCACCCAGAAAATGAAATACACAATCCCCAGCGACTGGACGAAAGCACGCAGTAACTCCTTTCTTCCGAGGAGAGTTTCAAGTGACTTCAGCTTGGGTGACCCAGGTCATTTGACTGGAAGATTGGTCCGTGTGCACTGGATGTGAATCTGGCCCTACTGCGTGTACCC…
>TCONS_00009314-[1]-[-]-[u]-[1034]-[2]
TGTAGCCTTCCTGCCGTGGTCCCTAAATGTCCCCCCCCGGCCCCTCCCCGGGGAGTGGTCATAAAATGACCTCAAAGGTCGTGAGGAACGCACAAACATAACTCTCTAAGCCGGGATGCCCATGGGTTGTATTTCGGGGATTCATTGGCTCCCCTTAACTCTCTCTGAACAGCTTTTCAGAGTCTCTGCCGCTGCCGCTGTCATATCTTGTAATGATTTGGTTATCGTAAAGAATGCGAACCGATTTCTCGCACCGGCAGGAACGCGGATGAATTGTGCTGCCGGACCGTGACATCTCAGTGAACTCTGCCGAGCCACCCCACCAAGTTCAGCCTGCGCCCGGTTACAAGATGAGCCAGGCTCACACGCTGGAAATGGCCACAGGAGAAAAACAATACT…
>TCONS_00074389-[9]-[-]-[u]-[2069]-[2]
GGGGCCTGCCCACTTCCTTTGCTGGGCTGCTGGTGGTCAGTGTGCACGGCTCCTCCCGCCCTGCCCCTGGCAGGACTCTGACCACTCATCCAGCACCCAGGAGAAGCCTAGCCAGGGGAAGAAAGGGGAGCCAGCGGCCCTGTGGGATGATGGTCTGTGGAACTTTTTCAAAGTGAACAGGTGGAAGAGAGGCAGACTTGTGACTGCTGAAGAAGGGCCAAGTCAGGATGAGAAAGAGACTCCCAATGGCAACCTGGCAGCCACTCCCTTCAGAAAGATCTAGATTCTAGAGGAGGGGGACAGGTACAGATTTTCCAACTTTCTTTCTGAACAGAGGGCTTGGGCTGGCTGTTATTGAGAGCTTGAAATGCATAGTCACTCAAAAAGTATTATGAGAAT…
>TCONS_00012410-[10]-[-]-[u]-[715]-[3]
GTGTTGGAGGAAGGGCCTGGGTGTCTGCTGGAATGGAGTCTGGTTCCACTATTTGGGCAGCAGAGAGTTCAGTTCTCAAGGCCTCAATTATCCCGGAAGCATTAGCATCTAAGCCCACAAAGGCAGGTTTTTCTGGAAAGTGCTGTGGACTCTCCCCAACCCAACAACATTACTCCATTGCTGGCTCCAGGCCCAGATACGACACCGAGAAACCACAGCCACCAGGAGTGCCGTGGGCAGAGTATCTACCGTGGAGGCCAGGTTGGGGTCTGGATGGGACATCTGTGCAGGAGACACCATCTGTCTGGCCTCAGTGCCTGCATCTATAAAGTGGGACCACACTTCTGCCATCCAGGACTGCAAGCAACTAGACACAGTGCATATAAAGAGCCCTTCTCT…
>TCONS_00053486-[4]-[-]-[u]-[2538]-[4]
GCTCTGGAAACTGAAGTCCAAGCAGCACAGGTCAAATGGACACTCTCCTTAAGGCTGCCTGGCCTTGCAGCATACATCAGCGCTTTGAAATCTGTGTTCCTTGCAGAGGCAGAAGAAGAAAGGTGGGGGCAACATGGTCTATTTCCTGCATCTGAGGACTGGGACTCAGATTTGGGTCTGAGCTGCTATATACTCAGTTTGAATGTAGATGTGGTGACTGGAACTCTGTGGCTTTCTTGGAACGTGGGGCACCTGGAAGAGGCAGAGCCCAAGGCAGTGGAACCCACAGCCCAGACCATGTGCTGGAGCAACGGAGAAGGTCCAGCTTATGTGGATCCTGGCTTTTCGTTGTGAGAAAGGAAAACCATCCTCCTCTTTTGAGTCGGTGCTGTTTAGGTG…
>TCONS_00020118-[13]-[+]-[u]-[3320]-[4]
TTAGCACAGCTTTCATTGTGATCGGACATGTTTCTAAGTCACATCCTACTCACAGAAGAACATCACTTGTATTCCCAGAGCAAAGGTCTGCCTATGCTTTAATTGTCGTATGGGTCTTCGATGTTCTGTTCCATCTCGTCTACCATAAATTTGTCCTCCGTATCCTGAAGGATATAAGAATTACTGATACATGCTTTGTTTGGCTCCAATGCAGAGGATGAGAATGGCAACTCCTGTCATGTTTTGGATCTTTAATGTCCCTATAGACCCTTATGGGAAAGCTTTATTCTCCAGGCTGTGACACTCATAGCAGATGATAGACCCTTTAAGAGAAAGATGAGCAGGTTTTCCACCAGCTATTCACCCACATGAGGACTCTGCTGAAGAGGAGGAACCCAC…
>TCONS_00058078-[5]-[-]-[u]-[759]-[3]
CTCTTGAAAGTCGAGAAATGATCATGCAGCATACAGGAAGAGGCCACAACAAGATAAAGTCCTCAAGGAAGACCCCTAAAGACCTACTTTCTCCAACAACCTCAAGCCCTACCTTTCAACACTTGCAACTAATGCCATCCTGTGATGAAAGAAACAAGCCATTCATCACCAAAGAAGGTTGGAACAGGAATCCAAGCAGGGCAGGAACCTGGAATCAGGAGCTAAGGCTTGGAGGAATGCTGCTTGCTGGCTTGCTCTCATGGTTCTTTCTCCAGGACCACCAACCCAGAGACAGCACCATCCACAATGGGATGCTCCCTCCCGCATTTTGGTATATTTCCAGGAATGCTCACATGTGTGAGGAGGAAAACCTGGATAGTAGTTGGCAATGTGCCACGG…
>TCONS_00013939-[10]-[-]-[u]-[3129]-[5]
TACCTCCTGACCTTCAGCTGGGACCAGCGATCCACCGCGATTAGCATCTCTCCCGCCGCCCACTGCGAACAAACACCCCTCTGTGTGGCCTCCAGGAGGGCTTGCCGGAAACAGGATGTTGACCCGTACCTCCTCAGGGTGGATCCAGTCCCATAGGGCTCCATCTTCCCCACTATGGCGATGACGTCAAGCTGCTGGGTCGTGGCAATGGGCCTGGCTCTGGACCCCAGCTGTCGCCTTTGATGAGTGCAAGCAGGCAGTTTTTCCAAAAGAAATGCAGCAATGGCTGTAGAGCCCCGCCCTGGAGGAAGGAGAAGCCCCGAGATCCTGAGTGCAGCTTGGGACTGCCAGTCGCTGCTGACATGTTGAGATGCCCCATCCTTCAACCTCTGCTTGCTT…
>TCONS_00032044-[18]-[+]-[u]-[2577]-[4]
CCTGAACAAAGGCAGTTCTAGGGGTGCAGCTAACTACAAGGCAAGCTGATAAGGGCTAAAAGAAGAAAGTTGGCTGCATGAGGAGTGTTGAACCTTAAGGGACACTGGTGAAGTCCAAGGCACATGATGCTATCAACTATGTGGTCCCATAGCAGTGAGTATTTGATGATGTCTCTAACAAGATTACCCCTGGCAGCTGACTTAGGGTGATATTGAAGACCTGTGCAGTCAAGCCTTCCTTCTGGTTGGTTACCCCCGGTCCCATTCAACTGCCTGGGCAGCCGTCCTCTAGAAGCCCTTTGGTGGCATTTGTCAGCAAAGTTACCTGTGGCTTCTCCTCCCCTCCTCTGTTCCCATGCAGAGTTGAGAGCTGATCTTCGGCTTATGAATGCAGGGCTA…
>TCONS_00022840-[14]-[+]-[u]-[1152]-[2]
CTGTAAACAAGCCAGGTTTCCAGGCCTCTGGGATTTCCTCAGCTGCTCACTCTCCCAGGAGAACCAGTGACAGCTGCCAAGCCTCCCGCCGAGTCCAGGAAGCAAGGTGTACACTTCAAGGTCTGCCAGCCGCTTCTTTTTGCGTTTCTAAGTCAAGTGTCTCGAACATTTGAAGACACCTGCACCATTGCCAAGCCAAAGGAGGGTTGAAAAGAAAACAGGAGACTAAAGACAAGGAAACAGACTCTGAGAGATTAAGCAACTCGTCCAAGCTTACTCAACCAGTAGATGTGGGAGGCCTGACAACCCACCCTGTGTTTCTATTTCACAAGCTAACGCCCCAGCCACCGGGGCAACTGTTCCTGGGAATGGAGGGTGAGTGGTTTCTCTCCCAGTGCC…
>TCONS_00064748-[7]-[+]-[u]-[5073]-[5]
CATGCTTGAGACTGAACCCCTAGAATAATTGACTGCCTACCTCAGGGCCCTCCTCAGGCTACATGCTCCCTTCCCGCCCCCACTCTGTGGGAGCCAGGGAGGAACTTGCAACACCAGCACTGACCAGAGTTTTGTCTACTTGACAAATATTTGCCGAGCACCCCCACCACACTGAATCCTTTCCCAGCCCGCTCTAACCAGCTGCATCAGAATGTTCCAATTCTCTGGACCATTGCCACTAAGGGTCATGGTCCAAAGCACCCGCTGACCAGAGAGCTGACCCATGGATCACTGCCTTGGGCCAGGCACTGTTGGCCTTGCCCAGAAGCTGCCTTCCTGGACCTCAGCCTTTCTTCTGAGAAATGGAAGCAAGAAGGCACAGAGGAGCCTTGGCACCTC…
>TCONS_00053487-[4]-[-]-[u]-[629]-[3]
GCTCTGGAAACTGAAGTCCAAGCAGCACAGGTCAAATGGACACTCTCCTTAAGGCTGCCTGGCCTTGCAGCATACATCAGCGCTTTGAAATCTGTGTTCCTTGCAGAGGCAGAAGAAGAAAGGTGGGGGCAACATGGTCTATTTCCTGCATCTGAGGACTGGGACTCAGATTTGGGTCTGAGCTGCTATATACTCAGTTTGAATGTAGATGTGGTGACTGGAACTCTGTGGCTTTCTTGGAACGTGGGGCACCTGGAAGAGGCAGAGCCCAAGGCAGTGGAACCCACAGCCCAGACCATGTGCTGGAGCAACGGAGAAGGTGCTCCAAGTGCTCGTGTCTGAATGGAGACAGAACAGAGTCTGTTCCTTCCCTCCTCAGGCTGCATTCCTCAGAGGCCT…
>TCONS_00064747-[7]-[+]-[u]-[4049]-[5]
CATGCTTGAGACTGAACCCCTAGAATAATTGACTGCCTACCTCAGGGCCCTCCTCAGGCTACATGCTCCCTTCCCGCCCCCACTCTGTGGGAGCCAGGGAGGAACTTGCAACACCAGCACTGACCAGAGTTTTGTCTACTTGACAAATATTTGCCGAGCACCCCCACCACACTGAATCCTTTCCCAGCCCGCTCTAACCAGCTGCATCAGAATGTTCCAATTCTCTGGACCATTGCCACTAAGGGTCATGGTCCAAAGCACCCGCTGACCAGAGAGCTGACCCATGGATCACTGCCTTGGGCCAGGCACTGTTGGCCTTGCCCAGAAGCTGCCTTCCTGGACCTCAGCCTTTCTTCTGAGAAATGGAAGCAAGAAGGCACAGAGGAGCCTTGGCACCTC…
>TCONS_00064749-[7]-[+]-[u]-[3991]-[6]
CCACTAAGGGTCATGGTCCAAAGCACCCGCTGACCAGAGAGCTGACCCATGGATCACTGCCTTGGGCCAGGCACTGTTGGCCTTGCCCAGAAGCTGCCTTCCTGGACCTCAGCCTTTCTTCTGAGAAATGGAAGCAAGAAGGCACAGAGGAGCCTTGGCACCTCTGGAAGCAGCTTAGCCAACGATTCATTCTGAAAGGAGCAGAGAGTGCATTGCTCAGAAACCTACGTTCACCACCTCGACAAGGATGGGGTGCCCAGAAGAACCGAGCCAACAACCCACGGCAAACCTCACTGTGAGGGAGAAGATCAGGCAGAGCCGCTGGGAAGGGGATGCTATACAGATCACCTTCAGGCTTCAAAACCACAAGACAGAGGAGCCACGGCAGAGAGGCTGAAC…
>TCONS_00064757-[7]-[+]-[u]-[2615]-[3]
CCCAGCCCACTCCCCCATCTTAGCTCTCTGCTGTGGGGAGGGGGGTTAGGAATGAGCCACCATCTCTGCCTCCAATGTGCTTTGTTGTTTGGTTTACTTCTGCTTCCCTGGGGTTTCCTCCGTTGGCCGTGGCATCACAATGAATAAGGCCTGGCTGGACTTTTGTCTCAGACAAAATTCAGAACAAACCAAATTTGCCTGAAAACTCTAGCAGTTGCTGGGAGTGAGGAGAGCAGACCTGGGGAAGTGGGGCACAGGTCAGCCTTAGCAGAAAGGACATGAGAGGCCTGAAACCTTCTTCCCTGCTCCCCCATCCATTTCTTGCACCCCTAGATGTCCCTGACTTGCTTCCTGCTCCCTATTTGCTACCTGAGAATCTCCAGAGCCCAGGCTGTACCT…
>TCONS_00025492-[15]-[+]-[u]-[638]-[3]
ATGAAGTTGCTTTGGAAGTACATTAAAAAGCGGATACAAAGAGACCTTGAGCTCGTTCCAGCTGCTACAGAAACTCTTCAGGTTGCTATCTCTGGTCAGGGATTTTTGACACAAATGCCCTGAATTTCCTCACCTTGGATAACCTGGACCAACCAGAGGGATTTTGTAGGATGCATCTTCCCTGGGATCTATCTGATGTTTTTCTTGTGATTGTCTGGGGATGTGGATTTTGGAGGCGAGAACAATGCACGTTCCTCACTGCAGCTGTGATGATGCCCAGCTGTGTGGATGTGCCCCTGCTGATCCATTCACTCGCCGAAGGACATCGTGACTATCTGTTTGAGGCTGTCATGGAAAAGGCTACTCCAAACATTAACAAAATTTCAGCAGAGCATTGTT…
>TCONS_00027992-[16]-[+]-[u]-[1775]-[3]
TCTTCACAGCATAAAGAAAGAACTTTTGTTTTGGGGGGGCTTTTATCTCCATATTTTTAATCTTTCCATTTAATTATCTGTTGTATTGGAAAACAGCACTGGAAGGCTGTAGCTGCAGACAGTTGGCCAGGAGAAGAAACTTAGGGTAGGGACATTTCTTATTTAGAAATTTGGATCCAAAGCAAGCATAAAACAGCCTGTCTCCACAAGTAGCATTACTCAGATAAAAAGTGGGTTTCATCAAAGTGACTAAGGATCCATCAACTACCCGTATATCCAAGAAAAGCGCATGTGTGCTGTCTACAATCTTGTAACAGCCAGCAGGCTTGTAAGAGCAAGAGACCTGGCCTCTGAGCCCCTCCCCCTTCCCCACGGTCTTCTCCGGTCAGAATCATTCTG…
>TCONS_00039367-[2]-[-]-[u]-[1854]-[2]
ACCCCAAGGAGAAACGTCCTTCTTTCATCCAGTAGGTTGGAGTTTCCAAACCAGACCCCGCACTCTTAGACCTAACCAGGAGGGCAGACTTGTCGGTTTGATTTTTCCACTCGATGTTACTTTCAGATGGCCACGCGGCGAATTCCCTTTGAGGTTTCCAGTCTTATAACGCAAGTCTCAGCACACTTTGCTCTGCAACATCTCATCTGTAGAAAATCCCCAAGTCTCCGAGGCGTCGTCGTTTACTCATCATGGCACCCTGAGAATCCCAGCAGGCTCAGGAATCAGCTCAAACGCGGGGATTCGCTCTGCCGAAGCCCTTATTAGCTAAAAGCCTGCTATAAAGACACACTCAGCTCTGGTGCGTGGTGCACACACCTGTGCGCCCAGTACTCAGGA…
>TCONS_00063840-[7]-[+]-[x]-[652]-[4]
CTCATTTGTTCTCATTAAATGTTCAGAAAACTATATTTTAAATTTGTATACTTTTTATAACATTTTGATAGCCAAATTAAACTCATACAAAAGGAAAAAGGAAATCTGAATAGGCATGTGATTATTAAATAAATTGACAAAAATATTAATTTCCCAACTAGGAAGCATCAGGCACAGATAAACTCACTGGTGAAATGGAACAAACATTTAAGAGTGCTACTATACATAGGCAGGAGCTGCTGAATCTCTGAGTTCTAATCCAGCGTGGGCTACACAGTGTGAGCTCCAGGACAGCCAGGGATACACAGGGACACTCTTGGGAAACGCCCCGCCCACTTGTGTGTAATCGACTGTGCTTCTTTGTCCTCTTCATGAGACTGGCATCTTTGGGACTATGTG…
>TCONS_00027718-[16]-[+]-[u]-[721]-[2]
AGTTCTTAAAGGGAGGCTGCAGAGACTCTCCTGCTATTCTTTTGTGCATGGTTTCTTTGCATGGTCTTACATGGAAGGGTCTTCGAAGGAGTTGTTTTAAGCCGTTTATTCATGATGAAGGCTTGGGTTATATAATCTGCTGCTACCTAATGGAGCCAGACAGATGGTAACACATCCCAGGCTCTGCTCTTAAGAGATGGCCACTGGAAGCCTATCTTGGACTCAGCCTTTTTCAGATGCCCAGGGTAACTGGGCCAACTGAGGGTTATGATTATATTTAGTAGTAGTGCATAATTTTGTATTTTTGATAGAAAGAAAATGCAAGGGGAAATATCTGATACGGCTCTGTTATTTGATGCTTTGGGCAGCACTATGCTCAGAAGTCATTCAACTTCCTGC…
>TCONS_00065241-[7]-[-]-[u]-[370]-[3]
GTGTTTTGGGGTGCTGTGCTTTCTGTCCTGCCGCTGGATGCTATGAAGTGCGCTCAGGCAAGCTCCGAAGTTGCGACATGGATTGTCCAGAAATAGGGTTCCAACCCATAACAAAGGAAACAACCCTGATTTACAACCAGCCACCAGGCCCATCCCCATGTCAAAGAGCAGGCCTCTAACAAAGTGCTCAATGGGGCATTGCAGGATCACAATCAACAGTAAGGCCTGGTGTGCCATAAAGGTTCCGTTTTCTTCTTGTGAAAAGCATAGTTCTGCCACATGGGCAAGATGACACCTGGTGACAACCATTTGAAAAGGATGCGGTGACTTATGATGATGTGAATGTGAACTTCACTCAAGAAGAGTGGGC
>TCONS_00064399-[7]-[+]-[u]-[4199]-[3]
CCGGGAGCGAGCCGCCGTGACGTCACGGGCCACCCGCCAGCCCCGCGCTCTACCAGGCAGAGCGCGTGCGGCCGCCGAGCACATGGACCCGCTGGTCAAGCGGGTTGTACAAGGCCAGAATGAAGAGAAGCTGCGAGTCAGTATGGAACTCAGAGGTCCCCGAGTGGATATCCACGTGGAAAGGATGTTGGCAGCCCGGGTGACCTCGGAGTCACGGCTGGATCCACCCTCCCGCCTGATTTTCTTAACTCCACCCTGCTGAGAAGATGCCCTCCAGGAGGCTGTGCTTGCAGACTCCACGGAGCCTCTCTCAAGATTTCCTGAACCTTGTGGATTTACAGTAAGACGAAGTTCCCTGGGGAGTAATTCTGGTGGATGCAAATTCTGGAGTAATACACC…
>TCONS_00069161-[8]-[+]-[x]-[1962]-[2]
CTCCTAGTAACTAACACAACTGCAAGCAAATTACTACAGCTGAAAGTTCAGAATAAATGCACTTTTTATATTATTTCTCCTCGTTAACCAACGAATTGATACTTTCTTACTCGGTTGCTTTGTGTGACGAAGTCTGCGCACAAGAGACGAGTAGTTGCCCGTTCTGTCAGTTAACTTTGTCAGCCAGTGTTCGTTCACCCAATTTCCTGAGTGACAGCCATTGCGTTAGACCACAGACTGAAGATGGTAAATCCCTTGATAGGCTAAAGCTACAGACCTAAATGAAAAATAGAAAATTTAGCAAGGATAAGTAAAATCTTTATTTGGAAGTAATTTGTTAAACCAAAACTCCAGAGACCAGGGAAGGTATCTATAAAGAAAGGGTTTTGAAGCATTATA…
>TCONS_00039365-[2]-[-]-[u]-[352]-[2]
CCTGAAAGTCAGTCTTCTCCTGTCTGTTTTCAGAACAAGATGTAGACCTTTCAGCTCCTCCAGCTCCATGTCTGCCTGGATGCTGCCATGTTCCCACCATGACCATAATGAACTGAACCTCTGAGACTTGATGCCACAGGGGAAAACCTGGAGAGTCCTTTGTGAAAGCTTATGATTACAATCACATCATACCCACAAGGTACCCTGCAGATATCACCGTGGACAAACTGTTGCCAATAAGGATGTCTTTGGAGACCTAGCTCTGAAATGCAATGCCAGGTCAAGGTCAAGTTCGAGAAATGATATAAAAGAGGAAAGAACAAATGGTTTTTCTAGATGCTTTTGTTTCAAT
>TCONS_00053725-[4]-[-]-[x]-[2705]-[4]
GTTAGCATACCTTAATATTCACTATGCAGAAGGTTTATTAATATACCTAAAAATATCAGAAATAAAATTCTGAAAAATGAAAGAATATTGGTCTTTGATGAACATTCTATAATTAGAAATTAAAATCAAATCCTATAATTCACCTTTAGTGGAAATGATAAAATGAGAAACTTTAAACATCAGGGAAAGCCAGCTTCTGAAAGCTGGCTCTAGTTTCAGAAATTACTCCTGGCTGAAGGGGTTTGCAACCCCATAGGAGGAACAACAACATCAACCAACCAGACCCCCCCAGAGCTCCCAGGAAGTAAACCAGCAACCAAAGAGTACACATGGAGCAACCCATGGCTCCAGTCACATATGTAGCAGAGGATGGCTTTGTCAGGTATCAATGGGAAGAGA…
>TCONS_00048942-[3]-[-]-[u]-[8894]-[2]
CTTGAATATGATCCAGGTCCTGTCTGTTCATGAGGATACGTTTTGCCTTTTGGAATCAAGGGACCTTCCCTTCTTTGTCATATAATTTAAATGCTTTATAAAGATGCATGCCAATAAAATAAAATGGAACATTATCTAGATAATTTCTGAATACTTTCATTGACAAAGCATTATAAGGATGCTAAGTGCTGATGTGAAGGTGTGAGGCATGCTGATGAAGTAGCAGGAGAAGGCTGGTGTCACCTTGGCACAATGACTTTAAAGTCATAACCCAGAATAACCCAGGTGTGATTCTGAAGGTTTGCAGCAGCCAGCAAGATTGTTCGAGGGAAAGCAGCTTCTTGGCATTACCAAGTTTGAGAACAAAACATGTATCTTGGCAGAGCTGGTTACTTCTAG…
>TCONS_00070290-[8]-[-]-[u]-[6790]-[2]
GATCCTGTGTCCAAAGGTGGTCTGGGTTCTGTATCTGCCCGTTTTCATCTTCTTTAACCATTAATCATGAATAGGCCTGAGTGAAAGCTGGCGTTGACGTTTGTCTTGTGACAGATCGTAAGAACAGGAACATTGTAGGTTTGTACCTGGTTCCTGGTTTTGGGTCTCCACGTTTTAAGATCCCAAATGCCGGGGCAGTCTTTTCCATCCTGTGGGTGATGCGGACTGAGGTGGGCAGGCTCTCAGCTGGGAACCAAGGCCAGGAAGTGCTGTGACTGTTGTAGCCCGTCAGTCAGTTACAGGTACATGGCAGGGAAAAATTGATTCCAGTGGCTTTTGTCACCAAAACACGTGAGCCCAAATGAAGCTTTTGGGAATTGGTAGTGAAAGACATTACTG…
>TCONS_00048943-[3]-[-]-[u]-[7921]-[3]
CCATCTGTAACTCCACTTCTGATCCAGTGCCTTCTTTATGACCGCCATAGGCACCAGTGTACACATGCGGCTCAGCCTTCTGCAAACTTTTGGTCAAGGGAGAAAGTTCAGCGCTTGTCTGATAGGCTAGACTCCTCAAAGGGACTGTGCCTGTAACTTACCTGAAGAGGAACTGGTGGACAAGTCGTCAGCAAACAACTGAGGAATCCTGCCATGACCTATCAGCTCTCTGCTGCCTCCCAACTATTGCAGCCTTGGGAGAGGCACATTCACTTGGAAATGTAATGAACAAACATTCATTTACTTGGAGTCAGGCCAAAGAGTTAAAGCCAATGTCATTTGTAGTCACAATAATTTTAACTTCGGACCCATGAAGATCTTTTCTGGTACTTTTGTGTG…
>TCONS_00003939-[1]-[+]-[u]-[2347]-[2]
GCCAGAAGAAGAAGGAGTGGGGCTGTACGTGTGCGTGTGCGTCAGTGTGGGTTTGTCAGTGCGGGCAAAAGCCCTGGTGAGACACGCTTGTAGGAACCCGGGCCGCGGATACTGCCGGCGCTGCGCTGAAAAGAAACAGACAGAAAGTTAGTAGCTGCAAACTTGGGTCGCGGCGGTGGCCGCTGGGACCAGAAGGGCGCGCGTGCTCTCTGCACCAGGGGACCAGAGAAACTCCGCGGGCGGGAGCTCACTTTGGCGCTCTGCCAGGGAGGGGCGACTTCTGGCAGCCACTGGCAGCAGGGACCGGGAGCTGTGCCAACGCGGTCGCCTTGCTCCTTGCGGAGAGAGGGCAGAGGGCGTGACCGTGGGGCGCGATCCACGCGGTCACCAGCCAAGCCC…
>TCONS_00018446-[12]-[-]-[u]-[1498]-[2]
AAAAAAAGAACTGAGTTTAAGTCCCAGCACCCACGTCAGGTGACTCAAAACTTCAGGTTAATACCAGCTTTGGGGATTTGATGCTCTCTATGGGCCACCCCAATGCATGCATGCATGCACACACAGATGCGCGCGCACGCGCGCGCGCGCGCACACACACACACACACACACACACACACACACACACACACACACCACACATTTATATTAAAACCTCCAAAATGGGGCCATCAGGATAATTTGGTGTAAAGATCCCACAAGAGCCTAATGACCTAATGTGTGCTGCTTCGCGGCTGGCATGTAAAGTAGTAAAGCATGTAAAGGTGCGAGAGGATTAGTAACAGGTCAGCTTAAGTGCCCAAAGGCTGGCAGCTCTTTCCACACTATAATACAAACAA…
>TCONS_00017324-[12]-[+]-[u]-[2104]-[3]
CCCTATCCCAAACTCACACCGGAGGGGCCGAGATGTTGCCAGACAGGAGATAGAGGTGCCACACAGGATTACAGAGACACAACACTGCTTCTCATTTAACACTATCTTCTTGCTGAATGGTCTGGGACATTTCCTGCTCTAAGCCACTCAGGTACCAGCACCTGATCTGTGGGCTTGGTTACCCACTCAAGTGTCAGCACCGTGGACCACCTCGTCTGTGCACGGGGTACCCAGGTTGAAATGAGACAGTCACCTGCTTTCGGAGCGGATGTGGTCAGATGCCTGCCTGCCTGCCTGCCTGCCTGCCGCCATGCTTCTCACCGTGATGCTCTGGGACGAGTCTCTGAAACCGTAGTCTCCCCATAAACTCTGCTTCTACAAATCACGTTAGTGCCTAAA…
>TCONS_00039398-[2]-[-]-[u]-[8314]-[2]
CATCACCTATTTCTAAAAGGAGGAAACTGTGTCCTCCTGTGAACTTATTCAGAAAAGAAATACATATAAGTAACTGAGCATATTCACAGGCCTATGTTGTCCTGACATTTTTCATCCATGTAGAAGGTACTTCTCAAAACATAAACATACAAACAAAAAGCTAAACATGCTGGGCATTTTATACTGTTTTACAGTTTCATGTTCTATAGACAAGTACATTAAGTTACACAGTAGTAAAATCCCCTATTAAGTCAATTCTTGTAGAGGAACTATAAATTGCTCTACTCTTCCAACTGCAATTTATCGATGTCTCCCAATACTTAAAATACATATACTTTTGAACCAGCAATTTCACTTGTATGAACTCATTCTACACATATACTTAACTATATGCATACA…
>TCONS_00075507-[X]-[+]-[x]-[3877]-[2]
TTTTCTTTTGTTTTTCTTTTGGAGAGAAGAGGGATATAAAGGTGATTTTGCACAGAAAAAATCTAGGTAAAAAGTAGAATATTAAATACATTTTTAATAGTGAAAACAGAAGGAGTATCACAAAAAGCTAGTCAAAAGCAAATAGTGAACCTTTAAGGTCAGTCAATTTTATTTTCATTTCTGGATTATCTTTTAATGCCAACTTAAAGTGTAGCTGAATTGAAGAGAACACATACCTCCCAGTTTTTGAAAGGCTGAGAAAATTGTAGAAATCTTATCATAAAATATGACCTTTGTTCAGCTATCACCCTCTCATATTCTCTTGCTATCATCTTCTGCATTTTTAGTCTTTTGAAGTTGAATCACATTTAAAAAACCTCTCTAGAAAAAATAGCCATA…
>TCONS_00051549-[4]-[+]-[u]-[797]-[2]
GTTTTCTCATTTATCAGTGCGAGTCTTAATACAAAAACCATCAATAGAATCATGCCGAGTGTTTATTCAAGAGACCCTGGGTGAAACAACAGATAGTCCAACTAAGTTAAAGTGCCCAGAAGACTGGCTTTCACACCGAGATAAATGCTTTCGTGTTTTTGAAGCATGTGAGTTTGTAAGGACAATGGTCATGCCATTTCGAGAAGACAGAATTTTAGGGTAATTTTACATTCTTTTCACCTGCTTCCTCCATGATGTTCTCTGGGTAGAAGTTAACATGGACATCCCTCTTCCAGCTGAGCACACACACTTACTCTCAGCACTTTGATCATTGCTGATTACAAAGCTATGGACATAGAAAACAGTATGACATCTTGACCTTTTACCAAATGAACAACA…
>TCONS_00003940-[1]-[+]-[u]-[876]-[2]
GTGCGGGCAAAAGCCCTGGTGAGACACGCTTGTAGGAACCCGGGCCGCGGATACTGCCGGCGCTGCGCTGAAAAGAAACAGACAGAAAACCTCAGCCCTGGACCCTAGTGGTGTGGGAATGGCTGAAAGAACATGGCCTCCGGGCGTCCTTACAGCCCTGCTGTGAGCCACTATTTCAAGGCAGTGTGCGCTGGTCCTTGCGCCGGGGGGCGCAACGTGGTGCTGGCCAGATGGACAGCCAGCTTGCCCCCTACATCATCGACCTGCAGGCCATGAACCAGTTCTGCCAAGACACGGGTGAGCCATCCACATCCCTGGTCTGTCCACTGTAACTCACTCAGTGGACAGCTTTGCTTACTGATGTCAGTGATAGGTGTTGAGGTGTTGAGGGCAGGTGCT…
>TCONS_00058672-[5]-[-]-[u]-[2332]-[2]
TCTTCTGGTGTGTCTAAAGACAGTGACAGTGTACTCACATACATAGAATAAATAAATCTTTAAAAGAAGGGAAGGAAGGAAAAAAGGAAGGAAGGAAGGAAAGAAGGAAGGAAGGACAGACTCTCTGGCTTTCAGCCATTCATTAGTTCTCTCTTACAAGCTGGTAAGATGCTTCTACAGTAAAGGTGCCTGTTGCCAAGCCTGAGACTGAGTTCAATCCCCTGAGTTCAATCCACATGGTGGAAAGAGAAAGGGTTCCAGCGCGCTGTCCTCTGACTTTCCGTTACACGCAGAAACACACCAAAGGAATAAAGGCAATCAAAAATTTAATCCTCCTCACAATGAGGAAAATTAGGTTTAGGAAGACAAGGACATGTTGTCCTGTGGCGGCAAAGTAGC…
>TCONS_00049450-[3]-[-]-[u]-[908]-[3]
CGCAAGGCCTGGGTTGCCACCAGCTTACCCATCCCCTGGAGCTAAAGGGGGCGTCCAGCGTTCGATTTCCCGTGTGCCTGTCTCCATCCTGGAATTCCTGACCTCTATGGAGTGTTCATTGTGCGCCAAGCACCGTTCCTCAAGACGAGTAGCTGAGGGGGCGTCATCCTTACTTTTCAGACGAGCAAACTGAGGCCCGAGGATTTCCCACCTGCACGATGGCAGTTCCTGCTTCACTGTTCTGCAAGTGTCCACTCTTCACCCATGGAGTTAGTCACACAGCAGCCAAGTCCCAAGCCGGGTCTGGTGATGCACACCCTACGCACAGGAAGCAGAGGCAGGCAGATCTCAGTTCCAGGCCATCCAGGGGTACATAGGGAAATCCTATCTTAAAATTCA…
>TCONS_00075506-[X]-[+]-[x]-[3212]-[3]
TTTTCTTTTGTTTTTCTTTTGGAGAGAAGAGGGATATAAAGGTGATTTTGCACAGAAAAAATCTAGGTAAAAAGTAGAATATTAAATACATTTTTAATAGTGAAAACAGAAGGAGTATCACAAAAAGCTAGTCAAAAGCAAATAGTGAACCTTTAAGGTCAGTCAATTTTATTTTCATTTCTGGATTATCTTTTAATGCCAACTTAAAGTGTAGCTGAATTGAAGAGAACACATACCTCCCAGTTTTTGAAAGGCTGAGAAAATTGTAGAAATCTTATCATAAAATATGACCTTTGTTCAGCTATCACCCTCTCATATTCTCTTGCTATCATCTTCTGCATTTTTAGTCTTTTGAAGTTGAATCACATTTAAAAAACCTCTCTAGAAAAAATAGCCATA…
>TCONS_00035081-[19]-[+]-[u]-[1204]-[3]
CAGGGTAACCAGGAAGATGGGGCTCCCTCTCCTGCCAGCTCCTAATCTAAAATTAAGGTTTTACTCTAGGAGGAGGCAAGTGGCAGGCATCTCCTGGGGCTATTCCCCACTCTTCCAGAGGCAAGAGATAGGACTGGAGCTCCCTTCCAAAGCACGGGTCTCACTTCTGGATTAGAAGCCCAGCTCACGCAGAGAAGGCCAAGAGTGTTGGGTTCCAAATGCTTCTACTGGACACGTTCCGAGGATCGACACCAGGAGAAGCACAGTGGAAAGACCAGAGGCTACTGTGTACATTTCAGCGTCCCACTTACGTGCCAAGGCAGCTACCACCATCCATGGCGTCTTTGTCTACACTGGCCAGACTGGCGTCAAGATTTCAATGCCTGTTAGAAGCTACAG…
>TCONS_00016913-[11]-[-]-[u]-[6983]-[2]
TCTCAGCAGACAGTTCTATCAGGCTCCTGTCAGCATGCACCTCTTGCCATAGGATGGTGGTTTTAACAAAGCTCACTTCCTAGATTATCGAATAGTTAAGATACTGGCGACAGGAGTAGCTTTCTTGGGATAGACAGACAAAAAGAAGTTACTTTGTACCTCTTTTATAAAGGTTTGGGAGCTTTAGTTCCCATTTCTCCCACTCCATTTCCTTTCCACTGCAGTAAACAACTTGGTCCCCAGGTGGCGCTCAAATAATGGCGTGAGCTCTAAAATCAGCCCTGCGGCTATAGTTTCCTTTTTTTAAAGCCACATTCTGATGGTTGCCAATAAAAATCAAGTTATTCTGTAAAACAAATAACAATGGAAGTGCAAAGTCAAATAACTAATGCCCATTAA…
>TCONS_00020801-[13]-[-]-[u]-[765]-[2]
CCTGTGTACCTGAGAGCTCAGAAAAAGAGAGAAGAAAATGTTTAGATGGGTGGAGTGGGGAGTGCCGCGCGCCGAGGCTGGCAGTCCCCACGCAGTATGGCAGGCGGGTGTTATACAGTATATGCTGGTCTTGAATTCACCATGTAACTGAGGATGACCCTAAACTTCTCATCTTTCTGCGTTTACCTCCTCCGAAGTGCTGGAATTACAAGCATGTGCCACCAGGATCAGTTTATGCCAGTGCAATGGATTAAATCCAGGACCCTGTGTTTCCTCTACTGAGCTATACCCACAGCCATGCATTTTCAGTCAGGAAAAAAAAACAAAACAAAAACAGAATTCCAGAAATGATGCAGGTGTTTGAGAATGATGGCGCCCTCCACTGGCCAACTTCATGAC…
>TCONS_00062423-[6]-[-]-[u]-[575]-[2]
AAACATGCCTGAGTTTTGTGCTGGGGATTAAACCTCAGGCCTCAGGGAAGTATTCTGTCAAGTTGAGTACTCTACCTCAACCCTGTAAATATAAAGGGAAAATTAAGATTTAGGATAAGGCTAGCATTTCTTGAAATATAAAACTTCGGTAAGCTTAGATAATGTAAAAAAGACAAAACAAACAAACAAGAAAAACCAAAACCATGTGTCTGTGTATACTATCCTAATTGACTAGATGGTTTGGTTTTCCTGGAACTAGTTACAGGTGATTGTGAGCATCTGATGTAGTTCTGAACTGAATCCTCCGAAATATCAGTGTATTAGTTACTTTTCTCTGCTGTGACAAAACACAGGGATGAAGGTGACTTGGGCTTACTGTTCTAGCTTGATTAGGGTCCA…
>TCONS_00016367-[11]-[-]-[x]-[1356]-[5]
AGATAGATAGATAGATAGACAGACAAATAGATAGATGAAGAGATAAAGAGATGCATTTACTCTATCTCTTCTATAGCTCCTTTTAAGTTTGACTAGCATTTCACCCCTCAGTGTTATCATTTTCCATTTCCTTCCTTCACTCGCATACATGCTCTTTCCTTCTTCCTATCATTCTTTTTATAAAATGGCACATTAGTCTACCACTGGGAGACAAAGAAATAATACACCTACGTGCGTTTATGCACTGAGCATGAACTGAGCAGACACTAACAGTAGACACACACTGGAAGCTTACTTTACAAGTGACACGATCAATCGGTGGACATTGCCCACACTGTTATTCCCTAGTGACCCATGGACTGAAGAGCTAACAAAGTTTGTATCTTTCACAATAAGTTC…
>TCONS_00017773-[12]-[+]-[x]-[1504]-[2]
TTGTTCACATCTAAGTGAAGAATGTGACAGATACGCAGATGGACACTGTTCTCAACCCACTGACTACCTGAATAGCTTATCAGAGGTTGGCTGTTCTGTCCTTTAAGCCAAACCAGCAGCTATGACACTGGTCAATTAGCAACTAGAGCAACTGGTCAGCTCTGCAAACAAAGTCATTTTGATTTGTTGACACGTGAAAACGGTATCAAACCAACTCTTACCTATTAGCATGTGAGCTCAACCCAAGAGAATGGGGAGTACTTTTGACATCAGATTCTACAGAAGGTGACGTTTTTTGTAAAGTTTCCACCAGATCAAAATCCTCCATATCGTACAAAAATTGTCAAGCTCTGTCATTTAGAAATACTGTTGCTTCTCCTTTGGGAGGAGACTGCTTCG…
>TCONS_00031101-[17]-[-]-[u]-[1156]-[3]
CAGGAGGAGCTGTCCCTTCTGAAGACAGCGGGGTTGCAGAGGCCACGCAAACGCTACTCTGGGTTATTTCGGGACCAGCAATGAAACATTGAGCCAGCCTTTTCTCTCCGAGCCAGCCACACCAGCACGATTTGACTTTTGACATCTTTCCTTGTGATGAGAAACGGCTGACTCTTTCAGCAGTTGTAGGCAAAAGGGCCTGCTAACCGGAGGGAAGGAAACCCGTACCACAGACCCTACAGGAAGGAAGGCCTGTGCCTGGGAAACTCACAGGCAGAAGCCGTTAGAGGGCAGCAAGTGTCTGTCTGGGAGCCCAGGCAGCAAGAGGACAAAGGAGCGCCTGGGAGCTGCCAGCAGCCTGGGGGCACCACTGGGTTTGACAAGGAAGGACGAAACCTG…
>TCONS_00039557-[2]-[-]-[u]-[816]-[2]
AGAATTTCCTGTCCAGGGAGTGATTCTACTCACAGTTAAGATGGATCTCCCTTCACCAATTAGCATAATATTTAGGGAGATTCTATAAAGACTGGGCTGGCTTGAACTTGAGACTATGGCCCCGGCTTCAAAGGACTGGGATTACAGGTGTTTGTCACCACATCCTGAATGCTTCCATAGTGGTTTCTACTCCAAGGATCTATATTTTTACATTTAAGAAACATGGACTTCATTTGAGCTTCTCCAGCCTATCGGAAGCATGAGAAGGCGGTGGACTGGCTCAATGACCTACATTGGCTCTGCCTTGCAAAGACTGCCAGAGATCATCCGGTGAGTCCTCCTCACAGAACTCTCTTTCTCCTCTAGGTCCCGCCTTGGTTCCTGGAGGCAGCGGTGCCA…
>TCONS_00033283-[18]-[+]-[u]-[4609]-[2]
CTATCCCTCACAAACACTTTATTGTAAAGAATTATAATTGTTGGGGCTGGGGATTTAGCTCAGTGGTAGAGCGCTTACCTAGGAAGCGCAAGGCCCTGGGTTCGGTCCCCAGCTCCGAAAAAAAGAACCAAAAAAAAAAAAAGAATTATAATTGTTATTCATACAGATATATAAATATGTACTGGCCCGAACAAACATTTACCATTCTGAGCTTTTCTCATATGTAATTATGTCGTGTGCTGACCACTTGGTATTGGACTGGTTCACCCCTTCTCGGAGGGCACTAGCAACTTGTAGCTCTTCATCTAAGCTTGGTACCACATGGAATTTCCCCTGTCCATTTTAGCATGTCCATTGGTGCTGTCATCATTCAAACACTCACCTTGTTGAGAGCTCACG…
>TCONS_00010672-[10]-[+]-[x]-[610]-[3]
CAGGCCTCTGGGCTGGGCTGATAGTCTGTGTCTTCTTCCAAGCCCTCTCCTATCTAATCTACATCCTGAGGACAAACTGGAACAGAGTCGCAGAGCAGGTAACAGGCTCGTGTCACTGTGAAAGGTGTCGAGACTTGATTCATGGTTGATAAGGCATCTCTCAGGATGGAATGATAGATGGAGTCCCATGAGTTTTGAGATAGTGCAGAGGGTGTCAGGAGACAGGAAGATGGTTCCTCTCAATTAGAGTTGGCTGGTGTCCCCTGACCACAGGACTCAGCAGGTCTTGTCTGGTGGCACTGGTCCACTTGTCCCACAGAGGCATAGCTCACAGTGCCTGCTTAGAATGCATGAAGTCCTGGGCTCATTCCCGGCACTGTGTGTAGAGTGGCATGTCCT…
>TCONS_00065062-[7]-[+]-[u]-[397]-[2]
GCTTTGTAGTGAGCTCAGTGTTTGCTGGATTCTCTTTAGAGGGCTTGGGCCCTGGATCCCTGACTAGAGGCTGAAAGGGAATGAATAAAGCACACCACAGAAATGACTGCCACACGTAAAGAAAGGGAACAGCCATGGCAAGTGTTGCTGAGGGAGTAAGGATTCCACAAAGATCCGAAGACGACATGAGCTGGGTACAGGACACGGAGGGAAGACGTTCTGCTCCAAAGGGACACACAGGAGCAGAAAGTCCATGGTGAAGTTGTATGTCCACTTTCAAGAATACCCAGGAGGGGGCTGGAGAGATGGCTCAGTGGTTAAGAGCACCCGACTGCTCTTCCAGAGGTCCTGAGTTCAATTCCCAGCAACCACATGGTGGCTCACAACCATCTGTAAT
>TCONS_00038006-[2]-[+]-[u]-[2155]-[2]
CTCACAGCAAATACATTGCCATAGGAAGTCTATTTGTTCCTAATCAATATGGGTTTACCACTGTGTCTTAGCATCCACCTTACCATTGTAGGAAATACTCCATATTGGATGGTGCGAAACTCCTGGGGAAACTCCTGGGGAGTAGAAGGCTATGCCTACGTGAAAATGGGAGGTAATGTTTGTGGCATTGCAGACTCTGTTGCTGCTGTCTTCGTGTGATCATGGAGTGTTTTGGAATCCTTATGAGACAACTACTAAAATGATGTGCTTCAGGTTTCAACAACTCATCTACAGACAGATTCTAAGAGAAAACTGGCATTTTGTAAAGCAACATAGGACATTCTATTTTTGCCAAGAGATGGACAGCCGAAGTTCCTAGGAAATCCCCCAGCACACTGA…
>TCONS_00061203-[6]-[-]-[u]-[2372]-[4]
TGGCCTGAACTGGAGCTCTGACCAAGTTTGGAATTTAGAAACTGCCTGAACAAAACCACAGCTCTAGGATTGGAAGGGACCAGACTCTTCCTCAGCTGTATCTATTCTCACGTGTGATCCATCTCTTAGTCGTCAAGTATGCTCTATGCTTCCTGCTTCCATGGTGTGAATAGCTTGACTTCACCATTGCCACAATGTGCTGCCTCGCCCCAAGCCCATAGCAACCTGGAGCCAGCCAACCATGGACTGAAGCCTTTGAAACCACCCTGTCAAAATCTGTAAACTCAGCATTTAGAAGACAGAAGTAGGAGGATCCTGACTGAGTTCAAGACTCACCTGAGCTATACACCGAGGGCTTTCCTCAAGGGGGAAAAATAAGTGAAAACAAAAACAAAACAA…
>TCONS_00023233-[14]-[-]-[u]-[925]-[2]
CATACTTCATAGCAGATTCTCTGTATCGAGCCCTGGCTGTCTGGACTCTCTCTGCAGATCAGGGTAGCCTTGAACTCACAGTGATTTACCTGCCTCCGCCTCTCAAGTGCTTGTGATAAAGGCCAGAAGCATTTGTTCATTGAGGTTCCTCTTCCCACATGGCCCTAGCTTGTAATAGATGGGTAAAAACTAACCAGCACAATCCTGATCTCAATTTCCTTATGAATGGAATTATAATGAACACAGGGGGACGTGGACAGGAGTGTTTTCTCTGGTGAGTCTCCTGTGAGAGAAGGCATAGAATTTCGGCTAACTACGGTACCTGTAGCTCTCCAGGTCGGGATCTCGTAAGCTGTTCTTAACTATGTATAAATGAGAACATGTGTTATATGGAAAGGT…
>TCONS_00037389-[2]-[+]-[u]-[2899]-[2]
TGAAAAGACTGAACTCCCCAGAACCTTGACCAATCCTGAAGGTACCCTGAAGATAAAGCCAATCAATCCAGGGAAAGAAAGACTCAGGAAAACTCCATTCAACACTTTTGCTGTTCTTAATGGTCAAGTAAGCAACATTTATCCATGGCTTCTACTTCAGTTTCTCCTCCAGGTTTGTATGTACACAACTTGTTTTTATGAACTAAAGAAATAAAGTATATGATTTGAATTTCAGAAAAAAAAACAAAGATAATCTTCTCCCAGAGTAGAACCTTATTTCAAGCTATTTCTTATCTACATTACATATGCTATTACCTCCTAAACAATATCCCATGTTGCTAATCTGAATTATTCTGTTGTAGGGAAGAAGGCACAGAAATTCGTCTTGTGCATTGAAGC…
>TCONS_00015399-[11]-[+]-[u]-[522]-[2]
TATTTCTGTAATTCTCATGGTATCTCTAGGTCAGAGAACTTGCCTGAACCATCACCACTGCAGATGTCTAACACAATACCAACTCTGATACCCACACCACCAACAAAAGAAACCGAGAACTTGATAAGCCAACACCACCAGACAGATCTAATTGGAAATCTGTGTGTTGTACAGTCATCATCAGAAGAGCAACCTCCCGCTGGATGGGAACAACTATAGAGACTCACAGATATTAAACAGAGAGTGGGAAACCTTGGAACACTCAGTGCTGAATTGAATGTCTCCATCAAACTCATTCCTTCCTCACAGCTCAGGAAACCCTGCAGAAGAGGAGGTGAAAAGAGCCTAAGAGGCAGAGCAGACAGAGGAGGACACCACAAAAACAAGACCTTCTATTTT…
>TCONS_00061552-[6]-[-]-[x]-[399]-[4]
TTTAATAATATTTGAAATTTTAAACTTCTTTATGATCGCCCGGGAGGGCCTGAGCATTTTTGTTCAATCCTTTGTAGGAAGCAAGGAGGAAATTATAGTTGTTTTCTTGGCTATTTTCAGTTCACGGAGTTTATGCCTCCAGCAGAGCACAGGGAAAGCACCTTGCTTGGACCAAACTAGCTACCAGGTTCCTCTCTTCTTCCTGGCTGTTTCTTCCACTTTTTCTTTTATTTTTTTCTTTCTCTTTTTGATCGCGATGTGGCGCCTGGAAAGAGCTCGCCTCCAGCAAGGAGGACATCATGCAGGCAGAATCACCTCTTTGGCCTACGAATTCCCAGTGCCTTAAGGTCCCACGCTCATCGAAGAGCTCTGTGTGCCCTCAGTCCAGGCTCATGCTCG
>TCONS_00029360-[17]-[+]-[u]-[687]-[2]
TGGCTGCCAAGGCCCCCACAAAGGCAGTCAATAAACAAAAGATTGTGAATCCTGTGAAGGTCTCTGCTCTGGGAGTTGGTAGGAAAAGCTTATTTGGTAAATCAGAGTTTAAAATAAAATCTGTCTTTAACTCTAAACAGAACAAAACAAACAAAAAAAGATAAATGTGGATTGGAAAACTTTTATCACTATTTTTAACTTATAGGGTTTCTCTCCAGTATGTATTTTTCTATGTATTTGGAGACTATTATGTTGGGAAAAGGCTTTGTCACATTGGTTACATTTGGAGAGTATCTCTCCTGTGTATGTTCTTTAATGTATTTGGAGATTACTGTGTTGTGAAAGGCTTTATCACATTGCTTACTTTTGTAGGGTTTCTTTTGGTATGAACTCTATGTG…
>TCONS_00046433-[3]-[+]-[u]-[950]-[2]
GGCTGAACAAGCACACAAGGACCTGAGTTCAAATATCCAGAACCCGCATGGAACAACTATGGCCACTCTCCTGCCTGTAATCCTGACACCATGGGAAGGGGCGCAGGAGGCTCCCTGGAGCTTCCTGGCCACCAACCCAACTCTAGGCTCTGAAAGGGAACAGAGTGGAGGGAGAGAGGGCAGGACAGGCAGGTCCTCCTCTGGTCTCAGTGCAGGTGTGCACAGGCAAACCTGCACAAATGCTCAAATACAACCCACGCATACAATCACACACACATACATTCATAGGTACTCACATACCGACACTCACACATACATAAACACATGTACACACATACACACTCATGCATATACACATAATAGACAAATGCATACAAACATATACACTCATATACAGAG…
>TCONS_00064400-[7]-[+]-[u]-[717]-[4]
GTCAAGCGGGTTGTACAAGGCCAGAATGAAGAGAAGCTGCGAGTCAGTATGGAACTCAGAGGTCCCCGAGTGGATATCCACGTGGAAAGGATGTTGGCAGCCCGGGTGACCTCGGAGTCACGGCTGGATCCACCCTCCCGCCTGATTTTCTTAACTCCACCCTGCTGAGAAGATGCCCTCCAGGAGGCTGTGCTTGCAGACTCCACGGAGCCTCTCTCAAGATTTCCTGAACCTTGTGGATTTACAGTAAGACGAAGTTCCCTGGGGAGTAATTCTGGTGGATGCAAATTCTGGAGTAATACACCTGGCCTGCCTAGAGATGTTACAAGTGGCCTAATGGATTTTTCTAGCCTGGACGCCCACTGGGGACAAGGATCATTACTGACAGGATTGTATCTC…
>TCONS_00065281-[7]-[-]-[u]-[3950]-[3]
GCGTCAATACTGACCAGATGATCTTTGGAGACTTCAGATCCACTGGCACATCTTCACCCATAATATTTTTGTTTTGCCTTTTATCAAGATTTGTTTGCTGTTACTTTATGTGTCTGAATGTTTTTCCAGTATATCTATAAGTGCACTGTGTGTGCCCAGTACCCACGGAGGCTAGAAGAGGGTGTTGGATTCCCTGGAACTGGAGTTGCAAGCCTCTCTGTGGGTGCTAGGAATTGAATCCATCTCTCTAGACCTCTTACCCATATTTTTAAAACTTTAAATCTAGAGGAACAAGTCTCCTCGAATGCACGGCTGAAATTGAAAGTGGCAGGAGCCCTGTGCAGAAAAGTGCCACACTACCTCAAGCCATGCGACACAAGACCCTAGGACCCTGCTACT…
>TCONS_00065280-[7]-[-]-[u]-[3816]-[2]
GCGTCAATACTGACCAGATGATCTTTGGAGACTTCAGATCCACTGGCACATCTTCACCCATAATATTTTTGTTTTGCCTTTTATCAAGATTTGTTTGCTGTTACTTTATGTGTCTGAATGTTTTTCCAGTATATCTATAAGTGCACTGTGTGTGCCCAGTACCCACGGAGGCTAGAAGAGGGTGTTGGATTCCCTGGAACTGGAGTTGCAAGCCTCTCTGTGGGTGCTAGGAATTGAATCCATCTCTCTAGACCTCTTACCCATATTTTTAAAACTTTAAATCTAGAGGAACAAGTCTCCTCGAATGCACGGCTGAAATTGAAAGTGGCAGGAGCCCTGTGCAGAAAAGTGCCACACTACCTCAAGCCATGCGACACAAGACCCTAGGACCCTGCTACT…
>TCONS_00055962-[5]-[+]-[u]-[1984]-[2]
AAAAAAAAAGACAGTCAAAGCCAGGCTGGCGGCAGACACACCAGTTTAAACTGATTGTCACCCAAGGTCTCCTGGCATGGGCTCTAGGGGTTGGGCAGACTAAAACAAGTTCTATTGAGGGTGAAGGGCAAGGTCCACCCATTAATAGAGGCCTCGGCCTACCCAGAGGGGAGGTGGGATAGCTGCTTTGGCTTTCAAGCATCAGAGCACAATTGCTGAGCTAAGGCTGTGTGTGGGTAGAAATCAGCGAAGAGATTTGCTGGCACATGATCACAGGAGGGGAGGGAACTGGAAGGGGTTGCCTCTGAGTCTTGCTCTTGTTCCCAGAAGCACTTACAACCAAGACCGAGGGCCTGAACGTGATTCCCAGGATACTCTGTGGGGAAGGAGAGAAGACTT…
>TCONS_00021004-[13]-[-]-[u]-[1735]-[3]
TGTCTTAAGATTCAGCTTGCTCAGAGGTATCGAGTGGTTTAGACCTCAGCATCCCCGGGATGTACTGACAAATTCGCTCCAAAACTGTGAGTTGAAGATTCACTGATTGCAAAAGTTCCCTGGCCAGACCAAAAATACCCTAAAAAAAAAAAGAGGAAAAATAATCATGCCAAGTCCAGAACTGAGGTGGATGATTCCTTATCAGCTTCCCAGTACTGACAGAACCCTTTTGGTCAGAAATAAAATGTCCTCGCACCATGCGGAAAGATCAAAAAGGAGAATGGGACAGCCCAGACAGAGCAAGACCAGACCATAGCGGGGAGTTCATACAGCCCATTTAGATCAAGGAGTGACCAAAAGACACAGAGGAAGAGAGACAGAAGGATCCATCTTCAGAGA…
>TCONS_00035763-[19]-[-]-[u]-[1945]-[2]
CGGGGAGAGATATGGAGAAGGAGGAGGTCTTCTGCACATAAAACAGTTTCCTGACTGCACCACACAGGTTTGAGGCTCCTCTCCAGAGGAGGGCACAACATCAGGTTACACCAGGCTGGGAAACCTCACCCTGCAGTCCTCTGCTCTAAGTCTGGATTTCTTCCCTGTGGGAAGCAACTCCTTTCCTCTTCCTATGACCACTCTGCTCATTAAAGACTCACATCCTCTGCTTCACGTGAACGTCCAAGGTCAGAACTGTTTACCTATACCTTGCTTCTGAGTCTGAGCCCTCCTTCACCCACTCATCCCTGACAGGGGCACTGTGCTGGGGGCTGGAAAATTCAGTGATGGAGAAAGCAGGTAGAGTCCCTGCTCTCAGGAAGAAGACAGTAGACCAAT…
>TCONS_00073460-[9]-[-]-[x]-[366]-[2]
AAACGGGATTACCGCTTCGCGCGGGTCCTCTTCTGGGGCCGCATCCTCGGCCTTGTCGCAGATTACTACATCGCACAGGGCCTGAGTGAGGACCAGCTCGCACCACGCAAGACGCTCTACAGGTGAGGCGACTCTGTAGCAGGTGAGGCTGCAGGAGGACCTCGAAAGGTGGTGGGTGCAGCTCCGGCTGTGGGGAGGTGGGTTCGCCCGGGACCTACGCAGGAAGCACCTGTGGGTGGGGCTGAGCTGGATAGCTGGATATGTTGACTTAACTATAAGCTAAAGTCATCTGGGAGGAGGGACACGCACTTGAGAGAATGCCTCCATAATATTAGGCTTGCAGGCAAACCAGTAGGGCATTTCCTC
>TCONS_00009290-[1]-[-]-[x]-[7683]-[2]
CTTTTTGTATGGTCTTGCAGTATGAACTCTGATCATACAGAATTCTTCTTAAGTATTCTCTGGCATATTCTCCACTCTTACATACTTACTGACTTTGCTGAAAGCTATTGTGATGCTAAGCAATTCATAAAAACTGAAGAGAAGGCTCTGAGATGTCTCTAGATACTCTGGATGAAGACAACAGTGTTACCTGGTAGAACGATGTGGAAAGAGCCAATCAGAAGGACTCAAGGACTGGATGTTCTGTGTGCATAGAGGACAAGAGCTTTAAAAGCAGGTCCAGAATGGCTTGTTACAACTTTCTGACAATCAAGACTGAACTCTAGCAATATACCATCTAGGTATTTAGTGTAGATCACAGTCTTTTTCTTTTAATGTAAGTGCACAGTTTAGCATATC…
>TCONS_00038391-[2]-[+]-[u]-[2371]-[2]
CTTACCTTTGGGACATCAGAGGCCAGGTTTGTTGTCTGTTGCTAGGTCAGTCCCCTCCTCTTGGCAGCCTCTCTCTCTTTAACACCCCCTCCTAGGAAAGCAGAGAGGTTCATTTGCTGGGTCCCTTCTGCCGTGCACACTGAATTCCGAGGGTTCATGAATACTTCAGCTAAAACAGAATCAAGTTTCCAACACTCCCTAGGTCAGTCCCCTCCTCTTGGCAGCCTCTCTCTCTTTAACACCCCCTCCTAGGAAAGCAGAGAGGTTCGTTTGCTGGGTCCCTTCTGCCGTGCACACTGAATTCCGAGGGTTCATGAATACTTCAGCTAAAACAGAATCAAGTTTCCAACACTCCCGTGGGGCTCACGTTGTTAGTTGAAAAGCAGTGCATTCCTGGAC…
>TCONS_00007995-[1]-[-]-[x]-[3152]-[3]
CTCCTCTTCAGTAGGCCGTCCTTTGATAACCGCTTCAGCCAACCATTCAAACAAACTTCTGACACCTTTTTTTTTTTTAACTGTGTGAGCTTCCATATTAAACCTAGAGTCTCCACTCAGCCCGATATAGTTTTATAATCTTTTCACCATTATCCAGCACCCTTAAAATCCATTCCCACACATATTCCCCAGACTTCTGCTTGAATGAATTACCAAACTCATTAAGCTCCTTAGCAGTGTAGCACGTTTCCTTATGGACGACACTTTCTACCTCCCCTCTAGGGGCCTGCTTCACCTTGAGTCTGGTTATGGGTCTAGAAGAAGCTATTGGTGGGCCTTGAGGAACATCAGTATTATCTTGCCCAACATTTTCTTCAGAGAAAGTCACTGCTGGTTTAT…
>TCONS_00062425-[6]-[-]-[u]-[10278]-[2]
GCTTCTCTACCCCCTCCAAGGCCTCGAAAAACCAGTGGACTGGGAGCCCATGGAGGCCGGGCCTACGTCCAGAGCGTTCCTTCGTGAATTTTTGTCGCCCACTTTCTCTATTGCTTCAGATTCCGTTTGGGAGTGAATCGCCTCGTCCCTTACGGGGCTCCATCTTAGCCAGGGATAGGATCGGTCGGCCTGTAGGTCGGGTCCTGGAGGCCCTTGTTTTATCCGGCCTCAAGATCCGCCTCTCAGTAGATTTCCGGGGCCGAGGACTAAAGTGCCTCAAGGCTGAGCCTTTAAGAGTAGCCTGCGCCCACTCTTTTCAGCGAGGTGCTGGCCACCAACGGATTTCTTTCTCTCTGGTAGTCTAGTGCCAGCCGCCAAAAAAAGAACGGGCCCCACCCC…
>TCONS_00016363-[11]-[-]-[x]-[442]-[5]
GGAAGGAAGACGGGAGAGAGAGGGTGAGGGCAAGAAGTCATTTTGCCTTGTGGTTGAAGAGGAGATATTCATCCTTCACAGCAGGAATGTCAAGGCAGTGGGATCATGGGATAGCTGGTTACGAACTTGTATAGCGATGACAGCACAGCAACTGGGTTCGGAGCATACGTTCAGGACAAGTCTTTAACGAGCTGGTTCTATGCCCAAAGTGTCCTGATGTAGTAAGTTGACAGCCTGCTCATTTCCAACAGAGGCCTGAAATAGACACCCAAGGACGCATCCAGTGTGCAATGGCTGCCCTAGCATGTATGAGAGCTAGGGTTCACGACGTACATACAACCTTATACTTCCCATCACAGACCATCATCAAAAGCAGTGTGGGCAGGACTAAAGCAGGGC…
>TCONS_00025576-[15]-[+]-[u]-[685]-[2]
GTAAAGTTAGAAATGCAAATGCAAGCAAATAACCCAGAGAACTATATAAGAATTAAAGCCAGGTAATTCACCTGGACTTATTTACATTCATGGCCTCCCAGAGACCGGCGTGTAAAACCAATGAGGAATGTAAGATGAGAAGAGAACACGCGTATCCAAGGGCAACAACTTCTGGTTTCTAGTTCATGCCGAGGAGGACACTGGTGCTTCTATTGTACCATTTTCACACTGTGGGGCAGGTAATGGACAAAAACAGAAACTATGCTTCGATTCCAGGTCTGCATCCTAAGATAATTTCCAGTTTCTGAGCGTATATGGTGCAGTGTGTGAATGAGCAACACGATTTGGGATTCCAGCTAGAGTGTTACCTGAAGGATATTTTTCCACCTACACCAGAGC…
>TCONS_00035082-[19]-[+]-[u]-[1370]-[4]
CTCCTGCCAGCTCCTAATCTAAAATTAAGGTTTTACTCTAGGAGGAGGCAAGTGGCAGGCATCTCCTGGGGCTATTCCCCACTCTTCCAGAGGCAAGAGATAGGACTGGAGCTCCCTTCCAAAGCACGGGTCTCACTTCTGGATTAGAAGCCCAGCTCACGCAGAGAAGGCCAAGAGTGTTGGGTTCCAAATGCTTCTACTGGACACGTTCCGAGGATCGACACCAGGAGAAGCACAGTGGAAAGACCAGAGGCTACTGTGTACATTTCAGCGTCCCACTTACGTGCCAAGGCAGCTACCACCATCCATGGCGTCTTTGTCTACACTGGCCAGACTGGCGTCAAGATTTCAATGCCTGTTAGAAGCTACAGACTTGGAATATGATGCTCAAGCCCATGT…
>TCONS_00074073-[9]-[-]-[u]-[4472]-[6]
GACCCTCTGCTTTACACAGCGGAGCTGCTGCCTAGCTATCTCTTGCAGGACAAAACTGGTCTTCTTTGCAGTCCCTGGCGTGGTGTGAAGCCTCTCTCCCTTCCTAAGGCCAATTATTTGAAATGATCAAGAGCTCTTTACGTACAGACAGTTTAGATGTTCTAATGTACGTCTGCAAAAGAAAGCAGCAGAATAGCCGACTTCTGATTTGGAAGCAAGGATAGCCTTCACAGCTGAAAACCAAACAAAGAGAACCATGTGAAATGGAACAGACGCTGGCTCGGGCTCTATCTGCTTTTCATTTGAGTAGACACCCGAGGGAGTGTTGCTGGGCTCAGGTGAGGAAAGGAGAGTGATTCGCACAGCTCCACGTTCTAACAGTCCTCCTTCCACGTATAT…
>TCONS_00037519-[2]-[+]-[u]-[1934]-[2]
GTGTTCATTCCTTAGCATCCTAAAAGTTAAAACTAATCAAAGTCAAATCAAACCCCAGACAGGAAGAAGAAGGTCAGATGGTGGTAAGAGAAATGGGAGACATTCTACGGATGCTCTAAAGAGACAGTCCTGAGTATGGAAAGAACAACCGTTCAGACTGAGCGCTGCGGTCAAAGGACAGATATGTGAGCCAAGAGTCAAGGAGGCCAGTGGAGGCTGAAGAGGACACCTGGAAATGAAACAAAAGATCCTGAACCAATGTGCAGAGCTTCCTTTCCAATGCCACCCCAGCCCTGGAGTAGAGACCAGGCAAATACTCTTCTGGCTCTGTGAACACTGGCCTGGAAGAACGACAGCCCCGCCCCCCCCCCCCATGGCAATGTCTTTAGTGGGCTGTTG…
>TCONS_00051036-[4]-[+]-[u]-[3051]-[3]
GGTGTCCTCACAATGCGGTGCCGCGCAGCGCCAGGCCATCTCCGGGGATCACGTCTTAACTGGAATGGGACTTTTGACGGGCAGAATTGGAAGTGCAGTCCAAGAAAGGCGTGCGGACATAGAGAGCAAGTTGTGGTGTCTGGTCGTTCAAACGCCTCTGGAAAGGTTCTCCAAGAAGCCTCTCTTCACCTCCTCCTTCCCTATGAGTTCTCATACCACACCGGAGATCTGGCATGGAGGAGTGGCAAATATTTGCAATAGGCAAAAGAGATGACTCAGTCAAGTGCTGCACATCAAGGACCTGAGTTCAAATCGCCAGAACACAGTAAAAGAAGAGCAGTAAGAAGCTTCACCACTAAGGAAACAGCAGACTTTCCACCACTGTCAACATCACACAGA…
>TCONS_00028313-[16]-[-]-[u]-[473]-[3]
GACCTGGACAAGTCCAGCGTCAGGGCGCGCCCCAGACAGGTGGCGCCTCCCTCCCGGAAGTGGCTCCAGGAACTTTCTCCCAGGAGCTATCGGAGGACCGAAGTTGGGGTCCCCGGCAGGAGCGGACGCGGGCAGAAGCAGGCAGTGGCACTGTCTATCCAACGCGCCACAGAGTGGCCATGGGGACTCTTCTCTGGTGAAAATGAAGATGGTGTGGGCCCAGCAGCTTGTCAGTGATTGATGGTTTATAGCTCTGTCAACGTTTTCTTCCCACTGGGTTCAACTTAACACAAGAGAGAATTGGAAGCCAGGCTCAGCTAGAAGATCTATCTCAGGCTGGAGAGATGGTTCAGCGGTTAAGAGCATCGAGTGATCTTCCAGAGGTCCTGAGTTCAATTC…
>TCONS_00023231-[14]-[-]-[u]-[245]-[2]
TGCAGCCTCCAAGCCTCACTTCCTGCTCCGCCCAGGCAGGTCTTCACTTTCCTTCCCTGGCAGCCTCTAGGAAGAAGCAAGGGACTCTGTCGGAGGCTTCGGGTCCTTGAGCCGCTGGGAAGGAAGAACCTCTCAAGATGTCTTCCAGTAACGACCCCACTGTAATACCAATGACAGAAAGACGTCACAGTGACCTTCCCGAAACAAACACCAGTGACCCGGAGACACTGACTGGAGAGGCTGTT
>TCONS_00060671-[6]-[+]-[u]-[7676]-[2]
GCTCCAAAAGTGCATTTCCAGACATTATCTCACCGACCTCCACACAAGCCTCTGAGGTCCATGATGCCAACTCTCTGGGTGGCCTGTTTAATGGGGAGAAAAAATTAAATACCCCAGCCAAGTCCTATGGAAACCAAAGAGGGTAAGTAATTTATTTATACTGGGGTAGAAGAGGTGAGCAGTATTTCTGTCTTGCTCACTATTTCCTGAAGACTTCCTAGACATAAACGTTCGTTAACATCCCAGAAAGAGGACATATTTTTCTCTGTGGTTTTCAATATTTTCTGCTAAATATATTCCAGTGAACTGTTTACCCAGAGTTTCGGCCTTCAGACCTTTATGTACTGCTAACACCTTGAGGCTATTCCTCTGGGGCTTATGGGGAGTGGTGTTTGTTCA…
>TCONS_00073612-[9]-[-]-[u]-[1697]-[3]
TCTGGTTATTCACACACCAGCGCGACTCCCCAGCAGCGTGCAGCTCATCTTTCTGGGGCGGCACGGAGGTCAGATACAAAGTTGCCTTAGGGAAAGAAGAAGTGACTCAGAGTGCGGTGGAGGCGGGGAGGAGGACTTGCATCAAGCTGCCGGGGGAATTATAAGGGGAGGGGTAAGTCCCAAGTGAGTGTGTACTGTTTGACACGGACACTGCCATGTCAAGGAGCCCTATGCCGCCTGCAAGTGGCAAAAAGAACCTTCGGGAGCTGAGTTCAAGTGTTGACAGTATGTGAAGAAAGTGACCGCTGCTGGCTTTATCTCTCCAGGCAAGCATCTTGGCTGCCTGTTCGACTGTGGGTAATAAGAACACTGAGCTTCCATGGTGTCTTGGATTCTCCA…
>TCONS_00026891-[15]-[-]-[u]-[604]-[4]
CTTCTCCCAGAGATAACACTGGAAACCGCTGGATAAGTCACAGGAAGGGTGAGAGCAAGACAAAGACAAAGCAGAACCTGAAAGAAGAGCTACTCGCAGATCCTTGAACAGGAGCTATTTACCTGAGCAGAAAATGCTTGCAACATAAAAAGCAAGTCAAATGTCACAAACCAATCTGGGGAAATGTCACTGTGTAAGAATAAGTTCCTAGGATGCGCAACAACACGGGGAGAGAAAAAAGGGATACCGGCAGATTTTAGCCCGGAAGAACAGTCTGGCTGGGGACCGAACCCAGGGCCTTGCGCTTGCTAGAACCTACCTATGCGTCTGAAGGAGAGAGTCACCACCCGCCCGCAAGCTGGCCTCTGACCTTCACGGAGAAGCCACACCATGTGCACA…
>TCONS_00074077-[9]-[-]-[u]-[845]-[3]
CGGGCATCAGGGAAACTGGGCTCCAGCTGGGACCCTCTGCTTTACACAGCGGAGCTGCTGCCTAGCTATCTCTTGCAGGACAAAACTGGTCTTCTTTGCAGTCCCTGGCGTGGTGTGAAGCCTCTCTCCCTTCCTAAGGCCAATTATTTGAAATGATCAAGAGCTCTTTACGTACAGACAGGTTGAGTTCCAATGGTTTGTTTCAGAGACAATTGTTTTGAACTTGAAAACAATTTTTCCCTGTAGTAGGAGCAGTAAAAGAAAGAAAATGCTCATAGAAATCTCTTTGAGTTCCAGTTTAGATGTTCTAATGTACGTCTGCAAAAGAAAGCAGCAGAATAGCCGACTTCTGATTTGGAAGCAAGGATAGCCTTCACAGCTGAAAACCAAACAAAGAGA…
>TCONS_00036234-[19]-[-]-[u]-[693]-[2]
CTGGAGGTCACCACAGGCTGAGCATCCCTGGACTACAGGAAGAGAATAAGAAGCTAAGCCTGGACAGGTGTAACTGCTCTCCAGGGATGCAGCTGTGAAAGAGGCGAGGACTCAGCTCACTCCAGAGCCGACGGAACTCAGAGAAGCAGAGTCGCCGGACCAAGCACTGCCCAAGAAGAGGGATGGGGACCAGGCGGTGCCGGGCTACGGTGGTCCTCCGGGTGCCATAAATGCTAAAATCACCCATCTCCTGTAATCCTGCATCTGTGCTCTCAAGAGTGAGATGGTTAAGTTCACCGCTTTGTGGAGCTGGCTGCGGATGGCTTCTGTGTGGTCCTCTGTCCCGGGAGAAGATAGAGCGCAGGCTGATGGGAAGGCTCAGCCGGTGAAGACACTCGC…
>TCONS_00071495-[8]-[-]-[u]-[573]-[2]
GGGCTGTCGGGGCCGTGTGGGTTGACTCGCGTGGGCGACCCCAGAAAGCCCCTGTGGGAATCCCGGCGTCTCCGGCGTTTCGCCCCGCCTCCATCATCAAGACTGAAAGAAAACTTTCTGCCCAGATCCTGGCATAACTGTCTTCTTAGAGGCTTCACCCAGCAGCTGACTGAAACAGATGCAGAGACCTACTGCCAAACATTGAATGGAGCTCGAGGAGTCTTGTGGAAGAGTCAAGGGAAGGATTGAGGGACCCAAAGAGGACAAGGACTCCACAGGAAGACCAACAGAGTCAACTAACCTGTACCCTTGGAAGTTCCCAGAGACTGAATCACCAACCAAAGACCTAGAACCCGCACATATGTAGTTGATGTGCACCTTGATCTTTGTGTGGGTCCT…
>TCONS_00005267-[1]-[-]-[u]-[6483]-[4]
AAAGCTTGTTTCACATTTGGCCCAAGATGGTGGAATTGGCATTTCTCTGGAGAATCTCAGGATTAATGGGATCCGCGGTGGCCCAGTCTCACCAAAATAAAGAACGACACAGCACAAACCTCTCACACACTGTGGCAGTTGTTTCCTGCTTCGTAAATGGGATTCCAGAACTTTCCAATGCCTGTTACACTTTGGAAATGGGTAGCCTGCTATGGCCGGACAAGAAGATCAAGATGTGAGCTCTCAACCCTTCCTGCCGCCATAACTTTGCTTCACCATCGTGGACTCTAACCCTCTGATACAAATGTTTTATCCTGGAAATGTCAACTCACACAGCCACATGCTTCTCTCACCTGAGATTCCCCTGCCTAAGCTCGACCCTGGAGCTGGACTCAACCT…
>TCONS_00030711-[17]-[-]-[x]-[1128]-[3]
AAGAAATTCAAAAGAAAAGAACCCGCAGTACAGTCATGTTCCAGGGAGTCATCCCTGTGTGTCTCGTGCTGATATAATGCTAAGAAGAATCAGAAAACAGGAGTCAGGAAAGCTCATTGAGAGCAGGCTAGAAGGAACAAGAAAGGAAAAAAGGCTAAGCGGGTATCAAAGACTGCAATGGTGGCTGCCAAGGCTCCCACAAACGCAGCCAATAAACAAAAGATTGTGAATACTGTGAAGGTCTCTGCTCTGAAAGTTGGTAGGAAAAGCTAATTTGGTAAATCAGAGTTTAAAATAAAATCTGTCTTTAACTCTAAACAGAACAAAACAAACAAACAAAAAAAGATGAATGTGGATTTGAAAGCTTTTATCACAATGATTAATTTGTAGGGTTTCTCT…
>TCONS_00024012-[14]-[-]-[u]-[3474]-[2]
CGGACACGTGTGCGCATTCAGATGGCAGCCATGGTTGGCGGCTCCTTTGTCGCATGTGCTGCGGCCCTCACCTTTTCTGCATCCGTCGTCATCAGGGTACAGGCGCGGTGCAGGGCTACTTCGAGTCCAGGTGGGCATCGAGGCCAGGTGAGTGGCCCCATAACGTGGAAGGGATGATCGAGTTCTTCTAGAAGATGTCCTGGTAAGTCAGTTGTGAAAGAAAGGTGGCCTCTTCCAGAGAGCCTTACTCTTCAGCCAGAACAGAGGTTATCTGGGGCCTCTGAAGCCAAACTCCGTCGTATCTTGAATTCACATTCAGGACTAATCTCCCAAGAGTTCTCAAGGGAAGGAGAGACTGCGATGTGGACTGTGGGTTGTACAGGGTTTTCGTAATGCACT…
>TCONS_00060081-[6]-[+]-[x]-[3361]-[2]
GGAAGAAATCTATCACCCTGTCATGTGCACAGAGTGCTCAACTGAAGTGGCTGTCTATGACAAGGATGAAGTCTTTCACTTTTTCAATGTTCTAGCAAGCCATTCTTGAACAATGTGACAGGTAACTGCCCAGCTCTGTGTATAAGGCAAATATAGACTCTTATTTTCCTCTTTCCTATTCATTTAATTCAGTGACATCATTATTAAAACAGTATTTCATCTTTATGAAAAGGAATGGTTATCAACCTTTATCTCTTCTCCCTTCTTTCTTTTTAATTCTCCCATGAGTATTGATAGGACTGATTATTCCATTTCTGCTGCATATTTGGAGACTTTGGGGCTTCTTATTTATTAGCTTCCTAGAATCAAACAGTTTTAGAATAAGTATTTGTTTCCTAG…
>TCONS_00002672-[1]-[+]-[x]-[1784]-[2]
CCACTTTTAATAATGGTTCTTAAATGCATTAACCTCCCTTCTAGCCCACCACCCACCAGAGGTAGTGGAAAAAAAAGGTTATTAGGACACGGGGGAAGTGGACCTGTTTAGAAATTGTTCTAAATCCAATTTGCATTGTCAGGAAATCAGCAGTTCAGTTCACAGGCCAGCAGTGGCAGCTCGATCCACTCTCAAACACTTCATGAAGATGCCAGCATCCAGTTCAGTAGCATTGGGATAGCACGCACGAACAGCCAGCCCTCGGCAGAGTCCGCACGCAGCAGCGGAAGTAACCAGGACAGCAGAGATGTCCGGAGTTCTCTGCCTGGCCTTTCTCAGTGAAGCTACGTTCACTTGGAAGGTGAAGAGGCGAGACCAACGAATCATTGCAAGCACCAT…
>TCONS_00066102-[7]-[-]-[u]-[25856]-[3]
AGAAAGAGCGAGCCGGGCCGGGGAAGAGGCGCCGCGCCCGGTCCCGTGCTCGCTCGGCGGCGGACGAGGATGTGCCCGGCTCCTGCTTTGCTCGCGTCCTCCCTAAGACGATTTCCATAGTAACCCGATCAAGTGGCTCAGGACCGCAAACCTGAGGATTTCGGCGGCCCGCCGGCGTTGACCTCGGCCAGGTGGTGAAAATTAGAAAAATAACTGAAATCCCGGTTCACCAATTCTTCCCCTGGCATGTGAGTACAGCAACAGTGCCGATCTGATGGGAACGTGTGAGAGGGACTAACTTAGCTTCTGGAAGTAACTATGACTTTTATTAAATAGGTATATAGGACTACTGTACGTTTATATTAAAATGGAGAATTCTGAAGAAAGGAAGAGGTAGCA…
>TCONS_00066103-[7]-[-]-[u]-[25786]-[3]
GGCGCGGCCGGGCCGAGAGCGAAGAAAGAGCGAGCCGGGCCGGGGAAGAGGCGCCGCGCCCGGTCCCGTGCTCGCTCGGCGGCGGACGAGGATGTGCCCGGCTCCTGCTTTGCTCGCGTCCTCCCTAAGACGATTTCCATAGTAACCCGATCAAGTGGCTCAGGACCGCAAACCTGAGGATTTCGGCGGCCCGCCGGCGTTGACCTCGGCCAGGTGGTGAAAATTAGAAAAATAACTGAAATCCCGGTTCACCAATTCTTCCCCTGGTATATAGGACTACTGTACGTTTATATTAAAATGGAGAATTCTGAAGAAAGGAAGAGGTAGCAGTTGGAAATGGCTTTCCTGGATGAGTAGATCACTTAGTGGACATCAGCATTACGGAACGATATGCTGGTT…
>TCONS_00066104-[7]-[-]-[u]-[25790]-[3]
GGCGCGGCCGGGCCGAGAGCGAAGAAAGAGCGAGCCGGGCCGGGGAAGAGGCGCCGCGCCCGGTCCCGTGCTCGCTCGGCGGCGGACGAGGATGTGCCCGGCTCCTGCTTTGCTCGCGTCCTCCCTAAGACGATTTCCATAGTAACCCGATCAAGTGGCTCAGGACCGCAAACCTGAGGATTTCGGCGGCCCGCCGGCGTTGACCTCGGCCAGGTGGTGAAAATTAGAAAAATAACTGAAATCCCGGTTCACCAATTCTTCCCCTGGCATGTATATAGGACTACTGTACGTTTATATTAAAATGGAGAATTCTGAAGAAAGGAAGAGGTAGCAGTTGGAAATGGCTTTCCTGGATGAGTAGATCACTTAGTGGACATCAGCATTACGGAACGATATGCT…
>TCONS_00063644-[7]-[+]-[u]-[3774]-[2]
TCCATGCATGCATGCACCATCTACCCATGCATGCATCTATTCATCTATGTATCCATCTATGCATCCATCCATCCATGCATTCATCCACCCATCCATGAATCCATGCATCCATGCATCCATCAATTCATTCATTCACTTACGGAACAAATACTTAATGTTTGCGCATGTGCGGTGTTTTGCTATGTTCTAGGGATGCACACAGGAGTAAGATACATCCCTTGCTTTCAAGATGTTCTCGACCTTCTAGTATCTTTGAAGTGAGCTGATCTTTACAATAATATGTGTCTCCCTAAGTGCTGAACACAGAAGAGATTCATGAAGGTGAGGAGAGAAGGTGGGCAGCCCGAGAGAGTGCTCCGGCCGTGAACCTGAGTGGTTGCCATGGTGCTGTGGCTTGTG…
>TCONS_00074781-[X]-[+]-[u]-[2369]-[6]
GTGCTGTTGGAGACTGACTTTAAACTCTGTGCACAAGCAAAGACTGGAAGAATCCTGTACCTGGCTGCTCCTCGGTTCCTGTGTGCAGAGGGATCCACGTGGGTCCCTCTAGGGCCAGGACTGTCCACACTTCTTAGAGTACTGCTTTCACCTAAGCGGATCTGGGTACACAGAATGGTGGATCAAGGTCAATCCCTGGCACAAGCAGAATCCAGAAGGCTCCAGTCCCAGCTGTCTCCTGGTTTCCTATGTCTTGACATCTCCAGGAGGGTACCTTGGTAAAGAAATTGTGGATTTTACCTCTGCTCTCTGGTGTGTCAGCACTTTTGGAGACTGGCTTTCAGCTCCGTACACAGGTCAAGACCAGATGGCTCCTGTCCCTGACTGTTCCTAGGTTCC…
>TCONS_00024643-[15]-[+]-[x]-[2835]-[2]
ATCCAGGCCACTTGGGCGAGCTCTATATTCCATCTGGATCCAGACGATGTGAACGATCAGAGCGTCTCAAGCGCCCAGACTTTCCAGACCGAAGAGAAGAAATGTAAAGGTAACCAACCACTTCCTGCTAGACCGGTGATACCACGCATGCGTCTCTCTCTCCCGCTACCACGCATGCGTCTCTCCCGTGACCGCTCAGAATCCGTTTCTCCCCCTGCCCCGTGTCTGTGCTGCCTTTCCCTGGTTGATCCTCCCTCAGGGTTTTATCCTTTAATTTTATTTTAAGCATAAATAAACAAGTGGGGTCCAAAGGCAAGCACTTTACACCATACACCGGCACTCAGGAAGAGATCCTTTTTATTTTTTCAATGAACAAATATGTTATGGTTTTGGTTTTAG…
>TCONS_00000173-[1]-[+]-[x]-[7060]-[18]
TGTGTGTAGACCTCAGCTCAAAGCAAGAACAAGACCTTACTGATTTTTGACTCGTGAGTCTCACTCCTAGGATGGTGTGCAACTCATCTTCAACTACTGGGCATGGCTAGTATAGGAAACGCGCTGCTTTCCTTGTTCCTCTCCTGCGTTTACAAGGGCATTCAGCCAAGAGCACAGTTGGCTGGGTCATTAGTACCCCAGGGCTAGCGCTCAGCCTCTCTACAGCCACCAATACGATTTTTTTTAATTCCAGTTCTTTCTACGGTGACTGAAATAAGGAACTAACAGGCTTCGCACTATCTATCATTTGGCCTTTAAAATAATCGACAAATAACTATAAAGATTTCTTTTTGTTTAGAAAACAAGCTTCTAGTCTATATTTGCACTCATTTTGAATCC…
>TCONS_00000174-[1]-[+]-[x]-[6887]-[17]
TGTGTGTAGACCTCAGCTCAAAGCAAGAACAAGACCTTACTGATTTTTGACTCGTGAGTCTCACTCCTAGGATGGTGTGCAACTCATCTTCAACTACTGGGCATGGCTAGTATAGGAAACGCGCTGCTTTCCTTGTTCCTCTCCTGCGTTTACAAGGGCATTCAGCCAAGAGCACAGTTGGCTGGGTCATTAGTACCCCAGGGCTAGCGCTCAGCCTCTCTACAGCCACCAATACGATTTTTTTTAATTCCAGTTCTTTCTACGGTGACTGAAATAAGGAACTAACAGGCTTCGCACTATCTATCATTTGGCCTTTAAAATAATCGACAAATAACTATAAAGATTTCTTTTTGTTTAGAAAACAAGCTTCTAGTCTATATTTGCACTCATTTTGAATCC…
>TCONS_00068643-[8]-[+]-[x]-[3374]-[2]
TCTGGCTAACTTTTCTGATATCCATGCTGGGGAACTCTATTTTGTCGATTCTGACCCACTGCAGGATCACAATGTATATAATGACTCCCAACATGGAGGTCTTCTCCTCTCACTGAGACCTTGAGTTCTGCCAGCCTCAGAGAGCAGATATGCGTCCCCTTCCCCGTCTTTATGGTGAAAGGAGGCATTAGAGATGGTATCTTTTCCTACCCGTTGTATTAGACATAACCTGAGTGGGAAACAATCAAAACATGAATCAGCAATCTGGCCTATGAGTAGGTGGCAATGGATCTTTTCCTATAGTCCTTAAGTTAGATTTTGCCATTGGATTTGGGCTAAGCTAAAACTTCCATTTTTAAAAGCTCCCATAGCTCATTACTATACAAGTGCAAAGTGAAC…
>TCONS_00068644-[8]-[+]-[x]-[3374]-[2]
TCTGGCTAACTTTTCTGATATCCATGCTGGGGAACTCTATTTTGTCGATTCTGACCCACTGCAGGATCACAATGTATATAATGACTCCCAACATGGAGGTCTTCTCCTCTCACTGAGACCTTGAGTTCTGCCAGCCTCAGAGAGCAGATATGCGTCCCCTTCCCCGTCTTTATGGTGAAAGGAGGCATTAGAGATGGTATCTTTTCCTACCCGTTGTATTAGACATAACCTGAGTGGGAAACAATCAAAACATGAATCAGCAATCTGGCCTATGAGTAGGTGGCAATGGATCTTTTCCTATAGTCCTTAAGTTAGATTTTGCCATTGGATTTGGGCTAAGCTAAAACTTCCATTTTTAAAAGCTCCCATAGCTCATTACTATACAAGTGCAAAGTGAAC…
>TCONS_00000153-[1]-[+]-[u]-[220]-[2]
CTTTCTGGTAGATAGAGTGCTGGGTGTTCTAGAAACAGACAACAATTTCCCATTCTCAGGAGTTAACAGACCAAATGCAGAAGGCTCAGCTCAAGAAGCAAGACCATAGAGATACTCTCCACTTGGCAGCCCTGGCATCACTCAAGGGAGACATAGTAGAGCTGAACAAACGTCTGCAACAAACAGAGCGTGAACGAGACCTCCTGGAAAAGACGTTGGC
>TCONS_00010706-[10]-[+]-[x]-[1508]-[5]
GTGAGGGGCCAGGTACTGGGGAAGAAGCCAGGGAAAGTCAGCAGGACCCTATAGGGAGCTCTGTGACACCTGCCAGGGGCCATGAGAGTCAAGAGACTGTGATTCAGACATGATATGGAAAAAGGGGTTCTAAGCAGGAAATCCTGGATGGCTAAGGCAGGTTAGGGGTCCCTTCTATCAGGAGAACACCTGACAAGCCTACCCAGCTCTCACCAGGATGAAATCAGAGTACTAACCGTTTGTCCTCAAACCCAACTCCCAGTACTTGCTCAAGGGGTTCTGATGTTTCCATTCAGCTGTCCTAGAACAGTGAGTGCATCTGGACCAAAAGTTATCAGGCCCACTTACAATTAAGGCAGGTAACATAGGAACCTATTCCAAGACTCTTGGAACGTCTAC…
>TCONS_00062792-[6]-[-]-[u]-[2905]-[3]
TTTCCAAAAGAAGGAAGAGGAGCGAGAGAAGCGGGATGAGATGGAAAGTCGCAGCAGCGGGAAAGAAGGGGAAAGGGGTTTAAAATGGCCGAGGAGATGCAGTTGGTTTTTTGTTTGTTTGTTTGGTTGGTTGGTTGTTTTTCTCAAAATGGATGTGTGAATGGCCCAAGCCCATGACGGGATAGATGTTCAGCATACTGGGAGAGAAAAATCAAAGTCACGACGAGATATGCATTCTTCACTCATATCCCACAGGAAGGCTGGACTGAAGCAAATGTTAAAGAGGATGGGAGACCCCGAGTCGCTCCACACCCCTGCTGCTGGTGATGGAGGCTCAACCAGCCAGGTCTCCTCCAAGTGTCGCCATGGGACCCGAGGCCACAGAGCATCGGGGGAGAG…
>TCONS_00023729-[14]-[-]-[x]-[17306]-[2]
CGAACCCAGGGCCTTGTGCTTCCTAGGCAATCGCTCTACCACTGAGCTAAATCCCCAACCCCATGGCTGGGGTTTTTAAGTTCTAAGTTTTAGTTTGCTTGCATGGTTGCTCAAGGCACCAGTGGTTTTTCTCTTTGATAATTCTCTGCCACTTTATATTATTTATTTGTTTTCATTGAAACCTAACTTATGACATCTTTATTTGTTTTATTACTTGCTTACCTTGAGACAGTGTCTTTCTCTATAGTCTTGGCCAGCCTGGAGTCCATCACATAACCATAAACCAGGCTGGCCTTTAACTCCTTGAGCTCTGGCCTCTGCCCTACCTCTCGGGTGATAGGATTAGGTTGTGCATCAGTACTTTGCGACATGTGTTCGTGTGTGCAGGAGCGCCTTTGT…
>TCONS_00010796-[10]-[+]-[x]-[1344]-[3]
AGGGACAGGCATCAGAGACAATGAAACATAGAGGCACTGACAAAAGGCTCAAGGACAGAGAACAAATGGCAAAAGAAACACAGAGGAACCTGTGCACACAAGAGAGACAAGAATGGAGCAGACAGGGCTGGAGAGATGGCTCAGCGGTTAAGAGCACCCAACTACTCTTCCAGAGGTCCTGAGTTCAATTCCCAGCAACCACATGGTGGCTCACAACCATCTGTAATGGGAGCCAATGCCCTCTTCTGGTGTGCCTGAAGAGAGTGACAGTGTGTTCACATACATAAAATAAATACATCTTTAAAAAAAGAAAGAAAAAGTGATGTTAAAAAACTTGATATCCACACAGATGAATGCGTCTCTCTCTCTTTCTCTCTGTCTCTGTCTGTCTGTCTGTCT…
>TCONS_00030556-[17]-[+]-[u]-[1317]-[2]
GAGAAGAAAACAAAAAAAGGCTAAGCGGGTATCAAAGACAGCAATGTTGGCTGCCAAGGCACCCATAAACCCAGTCAATAAACAAAAGATTGTGAATCCTGTGTAAGTCTCTGCTCTGAGAGTTGGTAGGAAAAGCTAATTTGGTAAATCACAGAGTTTAAAATAAAATCTGTCTTTAATTCTTAACAGAAGAAAACAAACAAACAAAAAAAGATGAATGTGGATTGGAAAACTTTTATCACCATTGTTAACTTGTAGGGTTTCTCTCCAGTATGTATTTTTCTATGTATTTGGAGACTATTATGTTGGGAAAAGGCTTTGTCACATTGGTTACATTTGGAGGGTATCTCTCCTGTGTGTGTTTTTTAATGTATTTGGAGATTACAGTGTTGTGAAAGG…
>TCONS_00024375-[14]-[-]-[u]-[3179]-[2]
AAATACACGCGGCTTTTATGATTTAGAGTTACCTTCCTAATAACATCTCTGAAAGATGACTAGTGAAAGAATTTCCGGAAGCCATTTAGCACAGATCAATGCTTCATGCTGTAATTTAACCTGAAATATGGGGTGACGATGTTACAGGAAAAGCACAGACCTTTGAAAAGATTGGTGTTGTCAGCCCTAAAACCACAGGTCCTGAGAACCGGCCACCGAGAGACATTTCACGATTTTCCTTGACGTGGAAATCTTTTCTCCTTCTCTTCAAGGGTCACAAGCCAAGTCTTCGCTATTTAAATGAAAAGACGGTTTTGAAAAACCACTTTCTTGTGAGACAGGGTCTCACATACCGAAGTCTAACTAACCTTAAACTCATTCTGATATCAAGGATGGCCT…
>TCONS_00011112-[10]-[+]-[u]-[1527]-[3]
ATCCTTGAAGCCACTCAATGCTTCTGAATGTTGCCCGGAACATCTCGGCTAAGGTTAGAGACCACGAATGGATCCTGGCCAGGCTGGCTTCTTTGGTGAAGTGTCTGGCTTATCCAGAAGACCAGCTCTTCTCCAGCCACCTCAAGCTCCCAGGAGCTCACTGGATGGAAGAGAAGTGAACTTGACCTGCTGTTTCTGCACCCACATCTTCTAGACTGCTGTTCCCGATCCCTGCTAGAGTGTGCTTCTGGGGCAAGTGAAATTCTGTACTTGATTTCCGTGCCTTAAACCCATGAGGACCAGGAAAGAGGAAAATCAGAAGTGACGAGAGAGACGAGGGCCCTGGAGGAGCAGATGTGGAAAAGGAATCCTGCCTGCAGCCAACATCTGCTTCCCTCG…
>TCONS_00073079-[9]-[+]-[u]-[8261]-[2]
CTACACGGTGCTGCCTGCGTGCACCTTTCCACCTCAGTTAGCCTGGCTGGAAAGTCCACACGGACATGCCCGAGCTTAGTTACTGAGGGGCACTAAGAGCCTTTAGTTAACGATCGTGATAAAGCCGTGAAGGTCATTTGTCACGTTGAGAAGGTGGATGTTTAAATTCATGTTTGCTCTGTGTGCACACGTGACGTTCCTGCTTAGTGGTTTTATATTTCAAGAACAGTTTTAAGTTCAGAACAAAAATGAGAAGAGAGCACAGAGTCCGATCCGGATCCTTATTCCATACTGGTACCGCCCATCCCTCTATCCACATCCCCTGTAGGAGACTCTTAGTTACAACGTGAATCAACGGTGACGCATCGGAGTCGCCCAGTCCATCGATGACACTCAAGT…
>TCONS_00026890-[15]-[-]-[u]-[349]-[2]
CCTCAACCCCAGCACTGAAGGCTCTTAAGTGGTCAACATCTCTCCCAGTTCTGAGTGAACCTACCTATGCGTCTGAAGGAGAGAGTCACCACCCGCCCGCAAGCTGGCCTCTGACCTTCACGGAGAAGCCACACCATGTGCACACTCAAAGAATAAAAGAATAAATGAGGGCTGGAGAGATGACTCAGCAGCTAAGAGCACTGACTGCTCTTCCAGACGTCCTGAGTTCAATTCTCAGCAACCACATGTCGACTCACAACCATCTGTAATGGGATGCGATGCCCTCTTCTGCTGTGTCTGAAGACAGCGACAGTGTACTCACATACAAATAAATAAATAAATCTTTAAA
>TCONS_00021504-[13]-[-]-[x]-[2399]-[6]
CACAAGACCTTTGTTCAATTCCCAACATCCACAGGACAGCTCACAACTGCCTAAAACTCCAGTTCCAGGGGATCCCAGCACCCTCTTCTGGCCCCTGCAGGCCACAGGCATACAAGAGTTGTACACATGTAAATGCCCGTACATATAAAAATTTTAAATTCTTTGTTTTTTTCTTTTTCTTTCATCTTTATTACCTTGAGTATTTATTTACATTTCGATTGTTATTCCCCTTTCTGGTTTCCGGGCCAACATCCCCCTAACCTCCCCCTCCCTTTCTGTATGGATGTTCCCCCCCCCCATCCTTCCCCCAACAATCCCGTTCTCTGGGGGTTCAGTCTTGGCAGGACCAAGGGCTTCCCCCTCCGCTGGTGCTCTTACTAGGTAGGCTATTCATTGCTA…
>TCONS_00051034-[4]-[+]-[u]-[3535]-[4]
TAGGTTCTCAGGGTCTAACTTCAAGGTTCACTTAAGGGGGACCCATGGGTGTCCTCACAATGCGGTGCCGCGCAGCGCCAGGCCATCTCCGGGGATCACGTCTTAACTGGAATGGGACTTTTGACGGGCAGAATTGGAAGTGCAGTCCAAGAAAGGCGTGCGGACATAGAGAGCAAGTTGTGGTGTCTGGTCGTTCAAACGCCTCTGGAAAGGTTCTCCAAGAAGCCTCTCTTCACCTCCTCCTTCCCTATGAGTTCTCATACCACACCGGAGATCTGGCATGGAGGAGTGGCAAATATTTGCAATAGGCAAAAGAGATGACTCAGTCAAGTGCTGCACATCAAGGACCTGAGTTCAAATCGCCAGAACACAGTAAAAGAAACTGACTACATGGATTTC…
>TCONS_00073356-[9]-[-]-[u]-[2047]-[2]
CAGAACCAGAAGGTCCTCTCTGCTAGGTTAATGTTTTTGTCAATACACGGACAGAAAAACTGTGAAGTTGAAATGCTGTGGAGAGAGGTATGACCTCTGACACGTCCTCCTGGCAGAGATCATTGAGCAGGGAGAGCGGGAGATAGGTGTGGGGGAGGATGAATCTAGGACCAGTTTCCCAGTCCATCAGGGTGGATGAAAAGTTGTTCCCTCTGGGCATTCTCTTGCCTTCTTCCTGCTACCTTTAGTGCTAGTGAGTCACAGAACCAGGTTAAGGTGGTTCAGGGGAGGTGAAAGCCACAGCTGTGGGGACAAGAACCAGAACTAATAGCAGACACAGGTGTCTATACCATGTTCTCTCCCTAAGGCTCTTCAGCATGTTTGCCTAAGCCTACACAG…
>TCONS_00064653-[7]-[+]-[u]-[669]-[2]
GAGTCAGCCAGTCAGACAAGACAGATAGACAGACAGACAAGCTGGGATCAGGAGGGCTGTGAGGCTTTGACAGAGACGCACCAGCAAACTCAGCTTACTGATCAAACAGCATGAACAAGAAGTCGGCTCATCTTGGCAGGGGTCTCTCGAGAGGCGTGGTCTCAGGTGGAGGAGGAGTTCCCATGGATCTGAGGCGCTCACTCCGGCTTCATCTGCTCCTCACCAATTACAGTTACAAAGACACTCCTCCTGAGGAAGACCACATTTCCCAAGTATCTGGAGTCAACATTCAGACCACGGTTTGCTGAAGACAAGGAAATGAATGCCAAATGTTCAATGACCTCACTGAGCTCTTCTGAAGGGCCCTGGCTCACCTGCGGGGCCCTGGCTACCAGCAAT…
>TCONS_00022305-[14]-[+]-[u]-[286]-[3]
CAGCTAGCCACCTCACTGGTTGGCGAGTCCTTGGGAGTTCCTGAGTCCCCTGCTAACAAGCTGACTGTCGCTATGGGCAGAAGGTACCTAGAGGCTCCGGGGTGTCCAGGCAGCTCATATTGCAAATTATAACCCGTTTCCTGCACCACTGCTGGCGCCCAGCGATCCATGTCAGAAGTACTTCCAGCTGATTCAGGTGTCGGCACCTTGGCAGTGTTTATGGCAAGCAGCGGAACCACAGACATTGCAAATCGGAACAGCCCAGCCACACCACCGAATACCCTTA
>TCONS_00038419-[2]-[+]-[u]-[8388]-[2]
NNTGGGTAAGTTTGTTTGCCTTGTGGTTTAAAGAGGCCATGGAGGAGTGGAAATGGGGTGCAGGGTTTTGGTTTCGCTATGTTTTTTTAAACAAAGGTCCTCTCTGGCTTCAGATCTAATTTGTGTATCTCTTGTTGCTTGATGGTGGTCGTTGTAGGTGATAGGTCCAGAGAAAATCTGACTATGACAGTCTTGAATTGTACCAAAAGGTCTTGTATCCTGTAGGTTGTTCTAATTCAGTTGGATAATCTTCAGAGCAGTGGATTCAAACCGTGACGAAGATGGGTTTGTGGAGTTCTTCCACGTACAGGACCTAGAAGGCGGCATCAGAAATGTGCTGCTGGCTTTTGCGGGTGTTGCTGGAGTAGGGGCTGGTCTGGCATATCTAATAAGGTAGCT…
>TCONS_00051035-[4]-[+]-[u]-[3342]-[3]
GGTGTCCTCACAATGCGGTGCCGCGCAGCGCCAGGCCATCTCCGGGGATCACGTCTTAACTGGAATGGGACTTTTGACGGGCAGAATTGGAAGTGCAGTCCAAGAAAGGCGTGCGGACATAGAGAGCAAGTTGTGGTGTCTGGTCGTTCAAACGCCTCTGGAAAGGTTCTCCAAGAAGCCTCTCTTCACCTCCTCCTTCCCTATGAGTTCTCATACCACACCGGAGATCTGGCATGGAGGAGTGGCAAATATTTGCAATAGGCAAAAGAGATGACTCAGTCAAGTGCTGCACATCAAGGACCTGAGTTCAAATCGCCAGAACACAGTAAAAGTTTGGTTTTTGAAAGAGAGGTGGCCTGGAACTAGTGGCAGTCCTCCTGCCTCAACCTCCCAAATATT…
>TCONS_00040515-[2]-[-]-[u]-[793]-[2]
[truncated: 29 more rows]

## Sheet: coding_noncoding_prediction
iD	C/NC	SCORE
TCONS_00039321-[2]-[-]-[u]-[233]-[2]	noncoding	-1.52865
[truncated: 1,597 more rows]
