# Supplementary material for: Expression Profile and Function Analysis of LncRNAs during Priming Phase of Rat Liver Regeneration
Source: PLoS One. 2016 Jun 21;11(6):e0156128. doi: 10.1371/journal.pone.0156128 (PMC4915705; doi:10.1371/journal.pone.0156128)
Supplement: S3 Table — (XLSX) [file pone.0156128.s003.xlsx]

## Sheet: Sheet1
id	2h foldChange	2h log2FoldChange	2h pval	6h foldChange	6h log2FoldChange	6h pval	meaningful change(2h)	meaningful change(6h)	differential changed(2h)	differential changed(6h)	expression change	总差异
TCONS_00016913	4.3956	2.13606	0.0122108	0.608262	-0.717235	0.771105	4.3956		4.3956		up	LR
TCONS_00042303	5.83502	2.54474	0.00108776	3.99397	1.99782	0.362018	5.83502	3.99397	5.83502		up	LR
TCONS_00053726	14.1481	3.82254	0.017003	23.8194	4.57407	0.100753	14.1481	23.8194	14.1481		up	LR
TCONS_00063525	70.2222	6.13386	0.0441717	366.593	8.51803	0.0118874	70.2222	366.593	70.2222	366.593	up	LR
TCONS_00013940	Inf	Inf	3.58002e-05	Inf	Inf	0.278817	Inf	Inf	Inf		up	LR
TCONS_00049155	Inf	Inf	0.0460824	Inf	Inf	0.568347	Inf	Inf	Inf		up	LR
TCONS_00059947	Inf	Inf	0.00627656	NA	NA	NA	Inf		Inf		up	LR
TCONS_00068955	Inf	Inf	0.0343632				Inf		Inf		up	LR
TCONS_00049316	Inf	Inf	0.282276	Inf	Inf	0.0108946	Inf	Inf		Inf	up	LR
TCONS_00068644	Inf	Inf	0.112971	Inf	Inf	0.0168608	Inf	Inf		Inf	up	LR
TCONS_00063728	Inf	Inf	0.942613	Inf	Inf	0.0292256	Inf	Inf		Inf	up	LR
TCONS_00063766	Inf	Inf	0.545451	Inf	Inf	0.0398318	Inf	Inf		Inf	up	LR
TCONS_00002062				Inf	Inf	0.0418678		Inf		Inf	up	LR
TCONS_00007963	0	#NAME?	0.0414024	2.80182	1.48636	0.571787	0	2.80182	0		up/down	LR
TCONS_00008760	23.8793	4.57769	6.03669e-09	0.403292	-1.3101	0.613426	23.8793	0.403292	23.8793		up/down	LR
TCONS_00066104	2.45887	1.298	0.180661	0	#NAME?	0.0297488	2.45887	0		0	up/down	LR
TCONS_00068957	0	#NAME?	3.19008e-05	0.067717	-3.88434	0.174691	0	0.067717	0		down	LR
TCONS_00027980	0.0718294	-3.79928	0.00278843	0.012221	-6.3545	0.0370465	0.0718294	0.012221	0.0718294	0.012221	down	LR
TCONS_00063645	0.2	-2.32193	0.0363748	0.212674	-2.23329	0.358527	0.2	0.212674	0.2		down	LR
TCONS_00032964	0.300445	-1.73483	0.0118724	0.611458	-0.709674	0.730448	0.300445		0.300445		down	LR
TCONS_00027839	0.141093	-2.82528	0.0941812	0	#NAME?	0.043503	0.141093	0		0	down	LR
TCONS_00023000	0.248062	-2.01123	0.107579	0	#NAME?	0.0155439	0.248062	0		0	down	LR
TCONS_00022998	0.682379	-0.551354	0.517875	0	#NAME?	0.00312075		0		0	down	LR
TCONS_00066102	0.733333	-0.447459	0.667277	0	#NAME?	0.0125273		0		0	down	LR
TCONS_00013937	0.511785	-0.966392	0.381803	0	#NAME?	0.0135026		0		0	down	LR
TCONS_00065281	0.69954	-0.515522	0.664801	0	#NAME?	0.0248661		0		0	down	LR
TCONS_00053486	0.669344	-0.57918	0.630787	0	#NAME?	0.0257434		0		0	down	LR
TCONS_00068956	0.407284	-1.29589	0.131528	0.0212437	-5.55682	0.0371316	0.407284	0.0212437		0.0212437	down	LR
TCONS_00067221	2	1	0.919052	4.31019	2.10775	0.781739	2	4.31019			up
TCONS_00024012	2.01764	1.01267	0.345783	4.54424	2.18404	0.339936	2.01764	4.54424			up
TCONS_00021916	2.10909	1.07662	0.334629	3.58838	1.84333	0.429515	2.10909	3.58838			up
TCONS_00046449	2.22222	1.152	0.485995	4.49383	2.16794	0.411698	2.22222	4.49383			up
TCONS_00050010	2.22222	1.152	0.846849	4.53704	2.18175	0.696867	2.22222	4.53704			up
TCONS_00041009	2.29398	1.19785	0.0705749	2.40512	1.26611	0.541318	2.29398	2.40512			up
TCONS_00024616	2.4127	1.27065	0.797096	2.46296	1.30039	0.851709	2.4127	2.46296			up
TCONS_00023057	2.4127	1.27065	0.797096	3.37037	1.75291	0.765244	2.4127	3.37037			up
TCONS_00013614	2.42424	1.27753	0.715201	5.44444	2.44478	0.52035	2.42424	5.44444			up
TCONS_00008860	2.44444	1.28951	0.873548	3.17593	1.66718	0.85682	2.44444	3.17593			up
TCONS_00015143	2.44444	1.28951	0.873548	4.31019	2.10775	0.781739	2.44444	4.31019			up
TCONS_00032957	2.44444	1.28951	0.873548	5.6713	2.50368	0.700633	2.44444	5.6713			up
TCONS_00029105	2.44444	1.28951	0.587384	2.76759	1.46863	0.685676	2.44444	2.76759			up
TCONS_00049317	2.47953	1.31007	0.590564	8.02339	3.00421	0.300743	2.47953	8.02339			up
TCONS_00064914	2.50206	1.32312	0.506116	3.79767	1.92511	0.523735	2.50206	3.79767			up
TCONS_00070289	2.58201	1.36849	0.244557	3.43519	1.78039	0.460961	2.58201	3.43519			up
TCONS_00022459	2.59259	1.3744	0.353274	16.4468	4.03973	0.0960893	2.59259	16.4468			up
TCONS_00077026	2.63129	1.39577	0.117588	2.60485	1.3812	0.536415	2.63129	2.60485			up
TCONS_00065402	2.66667	1.41504	0.760566	2.07407	1.05247	0.892199	2.66667	2.07407			up
TCONS_00026900	2.66667	1.41504	0.851211	2.26852	1.18175	0.92152	2.66667	2.26852			up
TCONS_00049484	2.66667	1.41504	0.888531	3.32716	1.73429	0.880679	2.66667	3.32716			up
TCONS_00068276	2.74074	1.45457	0.6393	2.57099	1.36232	0.775919	2.74074	2.57099			up
TCONS_00068875	2.79142	1.481	0.0844822	2.57099	1.36232	0.538429	2.79142	2.57099			up
TCONS_00017778	2.81843	1.49489	0.335288	2.23532	1.16048	0.695058	2.81843	2.23532			up
TCONS_00050450	2.88889	1.53051	0.829167	8.84722	3.14522	0.547273	2.88889	8.84722			up
TCONS_00050431	2.96296	1.56704	0.864654	4.23457	2.08221	0.829991	2.96296	4.23457			up
TCONS_00072557	2.96296	1.56704	0.864654	4.83951	2.27486	0.797577	2.96296	4.83951			up
TCONS_00072185	3	1.58496	0.686233	12.1366	3.60129	0.293844	3	12.1366			up
TCONS_00000607	3.02881	1.59875	0.23465	2.52058	1.33375	0.621071	3.02881	2.52058			up
TCONS_00030872	3.09764	1.63117	0.32818	2.36476	1.24169	0.691827	3.09764	2.36476			up
TCONS_00007367	3.11111	1.63743	0.731709	5.89815	2.56026	0.60646	3.11111	5.89815			up
TCONS_00058338	3.15152	1.65605	0.590009	5.44444	2.44478	0.52035	3.15152	5.44444			up
TCONS_00021004	3.22222	1.68806	0.654776	3.40278	1.76671	0.742169	3.22222	3.40278			up
TCONS_00065942	3.38047	1.75722	0.145192	2.10354	1.07282	0.685104	3.38047	2.10354			up
TCONS_00064399	3.45679	1.78943	0.593856	14.0144	3.80884	0.234298	3.45679	14.0144			up
TCONS_00061552	3.55556	1.83007	0.879021	2.26852	1.18175	0.966217	3.55556	2.26852			up
TCONS_00049029	3.55556	1.83007	0.642277	3.37037	1.75291	0.765244	3.55556	3.37037			up
TCONS_00015666	3.55556	1.83007	0.879021	4.99074	2.31925	0.851503	3.55556	4.99074			up
TCONS_00011996	3.55556	1.83007	0.951048	11.7963	3.56026	0.771368	3.55556	11.7963			up
TCONS_00041405	3.55556	1.83007	0.951048	11.7963	3.56026	0.771368	3.55556	11.7963			up
TCONS_00036236	3.55556	1.83007	0.951048	21.7778	4.44478	0.581482	3.55556	21.7778			up
TCONS_00073356	3.55556	1.83007	0.951048	50.8148	5.66718	0.280915	3.55556	50.8148			up
TCONS_00062792	3.70881	1.89096	0.258211	2.09642	1.06793	0.75208	3.70881	2.09642			up
TCONS_00015146	4.06349	2.02272	0.581375	3.24074	1.69632	0.776939	4.06349	3.24074			up
TCONS_00022481	4.16103	2.05694	0.0684853	13.9925	3.80658	0.108619	4.16103	13.9925			up
TCONS_00016773	4.44444	2.152	0.68436	3.40278	1.76671	0.841272	4.44444	3.40278			up
TCONS_00031956	4.44444	2.152	0.827791	4.53704	2.18175	0.870223	4.44444	4.53704			up
TCONS_00024390	4.44444	2.152	0.922806	9.07407	3.18175	0.832983	4.44444	9.07407			up
TCONS_00055523	4.44444	2.152	0.827791	16.787	4.06928	0.484451	4.44444	16.787			up
TCONS_00037848	4.57143	2.19265	0.525247	2.46296	1.30039	0.851709	4.57143	2.46296			up
TCONS_00005441	4.60606	2.20353	0.3939	2.63973	1.40039	0.778356	4.60606	2.63973			up
TCONS_00031101	4.64198	2.21474	0.44664	3.22634	1.6899	0.741601	4.64198	3.22634			up
TCONS_00037020	4.66667	2.22239	0.665172	4.08333	2.02975	0.796216	4.66667	4.08333			up
TCONS_00037859	4.88889	2.28951	0.802565	5.44444	2.44478	0.833048	4.88889	5.44444			up
TCONS_00016335	5.0963	2.34945	0.259095	3.69012	1.88367	0.616302	5.0963	3.69012			up
TCONS_00000173	5.1358	2.36059	0.395317	2.31893	1.21346	0.840132	5.1358	2.31893			up
TCONS_00015574	5.33333	2.41504	0.777687	14.0648	3.81402	0.549048	5.33333	14.0648			up
TCONS_00064430	5.33333	2.41504	0.777687	20.8704	4.38338	0.404901	5.33333	20.8704			up
TCONS_00050467	5.33333	2.41504	0.685179	37.2037	5.21737	0.151092	5.33333	37.2037			up
TCONS_00007995	5.33333	2.41504	0.547583	45.7333	5.51517	0.0714963	5.33333	45.7333			up
TCONS_00037166	5.77778	2.53051	0.753209	4.08333	2.02975	0.889171	5.77778	4.08333			up
TCONS_00024394	5.92593	2.56704	0.644386	10.284	3.36232	0.560362	5.92593	10.284			up
TCONS_00053725	6.66667	2.73697	0.301206	23.1389	4.53225	0.134316	6.66667	23.1389			up
TCONS_00033020	7.11111	2.83007	0.68256	6.35185	2.66718	0.797052	7.11111	6.35185			up
TCONS_00062618	7.11111	2.83007	0.68256	14.5185	3.85982	0.537552	7.11111	14.5185			up
TCONS_00037019	8.35556	3.06274	0.334556	7.44074	2.89545	0.560608	8.35556	7.44074			up
TCONS_00052962	10.6667	3.41504	0.724328	9.07407	3.18175	0.832983	10.6667	9.07407			up
TCONS_00037849	10.6667	3.41504	0.724328	13.6111	3.76671	0.732491	10.6667	13.6111			up
TCONS_00063776	11.1111	3.47393	0.499713	16.787	4.06928	0.484451	11.1111	16.787			up
TCONS_00072080	11.5556	3.53051	0.697666	2.72222	1.44478	0.982979	11.5556	2.72222			up
TCONS_00051549	11.5556	3.53051	0.697666	3.62963	1.85982	0.962176	11.5556	3.62963			up
TCONS_00044782	14.2222	3.83007	0.621742	4.53704	2.18175	0.940857	14.2222	4.53704			up
TCONS_00028264	14.6667	3.87447	0.162869	57.8472	5.85418	0.0601416	14.6667	57.8472			up
TCONS_00019770	16	4	0.574728	4.53704	2.18175	0.940857	16	4.53704			up
TCONS_00048928	16.8889	4.078	0.552325	2.72222	1.44478	0.982979	16.8889	2.72222			up
TCONS_00021630	16.8889	4.078	0.552325	6.35185	2.66718	0.897484	16.8889	6.35185			up
TCONS_00057277	23.5556	4.558	0.1766	4.99074	2.31925	0.851503	23.5556	4.99074			up
TCONS_00020317	24	4.58496	0.170014	39.4722	5.30277	0.201952	24	39.4722			up
TCONS_00020318	Inf	Inf	0.602052	Inf	Inf	0.134947	Inf	Inf			up
TCONS_00065992	Inf	Inf	0.254851	Inf	Inf	0.244715	Inf	Inf			up
TCONS_00064400	Inf	Inf	0.469408	Inf	Inf	0.31956	Inf	Inf			up
TCONS_00020619	Inf	Inf	0.695927	Inf	Inf	0.31956	Inf	Inf			up
TCONS_00018699	Inf	Inf	0.493606	Inf	Inf	0.347842	Inf	Inf			up
TCONS_00066004	Inf	Inf	0.44632	Inf	Inf	0.357996	Inf	Inf			up
TCONS_00037014	Inf	Inf	0.632161	Inf	Inf	0.427763	Inf	Inf			up
TCONS_00051894	Inf	Inf	0.518944	Inf	Inf	0.469221	Inf	Inf			up
TCONS_00058119	Inf	Inf	0.90773	Inf	Inf	0.469221	Inf	Inf			up
TCONS_00016801	Inf	Inf	1	Inf	Inf	0.484161	Inf	Inf			up
TCONS_00045566	Inf	Inf	0.602052	Inf	Inf	0.515864	Inf	Inf			up
TCONS_00038052	Inf	Inf	0.663464	Inf	Inf	0.515864	Inf	Inf			up
TCONS_00063382	Inf	Inf	0.282276	Inf	Inf	0.550162	Inf	Inf			up
TCONS_00018814	Inf	Inf	0.942613	Inf	Inf	0.550162	Inf	Inf			up
TCONS_00058084	Inf	Inf	0.974939	Inf	Inf	0.550162	Inf	Inf			up
TCONS_00054704	Inf	Inf	0.44632	Inf	Inf	0.568347	Inf	Inf			up
TCONS_00052758	Inf	Inf	0.942613	Inf	Inf	0.568347	Inf	Inf			up
TCONS_00051416	Inf	Inf	0.871731	Inf	Inf	0.670533	Inf	Inf			up
TCONS_00065068	Inf	Inf	0.764047	Inf	Inf	0.693346	Inf	Inf			up
TCONS_00061555	Inf	Inf	0.799449	Inf	Inf	0.693346	Inf	Inf			up
TCONS_00066056	Inf	Inf	0.573149	Inf	Inf	0.71697	Inf	Inf			up
TCONS_00030975	Inf	Inf	0.695927	Inf	Inf	0.71697	Inf	Inf			up
TCONS_00020614	Inf	Inf	0.974939	Inf	Inf	0.741397	Inf	Inf			up
TCONS_00035763	Inf	Inf	0.974939	Inf	Inf	0.741397	Inf	Inf			up
TCONS_00015667	Inf	Inf	0.90773	Inf	Inf	0.766604	Inf	Inf			up
TCONS_00002672	Inf	Inf	0.254851	Inf	Inf	0.79255	Inf	Inf			up
TCONS_00010796	Inf	Inf	0.602052	Inf	Inf	0.79255	Inf	Inf			up
TCONS_00037015	Inf	Inf	0.44632	Inf	Inf	0.846343	Inf	Inf			up
TCONS_00002990	Inf	Inf	0.602052	Inf	Inf	0.846343	Inf	Inf			up
TCONS_00047432	Inf	Inf	0.695927	Inf	Inf	0.873919	Inf	Inf			up
TCONS_00065433	Inf	Inf	0.90773	Inf	Inf	0.873919	Inf	Inf			up
TCONS_00062423	Inf	Inf	0.469408	Inf	Inf	0.901643	Inf	Inf			up
TCONS_00009775	Inf	Inf	0.573149	Inf	Inf	0.901643	Inf	Inf			up
TCONS_00056245	Inf	Inf	0.632161	Inf	Inf	0.901643	Inf	Inf			up
TCONS_00037290	Inf	Inf	0.36433	Inf	Inf	0.929132	Inf	Inf			up
TCONS_00048981	Inf	Inf	0.469408	Inf	Inf	0.929132	Inf	Inf			up
TCONS_00008653	Inf	Inf	0.663464	Inf	Inf	0.929132	Inf	Inf			up
TCONS_00034197	Inf	Inf	0.764047	Inf	Inf	0.929132	Inf	Inf			up
TCONS_00059725	Inf	Inf	0.329014	Inf	Inf	0.955769	Inf	Inf			up
TCONS_00076407	Inf	Inf	0.602052	Inf	Inf	0.955769	Inf	Inf			up
TCONS_00024710	Inf	Inf	0.764047	Inf	Inf	0.955769	Inf	Inf			up
TCONS_00048980	Inf	Inf	0.493606	Inf	Inf	0.980488	Inf	Inf			up
TCONS_00029030	Inf	Inf	0.602052	Inf	Inf	0.980488	Inf	Inf			up
TCONS_00029802	Inf	Inf	0.254851	Inf	Inf	1	Inf	Inf			up
TCONS_00034151	Inf	Inf	0.573149	Inf	Inf	1	Inf	Inf			up
TCONS_00057062	Inf	Inf	0.695927	Inf	Inf	1	Inf	Inf			up
TCONS_00064977	1.5	0.584963	0.868807	2.04167	1.02975	0.818642		2.04167			up
TCONS_00053883	1.92115	0.941968	0.643799	2.04898	1.03491	0.755002		2.04898			up
TCONS_00010706	1.08444	0.116956	0.923729	2.05074	1.03615	0.655098		2.05074			up
TCONS_00065943	1.98519	0.989274	0.494556	2.07191	1.05096	0.698146		2.07191			up
TCONS_00006358	1.14654	0.197284	0.907332	2.13043	1.09115	0.676591		2.13043			up
TCONS_00036345	1.25926	0.332575	0.954119	2.1929	1.13284	0.825478		2.1929			up
TCONS_00030870	1.51955	0.603647	0.471127	2.19755	1.13589	0.599172		2.19755			up
TCONS_00012139	1.65333	0.725378	0.664618	2.21407	1.1467	0.682761		2.21407			up
TCONS_00041561	1.43348	0.51952	0.504018	2.31161	1.2089	0.569465		2.31161			up
TCONS_00021221	1.99327	0.995134	0.608344	2.36476	1.24169	0.691827		2.36476			up
TCONS_00032265	1.76225	0.81742	0.372233	2.40126	1.26379	0.568653		2.40126			up
TCONS_00062397	1.01365	0.0195528	1	2.45159	1.29372	0.628729		2.45159			up
TCONS_00075737	1.24444	0.315502	0.916368	2.50444	1.32449	0.697894		2.50444			up
TCONS_00018446	0.987654	-0.0179219	1	2.52058	1.33375	0.733276		2.52058			up
TCONS_00076900	0.711111	-0.491853	0.952579	2.54074	1.34525	0.80194		2.54074			up
TCONS_00037922	1.77778	0.830075	0.924715	2.54074	1.34525	0.880091		2.54074			up
TCONS_00042736	1.33333	0.415037	0.989567	2.72222	1.44478	0.88868		2.72222			up
TCONS_00028693	0.592593	-0.754888	0.991596	2.72222	1.44478	0.915665		2.72222			up
TCONS_00022434	1.63412	0.708513	0.565864	2.73139	1.44963	0.54568		2.73139			up
TCONS_00037926	0.634921	-0.655352	0.866989	2.76543	1.4675	0.679941		2.76543			up
TCONS_00012150	0.781145	-0.356338	0.899989	2.80471	1.48785	0.622281		2.80471			up
TCONS_00046813	0.77037	-0.376376	0.901113	2.81296	1.49209	0.631421		2.81296			up
TCONS_00048951	1.45455	0.540568	0.913631	2.9697	1.57032	0.740025		2.9697			up
TCONS_00000357	1.11111	0.152003	1	3.0625	1.61471	0.77486		3.0625			up
TCONS_00036344	1.65079	0.72316	0.913977	3.11111	1.63743	0.788849		3.11111			up
TCONS_00031767	0.888889	-0.169925	1	3.40278	1.76671	0.841272		3.40278			up
TCONS_00011595	1.77778	0.830075	0.832368	3.62963	1.85982	0.656898		3.62963			up
TCONS_00055220	1.48148	0.567041	0.986093	3.62963	1.85982	0.863526		3.62963			up
TCONS_00042735	1.95556	0.967579	0.90274	3.81111	1.93021	0.780584		3.81111			up
TCONS_00061495	1.48148	0.567041	0.986093	3.9321	1.9753	0.846625		3.9321			up
TCONS_00012019	1.62963	0.704544	0.781784	4.00772	2.00278	0.517559		4.00772			up
TCONS_00054595	1.77778	0.830075	0.908616	4.08333	2.02975	0.730692		4.08333			up
TCONS_00052759	1.77778	0.830075	0.982402	4.53704	2.18175	0.870223		4.53704			up
TCONS_00051644	1.33333	0.415037	1	4.53704	2.18175	0.870223		4.53704			up
TCONS_00066050	1.24444	0.315502	0.992827	4.71852	2.23833	0.717007		4.71852			up
TCONS_00022460	1.27145	0.346473	0.814452	5.07689	2.34394	0.325025		5.07689			up
TCONS_00000759	1.18519	0.245112	1	5.14198	2.36232	0.781815		5.14198			up
TCONS_00015608	0.666667	-0.584963	0.988686	5.21759	2.38338	0.726576		5.21759			up
TCONS_00070810	1.20261	0.266174	0.952597	5.23094	2.38707	0.464074		5.23094			up
TCONS_00030893	1.33333	0.415037	1	6.35185	2.66718	0.797052		6.35185			up
TCONS_00035686	1.18519	0.245112	0.995891	6.65432	2.73429	0.562727		6.65432			up
TCONS_00004277	0.888889	-0.169925	1	9.07407	3.18175	0.832983		9.07407			up
TCONS_00032958	1.58025	0.66015	0.904347	9.57819	3.25975	0.351214		9.57819			up
TCONS_00063524	0.888889	-0.169925	1	9.98148	3.31925	0.503023		9.98148			up
TCONS_00043077	1.77778	0.830075	1	15.4259	3.94729	0.69554		15.4259			up
TCONS_00028036	0.888889	-0.169925	1	24.5	4.61471	0.539443		24.5			up
TCONS_00022686				Inf	Inf	0.257646		Inf			up
TCONS_00020618	NA	NA	NA	Inf	Inf	0.278817		Inf			up
TCONS_00020631				Inf	Inf	0.36854		Inf			up
TCONS_00041700				Inf	Inf	0.441045		Inf			up
TCONS_00028037	NA	NA	NA	Inf	Inf	0.550162		Inf			up
TCONS_00060535	NA	NA	NA	Inf	Inf	0.568347		Inf			up
TCONS_00023250				Inf	Inf	0.587254		Inf			up
TCONS_00058120	NA	NA	NA	Inf	Inf	0.64853		Inf			up
TCONS_00007051				Inf	Inf	0.693346		Inf			up
TCONS_00055788				Inf	Inf	0.693346		Inf			up
TCONS_00046433				Inf	Inf	0.71697		Inf			up
TCONS_00042892				Inf	Inf	0.741397		Inf			up
TCONS_00053648				Inf	Inf	0.741397		Inf			up
TCONS_00012277	NA	NA	NA	Inf	Inf	0.766604		Inf			up
TCONS_00024643	NA	NA	NA	Inf	Inf	0.846343		Inf			up
TCONS_00071807	2.03175	1.02272	0.854153	1.94444	0.959358	0.906187	2.03175				up
TCONS_00076901	2.07407	1.05247	0.867126	1.51235	0.596788	0.961979	2.07407				up
TCONS_00013004	2.11111	1.078	0.711144	0.793981	-0.332823	0.966069	2.11111				up
TCONS_00066058	2.13333	1.09311	0.372701	0.523094	-0.934859	0.753681	2.13333				up
TCONS_00050427	2.13333	1.09311	0.881073	1.45185	0.537894	0.975437	2.13333				up
TCONS_00032469	2.15873	1.11018	0.724215	1.87963	0.910448	0.856572	2.15873				up
TCONS_00022687	2.22222	1.152	0.805374	1.92824	0.947285	0.897331	2.22222				up
TCONS_00007777	2.23932	1.16306	0.435492	0.593305	-0.753155	0.830171	2.23932				up
TCONS_00074389	2.2716	1.18371	0.650431	1.15947	0.213459	0.975839	2.2716				up
TCONS_00026898	2.37037	1.24511	0.826878	1.66358	0.734291	0.946308	2.37037				up
TCONS_00068382	2.51852	1.33258	0.807217	1.81481	0.859822	0.930947	2.51852				up
TCONS_00067521	2.66667	1.41504	0.787866	1.20988	0.27486	0.994438	2.66667				up
TCONS_00012859	2.66667	1.41504	0.851211	1.13426	0.18175	1	2.66667				up
TCONS_00043120	2.96296	1.56704	0.864654	1.81481	0.859822	0.969616	2.96296				up
TCONS_00073390	2.96296	1.56704	0.750109	0.756173	-0.403212	0.989997	2.96296				up
TCONS_00035948	2.96296	1.56704	0.864654	0.907407	-0.140178	1	2.96296				up
TCONS_00020548	3.02222	1.59561	0.777345	0.725926	-0.462106	0.991483	3.02222				up
TCONS_00012410	3.11111	1.63743	0.807434	0.907407	-0.140178	1	3.11111				up
TCONS_00041227	3.22222	1.68806	0.654776	1.70139	0.766713	0.924596	3.22222				up
TCONS_00071517	3.38889	1.76081	0.456699	0.56713	-0.81825	0.907644	3.38889				up
TCONS_00076156	3.47475	1.79691	0.540438	0.907407	-0.140178	0.998946	3.47475				up
TCONS_00068473	3.55556	1.83007	0.719012	0.544444	-0.877143	0.972196	3.55556				up
TCONS_00044753	3.55556	1.83007	0.817675	0.604938	-0.72514	0.994841	3.55556				up
TCONS_00069055	3.5942	1.84567	0.33072	0.828502	-0.271422	0.963484	3.5942				up
TCONS_00050180	3.77778	1.91754	0.39686	0.680556	-0.555215	0.937936	3.77778				up
TCONS_00041986	3.77778	1.91754	0.74425	0.680556	-0.555215	0.993091	3.77778				up
TCONS_00016814	3.85185	1.94555	0.794644	0.907407	-0.140178	1	3.85185				up
TCONS_00050969	3.85185	1.94555	0.644591	1.05864	0.0822148	1	3.85185				up
TCONS_00064357	3.86667	1.95109	0.326051	1.6787	0.747348	0.862999	3.86667				up
TCONS_00065489	4.44444	2.152	0.749652	1.20988	0.27486	1	4.44444				up
TCONS_00074781	4.60606	2.20353	0.3939	0.824916	-0.277681	0.983957	4.60606				up
TCONS_00036195	6.22222	2.63743	0.729173	0.907407	-0.140178	1	6.22222				up
TCONS_00074776	7.11111	2.83007	0.836345	0.907407	-0.140178	1	7.11111				up
TCONS_00055442	8.44444	3.078	0.6166	1.36111	0.444785	1	8.44444				up
TCONS_00063681	9.33333	3.22239	0.575397	1.81481	0.859822	0.985584	9.33333				up
TCONS_00061124	10.6667	3.41504	0.724328	0.907407	-0.140178	1	10.6667				up
TCONS_00003210	Inf	Inf	0.0835663	NA	NA	NA	Inf				up
TCONS_00064747	Inf	Inf	0.178295	NA	NA	NA	Inf				up
TCONS_00001703	Inf	Inf	0.242156	NA	NA	NA	Inf				up
TCONS_00014952	Inf	Inf	0.282276	NA	NA	NA	Inf				up
TCONS_00012489	Inf	Inf	0.329014	NA	NA	NA	Inf				up
TCONS_00004110	Inf	Inf	0.518944	NA	NA	NA	Inf				up
TCONS_00018347	Inf	Inf	0.764047	NA	NA	NA	Inf				up
TCONS_00035404	Inf	Inf	0.0923759				Inf				up
TCONS_00003211	Inf	Inf	0.20776				Inf				up
TCONS_00052019	Inf	Inf	0.31264				Inf				up
TCONS_00066006	Inf	Inf	0.493606				Inf				up
TCONS_00074793	Inf	Inf	0.493606				Inf				up
TCONS_00035513	Inf	Inf	0.518944				Inf				up
TCONS_00007961	Inf	Inf	0.545451				Inf				up
TCONS_00074792	Inf	Inf	0.545451				Inf				up
TCONS_00018346	Inf	Inf	0.573149				Inf				up
TCONS_00042788	Inf	Inf	0.602052				Inf				up
TCONS_00060431	Inf	Inf	0.663464				Inf				up
TCONS_00074778	Inf	Inf	0.695927				Inf				up
TCONS_00025729	Inf	Inf	0.729488				Inf				up
TCONS_00019129	2.15873	1.11018	0.834832	0	#NAME?	0.820842	2.15873	0			up/down
TCONS_00014273	2.22222	1.152	0.769633	0	#NAME?	0.733212	2.22222	0			up/down
TCONS_00076406	2.51852	1.33258	0.807217	0	#NAME?	0.851655	2.51852	0			up/down
TCONS_00073460	2.66667	1.41504	0.888531	0	#NAME?	0.94501	2.66667	0			up/down
TCONS_00039665	2.84444	1.50815	0.797459	0	#NAME?	0.882928	2.84444	0			up/down
TCONS_00074774	2.88889	1.53051	0.829167	0	#NAME?	0.914266	2.88889	0			up/down
TCONS_00014277	3.2	1.67807	0.757561	0	#NAME?	0.882928	3.2	0			up/down
TCONS_00010672	3.33333	1.73697	0.786026	0	#NAME?	0.914266	3.33333	0			up/down
TCONS_00050013	3.49206	1.80408	0.475071	0	#NAME?	0.63028	3.49206	0			up/down
TCONS_00036506	4	2	0.553567	0	#NAME?	0.790739	4	0			up/down
TCONS_00029170	4	2	0.723906	0	#NAME?	0.914266	4	0			up/down
TCONS_00039864	4	2	0.853301	0	#NAME?	0.973999	4	0			up/down
TCONS_00073945	4.2963	2.10309	0.596263	0	#NAME?	0.851655	4.2963	0			up/down
TCONS_00045409	4.44444	2.152	0.749652	0	#NAME?	0.94501	4.44444	0			up/down
TCONS_00053015	4.44444	2.152	0.922806	0	#NAME?	0.998859	4.44444	0			up/down
TCONS_00020229	4.62222	2.20859	0.611839	0	#NAME?	0.882928	4.62222	0			up/down
TCONS_00048979	6.22222	2.63743	0.729173	0	#NAME?	0.973999	6.22222	0			up/down
TCONS_00000374	8	3	0.807704	0	#NAME?	0.998859	8	0			up/down
TCONS_00072567	8.88889	3.152	0.779419	0	#NAME?	0.998859	8.88889	0			up/down
TCONS_00074782	9.77778	3.28951	0.7516	0	#NAME?	0.998859	9.77778	0			up/down
TCONS_00007960	33.7778	5.078	0.251525	0	#NAME?	0.998859	33.7778	0			up/down
TCONS_00002039	2.0202	1.0145	0.793298	0.247475	-2.01465	0.852218	2.0202	0.247475			up/down
TCONS_00046511	2.09259	1.06529	0.500295	0.189043	-2.40321	0.564891	2.09259	0.189043			up/down
TCONS_00051763	2.11111	1.078	0.82355	0.340278	-1.55522	0.911123	2.11111	0.340278			up/down
TCONS_00074066	2.29457	1.19823	0.45899	0.400947	-1.31851	0.741633	2.29457	0.400947			up/down
TCONS_00053753	2.44444	1.28951	0.873548	0.453704	-1.14018	0.972914	2.44444	0.453704			up/down
TCONS_00016096	2.51537	1.33077	0.37767	0.424744	-1.23533	0.745735	2.51537	0.424744			up/down
TCONS_00077083	2.66667	1.41504	0.851211	0.226852	-2.14018	0.949708	2.66667	0.226852			up/down
TCONS_00025492	2.96296	1.56704	0.750109	0.151235	-2.72514	0.900637	2.96296	0.151235			up/down
TCONS_00016087	2.96296	1.56704	0.864654	0.302469	-1.72514	0.973602	2.96296	0.302469			up/down
TCONS_00042776	3.07071	1.61857	0.431801	0.288721	-1.79225	0.770571	3.07071	0.288721			up/down
TCONS_00074775	3.11111	1.63743	0.807434	0.453704	-1.14018	0.972914	3.11111	0.453704			up/down
TCONS_00030521	3.55556	1.83007	0.817675	0.302469	-1.72514	0.973602	3.55556	0.302469			up/down
TCONS_00023280	3.55556	1.83007	0.678455	0.453704	-1.14018	0.951624	3.55556	0.453704			up/down
TCONS_00048514	0	#NAME?	0.883805	2.26852	1.18175	0.92152	0	2.26852			up/down
TCONS_00055247	0	#NAME?	0.964468	2.72222	1.44478	0.946875	0	2.72222			up/down
TCONS_00012488	0	#NAME?	0.841698	4.53704	2.18175	0.729231	0	4.53704			up/down
TCONS_00039321	0	#NAME?	0.964468	4.99074	2.31925	0.851503	0	4.99074			up/down
TCONS_00071011	0	#NAME?	0.166822	5.49944	2.45928	0.363351	0	5.49944			up/down
TCONS_00025543	0	#NAME?	0.964468	6.80556	2.76671	0.779555	0	6.80556			up/down
TCONS_00050177	0	#NAME?	0.998159	7.25926	2.85982	0.875784	0	7.25926			up/down
TCONS_00066007	0	#NAME?	0.883805	9.30093	3.21737	0.528982	0	9.30093			up/down
TCONS_00034734	0	#NAME?	0.964468	9.52778	3.25214	0.682244	0	9.52778			up/down
TCONS_00037921	0.148148	-2.75489	0.413598	2.01646	1.01183	0.74853	0.148148	2.01646			up/down
TCONS_00065069	0.37037	-1.43296	0.830857	2.1929	1.13284	0.825478	0.37037	2.1929			up/down
TCONS_00010054	0.388889	-1.36257	0.792846	2.15509	1.10775	0.800917	0.388889	2.15509			up/down
TCONS_00007957	0.419048	-1.25481	0.516212	3.81111	1.93021	0.432515	0.419048	3.81111			up/down
TCONS_00028979	0.444444	-1.16993	0.994739	4.99074	2.31925	0.851503	0.444444	4.99074			up/down
TCONS_00046815	0.458781	-1.12412	0.715734	3.30765	1.7258	0.562304	0.458781	3.30765			up/down
TCONS_00003212	0	#NAME?	0.199198	0	#NAME?	0.357964	0	0			down
TCONS_00006357	0	#NAME?	0.199198	0	#NAME?	0.357964	0	0			down
TCONS_00029029	0	#NAME?	0.211349	0	#NAME?	0.369972	0	0			down
TCONS_00021055	0	#NAME?	0.267896	0	#NAME?	0.423542	0	0			down
TCONS_00009776	0	#NAME?	0.339533	0	#NAME?	0.487389	0	0			down
TCONS_00020230	0	#NAME?	0.339533	0	#NAME?	0.487389	0	0			down
TCONS_00023390	0	#NAME?	0.339533	0	#NAME?	0.487389	0	0			down
TCONS_00039107	0	#NAME?	0.339533	0	#NAME?	0.487389	0	0			down
TCONS_00052961	0	#NAME?	0.339533	0	#NAME?	0.487389	0	0			down
TCONS_00061038	0	#NAME?	0.360211	0	#NAME?	0.505199	0	0			down
TCONS_00053874	0	#NAME?	0.405304	0	#NAME?	0.543283	0	0			down
TCONS_00015132	0	#NAME?	0.42984	0	#NAME?	0.563627	0	0			down
TCONS_00049025	0	#NAME?	0.42984	0	#NAME?	0.563627	0	0			down
TCONS_00014274	0	#NAME?	0.512106	0	#NAME?	0.63028	0	0			down
TCONS_00052195	0	#NAME?	0.512106	0	#NAME?	0.63028	0	0			down
TCONS_00038533	0	#NAME?	0.542587	0	#NAME?	0.65447	0	0			down
TCONS_00042789	0	#NAME?	0.542587	0	#NAME?	0.65447	0	0			down
TCONS_00037905	0	#NAME?	0.574666	0	#NAME?	0.679684	0	0			down
TCONS_00027695	0	#NAME?	0.608363	0	#NAME?	0.705933	0	0			down
TCONS_00039032	0	#NAME?	0.608363	0	#NAME?	0.705933	0	0			down
TCONS_00044276	0	#NAME?	0.643681	0	#NAME?	0.733212	0	0			down
TCONS_00063563	0	#NAME?	0.643681	0	#NAME?	0.733212	0	0			down
TCONS_00015399	0	#NAME?	0.680592	0	#NAME?	0.761498	0	0			down
TCONS_00031071	0	#NAME?	0.680592	0	#NAME?	0.761498	0	0			down
TCONS_00064274	0	#NAME?	0.680592	0	#NAME?	0.761498	0	0			down
TCONS_00045405	0	#NAME?	0.758854	0	#NAME?	0.820842	0	0			down
TCONS_00077046	0	#NAME?	0.841698	0	#NAME?	0.882928	0	0			down
TCONS_00041301	0.0386473	-4.69349	0.401526	0	#NAME?	0.454054	0.0386473	0			down
TCONS_00034751	0.0555556	-4.16993	0.559285	0	#NAME?	0.584886	0.0555556	0			down
TCONS_00018345	0.0569801	-4.1334	0.084853	0	#NAME?	0.101285	0.0569801	0			down
TCONS_00074265	0.0683761	-3.87036	0.64152	0	#NAME?	0.65447	0.0683761	0			down
TCONS_00050970	0.0740741	-3.75489	0.163495	0	#NAME?	0.152492	0.0740741	0			down
TCONS_00001608	0.0740741	-3.75489	0.670895	0	#NAME?	0.679684	0.0740741	0			down
TCONS_00027990	0.0758808	-3.72012	0.0993242	0	#NAME?	0.0932405	0.0758808	0			down
TCONS_00039365	0.0784314	-3.67243	0.33644	0	#NAME?	0.314718	0.0784314	0			down
TCONS_00017980	0.0808081	-3.62936	0.701206	0	#NAME?	0.705933	0.0808081	0			down
TCONS_00039033	0.0808081	-3.62936	0.701206	0	#NAME?	0.705933	0.0808081	0			down
TCONS_00041140	0.0808081	-3.62936	0.701206	0	#NAME?	0.705933	0.0808081	0			down
TCONS_00029845	0.0888889	-3.49185	0.52817	0	#NAME?	0.505199	0.0888889	0			down
TCONS_00050225	0.111111	-3.16993	0.797078	0	#NAME?	0.790739	0.111111	0			down
TCONS_00038587	0.118519	-3.07682	0.43413	0	#NAME?	0.357964	0.118519	0			down
TCONS_00041468	0.126984	-2.97728	0.672545	0	#NAME?	0.63028	0.126984	0			down
TCONS_00048210	0.136752	-2.87036	0.500757	0	#NAME?	0.409262	0.136752	0			down
TCONS_00061198	0.148148	-2.75489	0.72657	0	#NAME?	0.65447	0.148148	0			down
TCONS_00068960	0.148148	-2.75489	0.72657	0	#NAME?	0.679684	0.148148	0			down
TCONS_00000153	0.156863	-2.67243	0.44121	0	#NAME?	0.314718	0.156863	0			down
TCONS_00042263	0.156863	-2.67243	0.643803	0	#NAME?	0.563627	0.156863	0			down
TCONS_00030777	0.177778	-2.49185	0.78317	0	#NAME?	0.733212	0.177778	0			down
TCONS_00034593	0.187135	-2.41785	0.63794	0	#NAME?	0.523819	0.187135	0			down
TCONS_00042790	0.190476	-2.39232	0.716364	0	#NAME?	0.63028	0.190476	0			down
TCONS_00018700	0.204204	-2.29192	0.275039	0	#NAME?	0.11033	0.204204	0			down
TCONS_00063989	0.222222	-2.16993	0.651079	0	#NAME?	0.505199	0.222222	0			down
TCONS_00027101	0.222222	-2.16993	0.767621	0	#NAME?	0.679684	0.222222	0			down
TCONS_00015730	0.229391	-2.12412	0.350238	0	#NAME?	0.145241	0.229391	0			down
TCONS_00046139	0.233918	-2.09592	0.671916	0	#NAME?	0.523819	0.233918	0			down
TCONS_00029084	0.248889	-2.00643	0.321843	0	#NAME?	0.107967	0.248889	0			down
TCONS_00063840	0.253968	-1.97728	0.752179	0	#NAME?	0.63028	0.253968	0			down
TCONS_00064202	0.253968	-1.97728	0.752179	0	#NAME?	0.63028	0.253968	0			down
TCONS_00015732	0.271605	-1.88042	0.539824	0	#NAME?	0.295654	0.271605	0			down
TCONS_00014483	0.273504	-1.87036	0.776545	0	#NAME?	0.65447	0.273504	0			down
TCONS_00030522	0.273504	-1.87036	0.776545	0	#NAME?	0.65447	0.273504	0			down
TCONS_00066263	0.296296	-1.75489	0.801372	0	#NAME?	0.679684	0.296296	0			down
TCONS_00022004	0.311111	-1.6845	0.70965	0	#NAME?	0.505199	0.311111	0			down
TCONS_00051035	0.339869	-1.55695	0.611227	0	#NAME?	0.314718	0.339869	0			down
TCONS_00064978	0.344086	-1.53916	0.635622	0	#NAME?	0.346459	0.344086	0			down
TCONS_00038009	0.345679	-1.5325	0.750438	0	#NAME?	0.543283	0.345679	0			down
TCONS_00016097	0.355556	-1.49185	0.788498	0	#NAME?	0.607094	0.355556	0			down
TCONS_00060082	0.355556	-1.49185	0.788498	0	#NAME?	0.607094	0.355556	0			down
TCONS_00006470	0.374269	-1.41785	0.755494	0	#NAME?	0.523819	0.374269	0			down
TCONS_00035082	0.377778	-1.40439	0.604521	0	#NAME?	0.261877	0.377778	0			down
TCONS_00046397	0.4	-1.32193	0.759882	0	#NAME?	0.505199	0.4	0			down
TCONS_00015733	0.401084	-1.31802	0.46249	0	#NAME?	0.0932405	0.401084	0			down
TCONS_00036782	0.40404	-1.30743	0.855289	0	#NAME?	0.705933	0.40404	0			down
TCONS_00066059	0.40404	-1.30743	0.855289	0	#NAME?	0.705933	0.40404	0			down
TCONS_00045246	0.414815	-1.26946	0.609151	0	#NAME?	0.226515	0.414815	0			down
TCONS_00009777	0.425121	-1.23406	0.748823	0	#NAME?	0.454054	0.425121	0			down
TCONS_00019130	0.467836	-1.09592	0.802505	0	#NAME?	0.523819	0.467836	0			down
TCONS_00052024	0.484848	-1.04439	0.881428	0	#NAME?	0.705933	0.484848	0			down
TCONS_00031096	0	#NAME?	0.512106	0.0648148	-3.94753	0.714875	0	0.0648148			down
TCONS_00016363	0	#NAME?	0.574666	0.0756173	-3.72514	0.758186	0	0.0756173			down
TCONS_00000778	0	#NAME?	0.719026	0.113426	-3.14018	0.851585	0	0.113426			down
TCONS_00068080	0	#NAME?	0.131796	0.122623	-3.0277	0.546594	0	0.122623			down
TCONS_00004104	0	#NAME?	0.512106	0.12963	-2.94753	0.762197	0	0.12963			down
TCONS_00075805	0	#NAME?	0.405304	0.151235	-2.72514	0.726911	0	0.151235			down
TCONS_00007338	0	#NAME?	0.574666	0.151235	-2.72514	0.801738	0	0.151235			down
TCONS_00014591	0	#NAME?	0.643681	0.181481	-2.46211	0.842977	0	0.181481			down
TCONS_00030974	0	#NAME?	0.719026	0.226852	-2.14018	0.885612	0	0.226852			down
TCONS_00051036	0	#NAME?	0.211349	0.250319	-1.99816	0.70456	0	0.250319			down
TCONS_00019287	0	#NAME?	0.483186	0.302469	-1.72514	0.830558	0	0.302469			down
TCONS_00045406	0	#NAME?	0.643681	0.362963	-1.46211	0.895119	0	0.362963			down
TCONS_00070106	0	#NAME?	0.512106	0.388889	-1.36257	0.867811	0	0.388889			down
TCONS_00019128	0	#NAME?	0.680592	0.403292	-1.3101	0.913769	0	0.403292			down
TCONS_00006853	0	#NAME?	0.542587	0.418803	-1.25565	0.884051	0	0.418803			down
TCONS_00005846	0	#NAME?	0.42984	0.480392	-1.05772	0.876997	0	0.480392			down
TCONS_00038091	0	#NAME?	0.483186	0.483951	-1.04707	0.889273	0	0.483951			down
TCONS_00004424	0.0573477	-4.12412	0.130523	0.0439068	-4.50941	0.297713	0.0573477	0.0439068			down
TCONS_00071074	0.0634921	-3.97728	0.613115	0.12963	-2.94753	0.762197	0.0634921	0.12963			down
TCONS_00055962	0.0808081	-3.62936	0.0926135	0.0824916	-3.59961	0.309124	0.0808081	0.0824916			down
TCONS_00075772	0.0808081	-3.62936	0.701206	0.0824916	-3.59961	0.780746	0.0808081	0.0824916			down
TCONS_00077397	0.0808081	-3.62936	0.701206	0.0824916	-3.59961	0.780746	0.0808081	0.0824916			down
TCONS_00016367	0.0833333	-3.58496	0.364078	0.0283565	-5.14018	0.429808	0.0833333	0.0283565			down
TCONS_00012698	0.0888889	-3.49185	0.732397	0.181481	-2.46211	0.842977	0.0888889	0.181481			down
TCONS_00074966	0.091954	-3.44294	0.409443	0.0625798	-3.99816	0.524933	0.091954	0.0625798			down
TCONS_00022074	0.0987654	-3.33985	0.573255	0.100823	-3.3101	0.688752	0.0987654	0.100823			down
TCONS_00039560	0.0987654	-3.33985	0.764392	0.201646	-2.3101	0.864146	0.0987654	0.201646			down
TCONS_00038173	0.0987654	-3.33985	0.764392	0.302469	-1.72514	0.891211	0.0987654	0.302469			down
TCONS_00000373	0.126984	-2.97728	0.672545	0.0648148	-3.94753	0.714875	0.126984	0.0648148			down
TCONS_00063678	0.131687	-2.92481	0.483323	0.0672154	-3.89507	0.55087	0.131687	0.0672154			down
TCONS_00061260	0.133333	-2.90689	0.576819	0.0453704	-4.46211	0.599942	0.133333	0.0453704			down
TCONS_00034606	0.136752	-2.87036	0.699213	0.0698006	-3.84062	0.736222	0.136752	0.0698006			down
TCONS_00064201	0.136752	-2.87036	0.699213	0.0698006	-3.84062	0.736222	0.136752	0.0698006			down
TCONS_00013567	0.136752	-2.87036	0.500757	0.104701	-3.25565	0.607309	0.136752	0.104701			down
TCONS_00062320	0.138889	-2.848	0.438845	0.0283565	-5.14018	0.429808	0.138889	0.0283565			down
TCONS_00068331	0.148148	-2.75489	0.620844	0.0504115	-4.3101	0.635778	0.148148	0.0504115			down
TCONS_00068959	0.153257	-2.70598	0.485501	0.219029	-2.1908	0.683244	0.153257	0.219029			down
TCONS_00006911	0.154589	-2.69349	0.55627	0.276167	-1.85638	0.757306	0.154589	0.276167			down
TCONS_00058257	0.161616	-2.62936	0.754575	0.0824916	-3.59961	0.780746	0.161616	0.0824916			down
TCONS_00065991	0.165631	-2.59395	0.0798853	0.0169082	-5.88613	0.0821835	0.165631	0.0169082			down
TCONS_00023466	0.166667	-2.58496	0.667385	0.113426	-3.14018	0.724514	0.166667	0.113426			down
TCONS_00060851	0.169312	-2.56224	0.0956323	0.203704	-2.29546	0.413198	0.169312	0.203704			down
TCONS_00052291	0.172043	-2.53916	0.183415	0.0487853	-4.35741	0.231633	0.172043	0.0487853			down
TCONS_00049589	0.177778	-2.49185	0.691578	0.302469	-1.72514	0.830558	0.177778	0.302469			down
TCONS_00035158	0.177778	-2.49185	0.78317	0.362963	-1.46211	0.895119	0.177778	0.362963			down
TCONS_00003213	0.180264	-2.47182	0.1095	0.0888371	-3.49269	0.249075	0.180264	0.0888371			down
TCONS_00026890	0.187654	-2.41385	0.208239	0.141152	-2.82468	0.397512	0.187654	0.141152			down
TCONS_00022976	0.193939	-2.36632	0.171047	0.0494949	-4.33657	0.207175	0.193939	0.0494949			down
TCONS_00035402	0.194444	-2.36257	0.301987	0.48206	-1.05271	0.750209	0.194444	0.48206			down
TCONS_00023391	0.195122	-2.35755	0.238881	0.29878	-1.74284	0.585289	0.195122	0.29878			down
TCONS_00005651	0.197531	-2.33985	0.550778	0.0672154	-3.89507	0.55087	0.197531	0.0672154			down
TCONS_00014897	0.197531	-2.33985	0.812284	0.100823	-3.3101	0.827506	0.197531	0.100823			down
TCONS_00038391	0.199546	-2.3252	0.201959	0.00925926	-6.75489	0.109857	0.199546	0.00925926			down
TCONS_00013070	0.20202	-2.30743	0.61087	0.288721	-1.79225	0.770571	0.20202	0.288721			down
TCONS_00011511	0.205128	-2.2854	0.568148	0.0349003	-4.84062	0.506047	0.205128	0.0349003			down
TCONS_00011112	0.210526	-2.24793	0.466475	0.0477583	-4.38811	0.42578	0.210526	0.0477583			down
TCONS_00003940	0.214559	-2.22055	0.35179	0.234674	-2.09127	0.576049	0.214559	0.234674			down
TCONS_00028904	0.222222	-2.16993	0.351119	0.0151235	-6.04707	0.220809	0.222222	0.0151235			down
TCONS_00055543	0.228571	-2.12928	0.507532	0.0518519	-4.26946	0.455898	0.228571	0.0518519			down
TCONS_00053891	0.232804	-2.10281	0.461101	0.0648148	-3.94753	0.433148	0.232804	0.0648148			down
TCONS_00039509	0.235828	-2.0842	0.421531	0.111111	-3.16993	0.47022	0.235828	0.111111			down
TCONS_00002133	0.24024	-2.05745	0.50343	0.0980981	-3.34963	0.515762	0.24024	0.0980981			down
TCONS_00066630	0.241055	-2.05257	0.376433	0.230697	-2.11593	0.569551	0.241055	0.230697			down
TCONS_00055872	0.246914	-2.01792	0.693238	0.352881	-1.50275	0.826403	0.246914	0.352881			down
TCONS_00015528	0.246914	-2.01792	0.693238	0.453704	-1.14018	0.862844	0.246914	0.453704			down
TCONS_00027981	0.25	-2	0.103673	0.210648	-2.24709	0.381502	0.25	0.210648			down
TCONS_00059946	0.253968	-1.97728	0.752179	0.259259	-1.94753	0.823575	0.253968	0.259259			down
TCONS_00030253	0.253968	-1.97728	0.752179	0.324074	-1.6256	0.846981	0.253968	0.324074			down
TCONS_00054329	0.258065	-1.9542	0.566994	0.0292712	-5.09437	0.44144	0.258065	0.0292712			down
TCONS_00004583	0.258065	-1.9542	0.566994	0.0878136	-3.50941	0.544527	0.258065	0.0878136			down
TCONS_00043360	0.259259	-1.94753	0.633011	0.0756173	-3.72514	0.592826	0.259259	0.0756173			down
TCONS_00068466	0.261438	-1.93546	0.715038	0.373638	-1.42029	0.841071	0.261438	0.373638			down
TCONS_00041482	0.266667	-1.90689	0.582728	0.211728	-2.23971	0.671784	0.266667	0.211728			down
TCONS_00026670	0.270531	-1.88613	0.65155	0.15781	-2.66374	0.682533	0.270531	0.15781			down
TCONS_00007939	0.273504	-1.87036	0.776545	0.139601	-2.84062	0.781743	0.273504	0.139601			down
TCONS_00064749	0.273504	-1.87036	0.134681	0.183226	-2.4483	0.35189	0.273504	0.183226			down
TCONS_00027992	0.275862	-1.85798	0.598816	0.0625798	-3.99816	0.524933	0.275862	0.0625798			down
TCONS_00004002	0.275862	-1.85798	0.598816	0.12516	-2.99816	0.603852	0.275862	0.12516			down
TCONS_00030396	0.282828	-1.822	0.670504	0.164983	-2.59961	0.696807	0.282828	0.164983			down
TCONS_00048950	0.293651	-1.76783	0.274229	0.0243056	-5.36257	0.141489	0.293651	0.0243056			down
TCONS_00054491	0.294409	-1.76411	0.204006	0.0115593	-6.4348	0.0686451	0.294409	0.0115593			down
TCONS_00030556	0.296296	-1.75489	0.760039	0.181481	-2.46211	0.778302	0.296296	0.181481			down
TCONS_00044670	0.296296	-1.75489	0.801372	0.226852	-2.14018	0.833197	0.296296	0.226852			down
TCONS_00009314	0.296296	-1.75489	0.760039	0.241975	-2.04707	0.806507	0.296296	0.241975			down
TCONS_00051061	0.296296	-1.75489	0.394606	0.289318	-1.78927	0.599532	0.296296	0.289318			down
TCONS_00071247	0.300469	-1.73471	0.391789	0.0127804	-6.28992	0.176666	0.300469	0.0127804			down
TCONS_00068453	0.303797	-1.71882	0.368603	0.367557	-1.44396	0.648016	0.303797	0.367557			down
TCONS_00073231	0.309179	-1.69349	0.67806	0.118357	-3.07878	0.649258	0.309179	0.118357			down
TCONS_00048942	0.311001	-1.68501	0.0858635	0.247679	-2.01345	0.39044	0.311001	0.247679			down
TCONS_00051987	0.316453	-1.65994	0.0818646	0.037037	-4.75489	0.072178	0.316453	0.037037			down
TCONS_00031713	0.31746	-1.65535	0.783216	0.12963	-2.94753	0.762197	0.31746	0.12963			down
TCONS_00043237	0.31746	-1.65535	0.783216	0.259259	-1.94753	0.823575	0.31746	0.259259			down
TCONS_00016825	0.32	-1.64386	0.666756	0.0362963	-4.78403	0.520372	0.32	0.0362963			down
TCONS_00034587	0.320988	-1.63941	0.582397	0.0756173	-3.72514	0.489757	0.320988	0.0756173			down
TCONS_00077109	0.323232	-1.62936	0.5352	0.226852	-2.14018	0.615297	0.323232	0.226852			down
TCONS_00046321	0.328328	-1.60679	0.314319	0.163497	-2.61267	0.396524	0.328328	0.163497			down
TCONS_00063184	0.328502	-1.60602	0.529012	0.216989	-2.20431	0.598907	0.328502	0.216989			down
TCONS_00042722	0.338028	-1.56478	0.431171	0.0255608	-5.28992	0.220042	0.338028	0.0255608			down
TCONS_00026891	0.338028	-1.56478	0.431171	0.242827	-2.042	0.552502	0.338028	0.242827			down
TCONS_00029188	0.34188	-1.54844	0.806828	0.139601	-2.84062	0.781743	0.34188	0.139601			down
TCONS_00013943	0.345324	-1.53398	0.283714	0.24154	-2.04967	0.464383	0.345324	0.24154			down
TCONS_00066595	0.355556	-1.49185	0.852293	0.0907407	-3.46211	0.803869	0.355556	0.0907407			down
TCONS_00072556	0.355556	-1.49185	0.852293	0.181481	-2.46211	0.842977	0.355556	0.181481			down
TCONS_00013941	0.359788	-1.47478	0.320881	0.208848	-2.25948	0.437349	0.359788	0.208848			down
TCONS_00061966	0.361111	-1.46949	0.641213	0.226852	-2.14018	0.671312	0.361111	0.226852			down
TCONS_00041404	0.363067	-1.46169	0.298946	0.351461	-1.50857	0.57604	0.363067	0.351461			down
TCONS_00034752	0.366013	-1.45003	0.771441	0.0533769	-4.22764	0.654612	0.366013	0.0533769			down
TCONS_00077108	0.36715	-1.44556	0.563596	0.31562	-1.66374	0.677272	0.36715	0.31562			down
TCONS_00027841	0.369327	-1.43703	0.30595	0.0447314	-4.48257	0.163426	0.369327	0.0447314			down
TCONS_00039557	0.37037	-1.43296	0.830857	0.151235	-2.72514	0.801738	0.37037	0.151235			down
TCONS_00076558	0.37037	-1.43296	0.708272	0.491512	-1.0247	0.84862	0.37037	0.491512			down
TCONS_00058942	0.374269	-1.41785	0.359053	0.0159194	-5.97307	0.113875	0.374269	0.0159194			down
TCONS_00027842	0.375046	-1.41486	0.0753427	0.128625	-2.95876	0.197014	0.375046	0.128625			down
TCONS_00042777	0.375564	-1.41287	0.111191	0.16407	-2.60762	0.265115	0.375564	0.16407			down
TCONS_00059948	0.375587	-1.41278	0.312977	0.33229	-1.58949	0.557653	0.375587	0.33229			down
TCONS_00000787	0.380952	-1.39232	0.740522	0.345679	-1.5325	0.803776	0.380952	0.345679			down
TCONS_00027585	0.383442	-1.38292	0.554232	0.355846	-1.49067	0.691577	0.383442	0.355846			down
TCONS_00011180	0.386077	-1.37304	0.0625777	0.177509	-2.49403	0.257827	0.386077	0.177509			down
TCONS_00027840	0.391639	-1.3524	0.261727	0.0628896	-3.99103	0.165169	0.391639	0.0628896			down
TCONS_00008476	0.392435	-1.34947	0.276003	0.0482664	-4.37284	0.142607	0.392435	0.0482664			down
TCONS_00050019	0.398467	-1.32747	0.688406	0.0312899	-4.99816	0.465945	0.398467	0.0312899			down
TCONS_00031333	0.410256	-1.2854	0.717418	0.0698006	-3.84062	0.564437	0.410256	0.0698006			down
TCONS_00029844	0.411924	-1.27955	0.62664	0.177055	-2.49773	0.583013	0.411924	0.177055			down
TCONS_00048954	0.412238	-1.27845	0.360459	0.282743	-1.82244	0.510247	0.412238	0.282743			down
TCONS_00052815	0.414625	-1.27012	0.215248	0.043486	-4.52331	0.0982268	0.414625	0.043486			down
TCONS_00019603	0.416076	-1.26508	0.60087	0.0772262	-3.69477	0.427866	0.416076	0.0772262			down
TCONS_00019916	0.418301	-1.25739	0.796528	0.106754	-3.22764	0.706391	0.418301	0.106754			down
TCONS_00044319	0.418301	-1.25739	0.521914	0.133442	-2.90571	0.435274	0.418301	0.133442			down
TCONS_00074084	0.42042	-1.2501	0.2777	0.232983	-2.1017	0.41023	0.42042	0.232983			down
TCONS_00071695	0.421053	-1.24793	0.779611	0.334308	-1.58075	0.812023	0.421053	0.334308			down
TCONS_00038588	0.42328	-1.24031	0.763751	0.259259	-1.94753	0.762624	0.42328	0.259259			down
TCONS_00046509	0.424242	-1.23704	0.470872	0.0618687	-4.01465	0.269391	0.424242	0.0618687			down
TCONS_00028045	0.424691	-1.23551	0.466405	0.0604938	-4.04707	0.262676	0.424691	0.0604938			down
TCONS_00009846	0.430108	-1.21723	0.696623	0.321983	-1.63494	0.738106	0.430108	0.321983			down
TCONS_00048943	0.433753	-1.20505	0.160786	0.215158	-2.21653	0.332671	0.433753	0.215158			down
TCONS_00049185	0.439451	-1.18623	0.484339	0.183521	-2.44599	0.454001	0.439451	0.183521			down
TCONS_00051461	0.444444	-1.16993	0.611843	0.145185	-2.78403	0.509562	0.444444	0.145185			down
TCONS_00041734	0.444444	-1.16993	0.752357	0.226852	-2.14018	0.721981	0.444444	0.226852			down
TCONS_00049586	0.444444	-1.16993	0.83685	0.324074	-1.6256	0.846981	0.444444	0.324074			down
TCONS_00072308	0.444444	-1.16993	0.738318	0.383903	-1.38119	0.793931	0.444444	0.383903			down
TCONS_00030660	0.444444	-1.16993	0.83685	0.388889	-1.36257	0.867811	0.444444	0.388889			down
TCONS_00069772	0.444444	-1.16993	0.547181	0.106754	-3.22764	0.396826	0.444444	0.106754			down
TCONS_00013938	0.457474	-1.12824	0.181493	0.286705	-1.80236	0.421441	0.457474	0.286705			down
TCONS_00059142	0.45977	-1.12102	0.728351	0.0625798	-3.99816	0.524933	0.45977	0.0625798			down
TCONS_00002021	0.460905	-1.11746	0.526418	0.0784179	-3.67267	0.31636	0.460905	0.0784179			down
TCONS_00014272	0.460905	-1.11746	0.741609	0.168038	-2.57314	0.658175	0.460905	0.168038			down
TCONS_00021504	0.467043	-1.09837	0.454908	0.0384495	-4.70089	0.17169	0.467043	0.0384495			down
TCONS_00032043	0.468687	-1.0933	0.471095	0.173232	-2.52922	0.410531	0.468687	0.173232			down
TCONS_00009290	0.470483	-1.08779	0.219562	0.346465	-1.52922	0.497748	0.470483	0.346465			down
TCONS_00035400	0.474074	-1.07682	0.731455	0.39321	-1.34663	0.780858	0.474074	0.39321			down
TCONS_00005267	0.475406	-1.07277	0.238302	0.477154	-1.06747	0.633402	0.475406	0.477154			down
TCONS_00061433	0.475452	-1.07263	0.66684	0.08441	-3.56644	0.46042	0.475452	0.08441			down
TCONS_00044318	0.479718	-1.05974	0.595965	0.432099	-1.21057	0.719233	0.479718	0.432099			down
TCONS_00015462	0.484848	-1.04439	0.881428	0.247475	-2.01465	0.852218	0.484848	0.247475			down
TCONS_00022305	0.486772	-1.03868	0.679883	0.108025	-3.21057	0.499949	0.486772	0.108025			down
TCONS_00016261	0.489233	-1.03141	0.462048	0.0281367	-5.1514	0.134525	0.489233	0.0281367			down
TCONS_00029409	0.491064	-1.02602	0.444051	0.279202	-1.84062	0.502932	0.491064	0.279202			down
TCONS_00064653	0.493827	-1.01792	0.712713	0.151235	-2.72514	0.583651	0.493827	0.151235			down
TCONS_00053875	0.493827	-1.01792	0.559413	0.425697	-1.2321	0.689911	0.493827	0.425697			down
TCONS_00003939	0.495726	-1.01238	0.64717	0.279202	-1.84062	0.631705	0.495726	0.279202			down
TCONS_00022999	0.496392	-1.01045	0.436083	0.489057	-1.03192	0.689253	0.496392	0.489057			down
TCONS_00017973	0.496732	-1.00946	0.724607	0.400327	-1.32075	0.769359	0.496732	0.400327			down
TCONS_00046750	0.5	-1	0.841029	0.226852	-2.14018	0.789783	0.5	0.226852			down
TCONS_00013939	1.71795	0.780687	0.513602	0	#NAME?	0.0617858		0			down
TCONS_00016856	1.5641	0.645335	0.597932	0	#NAME?	0.0617858		0			down
TCONS_00061965	0.601307	-0.733826	0.691406	0	#NAME?	0.126134		0			down
TCONS_00016855	1.39068	0.475792	0.766299	0	#NAME?	0.145241		0			down
TCONS_00061968	0.502415	-0.993047	0.675257	0	#NAME?	0.220223		0			down
TCONS_00052552	0.57284	-0.803797	0.732371	0	#NAME?	0.226515		0			down
TCONS_00037516	0.671605	-0.574315	0.802971	0	#NAME?	0.226515		0			down
TCONS_00029803	0.538721	-0.892391	0.756922	0	#NAME?	0.324858		0			down
TCONS_00027432	0.521073	-0.940443	0.766053	0	#NAME?	0.369972		0			down
TCONS_00067783	0.698413	-0.517848	0.869298	0	#NAME?	0.382506		0			down
TCONS_00004423	0.921811	-0.117458	0.980398	0	#NAME?	0.395593		0			down
TCONS_00044322	0.518519	-0.947533	0.793232	0	#NAME?	0.438462		0			down
TCONS_00030138	0.969697	-0.0443941	1	0	#NAME?	0.470352		0			down
TCONS_00015734	1.18519	0.245112	0.948313	0	#NAME?	0.487389		0			down
TCONS_00061004	0.732026	-0.450033	0.924899	0	#NAME?	0.563627		0			down
TCONS_00061432	0.888889	-0.169925	0.982853	0	#NAME?	0.584886		0			down
TCONS_00015133	0.698413	-0.517848	0.926961	0	#NAME?	0.63028		0			down
TCONS_00029435	0.761905	-0.392317	0.947462	0	#NAME?	0.63028		0			down
TCONS_00066264	0.547009	-0.870365	0.883237	0	#NAME?	0.65447		0			down
TCONS_00063383	0.565657	-0.822002	0.905843	0	#NAME?	0.705933		0			down
TCONS_00073914	1.13131	0.177998	0.989056	0	#NAME?	0.705933		0			down
TCONS_00052059	0.969697	-0.0443941	1	0	#NAME?	0.705933		0			down
TCONS_00046253	1.95556	0.967579	0.819863	0	#NAME?	0.733212		0			down
TCONS_00000371	1.51111	0.59561	0.909132	0	#NAME?	0.733212		0			down
TCONS_00052895	1.97531	0.982078	0.830618	0	#NAME?	0.761498		0			down
TCONS_00036778	0.555556	-0.847997	0.930899	0	#NAME?	0.790739		0			down
TCONS_00065242	0.555556	-0.847997	0.930899	0	#NAME?	0.790739		0			down
TCONS_00038050	1.77778	0.830075	0.893717	0	#NAME?	0.820842		0			down
TCONS_00027697	0.507937	-0.97728	0.931408	0	#NAME?	0.820842		0			down
TCONS_00027834	1.03704	0.0524674	1	0	#NAME?	0.851655		0			down
TCONS_00046505	0.691358	-0.532495	0.74784	0.0112026	-6.48003	0.146537		0.0112026			down
TCONS_00036569	0.533333	-0.906891	0.76822	0.0302469	-5.04707	0.45348		0.0302469			down
TCONS_00036570	0.533333	-0.906891	0.76822	0.0302469	-5.04707	0.45348		0.0302469			down
TCONS_00035081	1.1798	0.23854	0.898842	0.0329966	-4.92154	0.297008		0.0329966			down
TCONS_00015731	0.689342	-0.536707	0.805699	0.037037	-4.75489	0.335531		0.037037			down
TCONS_00037519	0.613975	-0.703749	0.648042	0.0467736	-4.41816	0.220153		0.0467736			down
TCONS_00021668	0.814815	-0.295456	0.912981	0.0504115	-4.3101	0.445557		0.0504115			down
TCONS_00012856	0.641975	-0.63941	0.885374	0.0504115	-4.3101	0.635778		0.0504115			down
TCONS_00040144	1.18936	0.250183	0.831263	0.0511215	-4.28992	0.177356		0.0511215			down
TCONS_00039367	0.544133	-0.877969	0.435662	0.0593631	-4.07429	0.153551		0.0593631			down
TCONS_00044392	0.714026	-0.485952	0.800026	0.0595021	-4.07091	0.335847		0.0595021			down
TCONS_00020121	0.557439	-0.843115	0.676439	0.0615191	-4.02282	0.347201		0.0615191			down
TCONS_00029471	0.707071	-0.500074	0.829686	0.0618687	-4.01465	0.416221		0.0618687			down
TCONS_00032044	0.606294	-0.72191	0.548127	0.0629416	-3.98984	0.179878		0.0629416			down
TCONS_00046510	0.888889	-0.169925	0.925097	0.0630144	-3.98817	0.308861		0.0630144			down
TCONS_00008674	0.533333	-0.906891	0.4674	0.0659933	-3.92154	0.190681		0.0659933			down
TCONS_00050939	0.510288	-0.970616	0.652305	0.0672154	-3.89507	0.378024		0.0672154			down
TCONS_00021623	0.633333	-0.658963	0.695995	0.0680556	-3.87714	0.298907		0.0680556			down
TCONS_00049030	1.02564	0.0365259	1	0.0698006	-3.84062	0.736222		0.0698006			down
TCONS_00074277	0.646465	-0.629357	0.867467	0.0824916	-3.59961	0.622959		0.0824916			down
TCONS_00027835	0.727273	-0.459432	0.951236	0.0824916	-3.59961	0.780746		0.0824916			down
TCONS_00018348	0.861111	-0.215729	0.94456	0.0850694	-3.55522	0.532966		0.0850694			down
TCONS_00024358	0.524981	-0.929662	0.218645	0.0852598	-3.55199	0.128278		0.0852598			down
TCONS_00021867	1.93807	0.95462	0.509616	0.0892532	-3.48595	0.390627		0.0892532			down
TCONS_00050169	0.8	-0.321928	0.974645	0.0907407	-3.46211	0.803869		0.0907407			down
TCONS_00020228	0.678363	-0.559872	0.826648	0.0955166	-3.38811	0.50595		0.0955166			down
TCONS_00074273	0.648649	-0.624491	0.810943	0.0980981	-3.34963	0.515762		0.0980981			down
TCONS_00053487	0.830918	-0.267222	0.907587	0.0986312	-3.34181	0.466385		0.0986312			down
TCONS_00070041	0.644689	-0.633326	0.587858	0.104701	-3.25565	0.248873		0.104701			down
TCONS_00074073	0.947497	-0.0778068	0.948186	0.104701	-3.25565	0.248873		0.104701			down
TCONS_00076157	0.515298	-0.956521	0.611072	0.105207	-3.2487	0.391637		0.105207			down
TCONS_00074068	0.673401	-0.570463	0.666428	0.109989	-3.18457	0.294776		0.109989			down
TCONS_00018728	1.88889	0.917538	0.860785	0.113426	-3.14018	0.851585		0.113426			down
TCONS_00049545	1.02564	0.0365259	0.999347	0.116334	-3.10365	0.527273		0.116334			down
TCONS_00047624	0.658436	-0.602884	0.71757	0.123228	-3.0206	0.38954		0.123228			down
TCONS_00058782	0.929293	-0.105795	0.970772	0.123737	-3.01465	0.510017		0.123737			down
TCONS_00033261	0.634921	-0.655352	0.905808	0.12963	-2.94753	0.762197		0.12963			down
TCONS_00052952	1.39683	0.482152	0.955541	0.12963	-2.94753	0.876008		0.12963			down
TCONS_00033798	1.14286	0.192645	0.998777	0.12963	-2.94753	0.876008		0.12963			down
TCONS_00009684	0.575592	-0.796882	0.569616	0.13388	-2.90099	0.342085		0.13388			down
TCONS_00069966	0.720539	-0.472852	0.718569	0.137486	-2.86264	0.337006		0.137486			down
TCONS_00022984	0.752137	-0.410933	0.94868	0.139601	-2.84062	0.781743		0.139601			down
TCONS_00021624	0.916667	-0.125531	0.973054	0.141782	-2.81825	0.599095		0.141782			down
TCONS_00023761	0.790123	-0.33985	0.942926	0.151235	-2.72514	0.726911		0.151235			down
TCONS_00026220	0.790123	-0.33985	0.942926	0.151235	-2.72514	0.726911		0.151235			down
TCONS_00009843	1.55556	0.63743	0.88285	0.151235	-2.72514	0.801738		0.151235			down
TCONS_00045837	1.62963	0.704544	0.929848	0.151235	-2.72514	0.900637		0.151235			down
TCONS_00061961	0.888889	-0.169925	0.980965	0.160131	-2.64268	0.743641		0.160131			down
TCONS_00009587	0.941176	-0.0874628	0.998877	0.160131	-2.64268	0.743641		0.160131			down
TCONS_00062156	0.727273	-0.459432	0.903907	0.164983	-2.59961	0.696807		0.164983			down
TCONS_00052964	1.05051	0.0710831	1	0.164983	-2.59961	0.82216		0.164983			down
TCONS_00052445	0.549906	-0.862743	0.547006	0.169178	-2.56339	0.395746		0.169178			down
TCONS_00050938	0.600601	-0.735522	0.780106	0.171672	-2.54228	0.598055		0.171672			down
TCONS_00021868	1.7	0.765535	0.566021	0.181481	-2.46211	0.468097		0.181481			down
TCONS_00055246	0.8	-0.321928	0.940832	0.181481	-2.46211	0.726394		0.181481			down
TCONS_00020227	0.582011	-0.780883	0.639503	0.183642	-2.44503	0.463002		0.183642			down
TCONS_00037389	0.772947	-0.371559	0.835217	0.184112	-2.44135	0.495362		0.184112			down
TCONS_00033283	1.22222	0.289507	0.862949	0.184317	-2.43974	0.508402		0.184317			down
TCONS_00073079	1.00412	0.00592483	1	0.184842	-2.43563	0.539042		0.184842			down
TCONS_00029472	0.743764	-0.427083	0.844241	0.185185	-2.43296	0.557207		0.185185			down
TCONS_00037170	1.77778	0.830075	0.524414	0.188121	-2.41027	0.472039		0.188121			down
TCONS_00027342	0.561404	-0.83289	0.750186	0.191033	-2.38811	0.610652		0.191033			down
TCONS_00040535	1.16959	0.226004	0.958352	0.191033	-2.38811	0.741713		0.191033			down
TCONS_00058313	0.539025	-0.891576	0.299162	0.193102	-2.37257	0.306516		0.193102			down
TCONS_00021670	1.28775	0.364852	0.804899	0.197768	-2.33812	0.490916		0.197768			down
TCONS_00050009	0.773663	-0.370224	0.856879	0.201646	-2.3101	0.556232		0.201646			down
TCONS_00044781	1.08642	0.119582	1	0.201646	-2.3101	0.864146		0.201646			down
TCONS_00074077	1.02682	0.0381832	0.993111	0.203384	-2.29772	0.545598		0.203384			down
TCONS_00065280	0.629122	-0.668588	0.54148	0.207171	-2.27111	0.378912		0.207171			down
TCONS_00011507	0.534515	-0.903699	0.208642	0.209216	-2.25693	0.30112		0.209216			down
TCONS_00064911	0.561404	-0.83289	0.685537	0.222872	-2.16571	0.567738		0.222872			down
TCONS_00025576	0.592593	-0.754888	0.711276	0.222872	-2.16571	0.567738		0.222872			down
TCONS_00075423	0.925926	-0.111031	0.944724	0.226852	-2.14018	0.492959		0.226852			down
TCONS_00056863	0.777778	-0.36257	0.945131	0.226852	-2.14018	0.789783		0.226852			down
TCONS_00030711	0.518519	-0.947533	0.882441	0.226852	-2.14018	0.833197		0.226852			down
TCONS_00074630	0.518519	-0.947533	0.882441	0.226852	-2.14018	0.833197		0.226852			down
TCONS_00025682	0.888889	-0.169925	0.991238	0.226852	-2.14018	0.833197		0.226852			down
TCONS_00052960	1.55556	0.63743	0.918931	0.226852	-2.14018	0.885612		0.226852			down
TCONS_00060999	0.650313	-0.620795	0.561793	0.227834	-2.13395	0.400713		0.227834			down
TCONS_00040718	0.727273	-0.459432	0.821101	0.230976	-2.11418	0.581252		0.230976			down
TCONS_00068643	1.00467	0.0067196	0.999253	0.232571	-2.10426	0.404277		0.232571			down
TCONS_00020117	0.621162	-0.686959	0.359987	0.232715	-2.10336	0.339976		0.232715			down
TCONS_00000372	0.748538	-0.417853	0.923541	0.238791	-2.06618	0.76805		0.238791			down
TCONS_00060430	0.675105	-0.566815	0.736185	0.24121	-2.05164	0.535293		0.24121			down
TCONS_00034964	0.622222	-0.684498	0.637108	0.247475	-2.01465	0.497891		0.247475			down
TCONS_00066275	0.646465	-0.629357	0.929012	0.247475	-2.01465	0.852218		0.247475			down
TCONS_00043648	1.37374	0.458106	0.931973	0.247475	-2.01465	0.852218		0.247475			down
TCONS_00066103	0.554438	-0.850903	0.328014	0.253782	-1.97834	0.388665		0.253782			down
TCONS_00045545	0.571429	-0.807355	0.800459	0.259259	-1.94753	0.716103		0.259259			down
TCONS_00032045	0.541799	-0.884171	0.37146	0.26214	-1.93159	0.421489		0.26214			down
TCONS_00055245	0.737127	-0.440014	0.787877	0.265583	-1.91277	0.554215		0.265583			down
TCONS_00069773	0.888889	-0.169925	0.937702	0.268861	-1.89507	0.61748		0.268861			down
TCONS_00004671	0.888889	-0.169925	0.965233	0.268861	-1.89507	0.727883		0.268861			down
TCONS_00000152	0.711111	-0.491853	0.952579	0.272222	-1.87714	0.871565		0.272222			down
TCONS_00020118	0.611296	-0.710058	0.472541	0.274332	-1.866	0.438712		0.274332			down
TCONS_00009677	1.0404	0.0571439	0.976322	0.278409	-1.84472	0.557324		0.278409			down
TCONS_00071650	0.675556	-0.565854	0.868572	0.29037	-1.78403	0.752172		0.29037			down
TCONS_00044317	0.812362	-0.299805	0.754339	0.291452	-1.77867	0.458424		0.291452			down
TCONS_00049450	0.790123	-0.33985	0.898851	0.302469	-1.72514	0.704158		0.302469			down
TCONS_00036619	1.08642	0.119582	0.969247	0.302469	-1.72514	0.704158		0.302469			down
TCONS_00014217	0.761905	-0.392317	0.922204	0.302469	-1.72514	0.78411		0.302469			down
TCONS_00077047	1.48148	0.567041	0.880128	0.302469	-1.72514	0.830558		0.302469			down
TCONS_00043323	0.784314	-0.350497	0.899611	0.320261	-1.64268	0.723778		0.320261			down
TCONS_00064755	0.552105	-0.856986	0.494321	0.321256	-1.6382	0.535681		0.321256			down
TCONS_00044961	1.05051	0.0710831	1	0.329966	-1.59961	0.876763		0.329966			down
TCONS_00014496	0.944444	-0.0824622	1	0.340278	-1.55522	0.836251		0.340278			down
TCONS_00068751	1.88889	0.917538	0.860785	0.340278	-1.55522	0.911123		0.340278			down
TCONS_00027718	0.555556	-0.847997	0.930899	0.340278	-1.55522	0.911123		0.340278			down
TCONS_00065062	0.816029	-0.293307	0.878701	0.342137	-1.54735	0.658836		0.342137			down
TCONS_00008139	1.29915	0.377563	0.939514	0.349003	-1.51869	0.86372		0.349003			down
TCONS_00043163	0.74552	-0.423682	0.885361	0.351254	-1.50941	0.754597		0.351254			down
TCONS_00017324	1.16959	0.226004	0.9251	0.358187	-1.48121	0.731419		0.358187			down
TCONS_00049287	0.971576	-0.0416009	0.996222	0.358742	-1.47898	0.715545		0.358742			down
TCONS_00025681	0.611111	-0.710493	0.646762	0.359182	-1.47721	0.620256		0.359182			down
TCONS_00016878	1.0582	0.0816138	0.980106	0.367284	-1.44503	0.723979		0.367284			down
TCONS_00030266	0.725624	-0.462707	0.831519	0.37037	-1.43296	0.706476		0.37037			down
TCONS_00003440	1.41176	0.4975	0.888596	0.373638	-1.42029	0.841071		0.373638			down
TCONS_00011489	0.941176	-0.0874628	0.998877	0.373638	-1.42029	0.841071		0.373638			down
TCONS_00004720	0.676329	-0.564204	0.663759	0.374799	-1.41581	0.600075		0.374799			down
TCONS_00016854	0.743169	-0.428237	0.708558	0.376847	-1.40795	0.580341		0.376847			down
TCONS_00022055	1.14815	0.199309	0.956289	0.378086	-1.40321	0.801168		0.378086			down
TCONS_00044430	1.91578	0.937931	0.305378	0.381194	-1.3914	0.572729		0.381194			down
TCONS_00028313	0.646465	-0.629357	0.823113	0.384961	-1.37722	0.764791		0.384961			down
TCONS_00060850	1.00317	0.00457273	1	0.388889	-1.36257	0.61157		0.388889			down
TCONS_00024375	0.698413	-0.517848	0.797349	0.388889	-1.36257	0.702868		0.388889			down
TCONS_00050430	0.888889	-0.169925	0.946286	0.391835	-1.35168	0.733371		0.391835			down
TCONS_00017233	0.666667	-0.584963	0.905499	0.396991	-1.33282	0.85603		0.396991			down
TCONS_00000876	1.14654	0.197284	0.907332	0.407676	-1.29451	0.692892		0.407676			down
TCONS_00045123	1.21212	0.277534	0.969659	0.412458	-1.27768	0.898133		0.412458			down
TCONS_00064757	0.761144	-0.393758	0.739473	0.412952	-1.27595	0.619954		0.412952			down
TCONS_00074808	1.3037	0.382616	0.929391	0.423457	-1.23971	0.871284		0.423457			down
TCONS_00064748	1.58671	0.666037	0.580602	0.424022	-1.23779	0.663497		0.424022			down
TCONS_00062030	0.560561	-0.835058	0.45059	0.425092	-1.23415	0.613426		0.425092			down
TCONS_00030682	0.691358	-0.532495	0.840467	0.428498	-1.22264	0.777651		0.428498			down
TCONS_00023401	0.888889	-0.169925	0.968007	0.435556	-1.19907	0.821636		0.435556			down
TCONS_00019286	1.08642	0.119582	0.977656	0.4369	-1.19463	0.813793		0.4369			down
TCONS_00068374	1.09863	0.135701	0.930405	0.448606	-1.15648	0.698174		0.448606			down
TCONS_00014433	0.761905	-0.392317	0.947462	0.453704	-1.14018	0.886839		0.453704			down
TCONS_00014434	0.761905	-0.392317	0.947462	0.453704	-1.14018	0.886839		0.453704			down
TCONS_00045410	0.555556	-0.847997	0.930899	0.453704	-1.14018	0.932707		0.453704			down
TCONS_00019518	1.33333	0.415037	1	0.453704	-1.14018	0.996754		0.453704			down
TCONS_00038006	0.831973	-0.265391	0.747963	0.463102	-1.1106	0.615421		0.463102			down
TCONS_00073612	1.74486	0.803108	0.611777	0.470508	-1.08771	0.758889		0.470508			down
TCONS_00022977	1.41063	0.496338	0.789481	0.47343	-1.07878	0.776204		0.47343			down
TCONS_00064754	0.9375	-0.0931094	0.94681	0.474971	-1.07409	0.689962		0.474971			down
TCONS_00058671	1.73099	0.791601	0.782603	0.477583	-1.06618	0.865726		0.477583			down
TCONS_00065241	0.608187	-0.717413	0.865822	0.477583	-1.06618	0.865726		0.477583			down
TCONS_00076920	0.777778	-0.36257	0.920244	0.491512	-1.0247	0.84862		0.491512			down
TCONS_00002195	0.969697	-0.0443941	1	0.494949	-1.01465	0.917471		0.494949			down
TCONS_00059017	0.802867	-0.316766	0.915896	0.497611	-1.00691	0.826769		0.497611			down
TCONS_00013613	1.11111	0.152003	0.976914	0.499074	-1.00267	0.868346		0.499074			down
TCONS_00026620	0	#NAME?	0.237941	0.504115	-0.988175	0.842582	0				down
TCONS_00053488	0	#NAME?	0.0875114	0.78367	-0.351682	0.925989	0				down
TCONS_00021869	0	#NAME?	0.841698	1.81481	0.859822	0.942521	0				down
TCONS_00036507	0	#NAME?	0.483186	0.78642	-0.346629	0.966503	0				down
TCONS_00074044	0	#NAME?	0.339533	1.16667	0.222392	0.970245	0				down
TCONS_00035683	0	#NAME?	0.883805	1.58796	0.667177	0.972657	0				down
TCONS_00013595	0	#NAME?	0.719026	0.793981	-0.332823	0.987335	0				down
TCONS_00063312	0	#NAME?	0.680592	0.907407	-0.140178	1	0				down
TCONS_00031957	0	#NAME?	0.483186	1.0284	0.0403946	1	0				down
TCONS_00059724	0.0592593	-4.07682	0.585701	1.0284	0.0403946	1	0.0592593				down
TCONS_00005295	0.177778	-2.49185	0.691578	0.846914	-0.239713	0.980294	0.177778				down
TCONS_00023247	0.218324	-2.19546	0.36078	1.20988	0.27486	0.930853	0.218324				down
TCONS_00020801	0.228571	-2.12928	0.507532	0.544444	-0.877143	0.836991	0.228571				down
TCONS_00000875	0.233151	-2.10066	0.190662	0.676837	-0.56312	0.831998	0.233151				down
TCONS_00066995	0.253968	-1.97728	0.871676	1.2963	0.374396	0.980379	0.253968				down
TCONS_00020802	0.277778	-1.848	0.737309	0.623843	-0.680746	0.923104	0.277778				down
TCONS_00077203	0.329218	-1.60288	0.655934	0.806584	-0.310103	0.951615	0.329218				down
TCONS_00037291	0.349206	-1.51785	0.661951	0.842593	-0.247093	0.962012	0.349206				down
TCONS_00036343	0.380952	-1.39232	0.740522	0.734568	-0.445032	0.939483	0.380952				down
TCONS_00038419	0.383096	-1.38422	0.0756742	1.81211	0.857672	0.681097	0.383096				down
TCONS_00024711	0.414815	-1.26946	0.81465	0.725926	-0.462106	0.952272	0.414815				down
TCONS_00073196	0.444444	-1.16993	0.799711	0.504115	-0.988175	0.879416	0.444444				down
TCONS_00018723	0.456456	-1.13145	0.540939	0.711211	-0.49165	0.871793	0.456456				down
TCONS_00060633	0.470588	-1.08746	0.820182	0.747277	-0.420286	0.952191	0.470588				down
TCONS_00049315	0.478632	-1.06301	0.859446	1.67521	0.744345	0.894901	0.478632				down
TCONS_00013615	0.484848	-1.04439	0.881428	1.23737	0.307281	0.974696	0.484848				down
TCONS_00068520	0.486772	-1.03868	0.679883	0.561728	-0.832055	0.830231	0.486772				down
TCONS_00046398	0.490421	-1.02791	0.747451	0.657088	-0.605841	0.896745	0.490421				down
TCONS_00052896	0.493827	-1.01792	0.82242	0.554527	-0.850671	0.895161	0.493827				down
TCONS_00046512	0.493827	-1.01792	0.905311	1.10905	0.149329	0.999611	0.493827				down
TCONS_00065949	1.93619	0.953223	0.41697	1.97653	0.982971	0.689127
TCONS_00060081	0.605879	-0.722897	0.508549	0.516775	-0.952393	0.692742
TCONS_00047696	0.660578	-0.598198	0.545073	0.531393	-0.91215	0.69441
TCONS_00064976	0.660317	-0.598768	0.612625	0.508148	-0.976679	0.697333
TCONS_00007330	0.808936	-0.305903	0.785441	0.513717	-0.960953	0.697894
TCONS_00032963	0.792827	-0.334921	0.669504	1.71675	0.779682	0.711405
TCONS_00012394	0.739356	-0.435659	0.761762	0.500346	-0.999002	0.72145
TCONS_00007962	1.05461	0.076715	0.974436	1.96861	0.977179	0.721665
TCONS_00065944	0.666667	-0.584963	0.52717	0.58084	-0.783786	0.728513
TCONS_00039398	1.18063	0.239553	0.818804	1.69383	0.760287	0.738734
TCONS_00068391	0.878826	-0.186351	0.851764	0.585535	-0.772174	0.741139
TCONS_00008357	0.678302	-0.56	0.418134	0.623284	-0.682038	0.742723
TCONS_00032065	1.31624	0.396422	0.825502	1.88462	0.91427	0.749002
TCONS_00049332	1.13983	0.188823	0.838778	1.62963	0.704544	0.749056
TCONS_00051895	0.871111	-0.199071	0.89385	0.544444	-0.877143	0.756798
TCONS_00008356	0.67794	-0.560771	0.422566	0.648677	-0.624427	0.764138
TCONS_00008355	0.781491	-0.355699	0.623475	0.659367	-0.600846	0.774951
TCONS_00035403	1.11934	0.16265	0.93628	0.504115	-0.988175	0.778651
TCONS_00071299	0.813239	-0.298249	0.813386	0.604938	-0.72514	0.779335
TCONS_00003524	0.707446	-0.499309	0.461402	0.675036	-0.566963	0.783782
TCONS_00046594	1.16116	0.215568	0.870261	1.57774	0.657864	0.790635
TCONS_00037920	0.803419	-0.315776	0.880956	1.69266	0.759295	0.794849
TCONS_00051034	1.25812	0.331269	0.839496	0.558405	-0.840617	0.795167
TCONS_00062576	0.827586	-0.273018	0.785265	0.660565	-0.598228	0.797291
TCONS_00003522	0.711455	-0.491156	0.455038	0.696892	-0.520992	0.799578
TCONS_00016095	0.686869	-0.541894	0.816024	0.515572	-0.955753	0.803111
TCONS_00035070	1.37778	0.462343	0.777147	1.61821	0.694399	0.806163
TCONS_00070814	0.549708	-0.863264	0.62569	0.596979	-0.744249	0.807232
TCONS_00074390	0.736111	-0.442005	0.812575	0.581308	-0.782626	0.809369
TCONS_00039709	1.03207	0.0455347	0.974572	1.47987	0.565466	0.812335
TCONS_00020829	1.71648	0.779449	0.724809	1.75223	0.809196	0.82042
TCONS_00060671	0.834281	-0.261394	0.786618	0.703008	-0.508386	0.824496
TCONS_00077407	0.609524	-0.714246	0.793272	0.518519	-0.947533	0.825078
TCONS_00041638	0.555556	-0.847997	0.738239	0.544444	-0.877143	0.825813
TCONS_00071643	1.35519	0.438496	0.67017	1.42309	0.509029	0.826784
TCONS_00007778	1.1453	0.195724	0.922394	0.593305	-0.753155	0.830171
TCONS_00032085	1.28	0.356144	0.902602	1.74222	0.800929	0.833702
TCONS_00055056	0.955141	-0.0662137	0.959194	0.698873	-0.516898	0.836375
TCONS_00067386	1.28889	0.366128	0.914937	1.81481	0.859822	0.837336
TCONS_00025804	1.77072	0.824339	0.455536	0.691358	-0.532495	0.839708
TCONS_00024371	0.571429	-0.807355	0.741918	0.583333	-0.777608	0.840608
TCONS_00045676	1.31019	0.389771	0.702689	0.713638	-0.486735	0.840992
TCONS_00046605	0.73823	-0.437858	0.750078	0.69209	-0.530968	0.842524
TCONS_00000758	0.888889	-0.169925	0.940132	1.51235	0.596788	0.843242
TCONS_00032122	1.17332	0.230598	0.726629	0.761471	-0.393138	0.848398
TCONS_00050570	1.05556	0.0780025	0.987517	1.58796	0.667177	0.850296
TCONS_00040515	1.82583	0.868549	0.645238	1.54505	0.627649	0.851944
TCONS_00007356	0.739746	-0.434897	0.653859	1.33066	0.412143	0.852955
TCONS_00007357	0.768488	-0.379906	0.638872	1.31104	0.390708	0.854396
TCONS_00062565	0.661499	-0.59619	0.801404	0.633075	-0.659552	0.862176
TCONS_00055642	1.17073	0.22741	0.920489	1.48284	0.56836	0.862305
TCONS_00067409	0.552553	-0.855816	0.748293	0.613113	-0.705775	0.863235
TCONS_00025097	1.06126	0.0857768	0.931921	0.762498	-0.391194	0.865977
TCONS_00026632	0.72381	-0.466318	0.79312	0.7	-0.514573	0.868394
TCONS_00051148	0.801743	-0.318788	0.82748	0.729484	-0.455051	0.869411
TCONS_00029630	1.41176	0.4975	0.888596	1.70806	0.77236	0.869611
TCONS_00058078	0.507937	-0.97728	0.807213	0.518519	-0.947533	0.87075
TCONS_00062425	1.13242	0.179409	0.820083	1.25856	0.331776	0.876507
TCONS_00063644	0.952381	-0.0703893	0.964293	1.3125	0.392317	0.877507
TCONS_00077396	0.82963	-0.269461	0.965775	1.69383	0.760287	0.881439
TCONS_00032064	0.904762	-0.14439	0.947108	1.36111	0.444785	0.882931
TCONS_00029044	0.781145	-0.356338	0.845653	0.728676	-0.456651	0.885436
TCONS_00023233	1.82011	0.864022	0.74184	0.561728	-0.832055	0.885506
TCONS_00071776	1.16049	0.214739	0.895594	1.3233	0.404143	0.886178
TCONS_00075506	0.954955	-0.0664954	0.960762	0.778654	-0.360946	0.886996
TCONS_00048513	1.27778	0.353637	0.93288	0.510417	-0.970253	0.891436
TCONS_00035511	0.863492	-0.211745	0.941652	0.674074	-0.569021	0.892228
TCONS_00076155	1.15033	0.202044	0.969242	0.533769	-0.905712	0.893385
TCONS_00044268	0.678363	-0.559872	0.826648	0.692495	-0.530124	0.895186
TCONS_00023231	1.14152	0.190957	0.894362	0.773684	-0.370183	0.895714
TCONS_00012597	0.817778	-0.290219	0.936006	1.45185	0.537894	0.89637
TCONS_00014920	0.608187	-0.717413	0.865822	0.573099	-0.803143	0.89679
TCONS_00019517	0.842105	-0.247928	0.959806	0.573099	-0.803143	0.89679
TCONS_00077395	0.619883	-0.689932	0.523572	1.22978	0.298395	0.896924
TCONS_00038850	0.94677	-0.0789141	0.943455	0.810336	-0.303408	0.898706
TCONS_00041508	0.739181	-0.436	0.65751	1.21306	0.278651	0.901558
TCONS_00037775	0.811063	-0.302115	0.643986	0.839607	-0.252215	0.901938
TCONS_00017773	1.7037	0.768674	0.84893	1.66358	0.734291	0.902362
TCONS_00016157	0.825397	-0.27684	0.967406	0.518519	-0.947533	0.904539
TCONS_00019748	1.96491	0.974465	0.383874	0.803931	-0.314856	0.907062
TCONS_00043081	1.08772	0.121306	0.944286	1.25365	0.32614	0.908299
TCONS_00038051	0.839506	-0.252387	0.961224	0.604938	-0.72514	0.910213
TCONS_00074057	1.97531	0.982078	0.724251	1.46193	0.547878	0.912286
TCONS_00056537	0.888889	-0.169925	0.991238	1.58796	0.667177	0.914155
TCONS_00040145	1.05458	0.0766698	0.928681	0.849699	-0.234975	0.914909
TCONS_00022769	0.576998	-0.793362	0.698464	1.25763	0.330713	0.915021
TCONS_00030871	1.14286	0.192645	0.855415	1.18981	0.250737	0.915497
TCONS_00076085	1.48148	0.567041	0.951435	1.96605	0.9753	0.91587
TCONS_00037240	1.25926	0.332575	0.954119	0.529321	-0.917785	0.918888
TCONS_00041072	0.795322	-0.33039	0.827265	0.821442	-0.283769	0.920413
TCONS_00022225	1.43915	0.52522	0.860574	1.38272	0.467505	0.920813
TCONS_00074814	0.666667	-0.584963	0.838379	0.737269	-0.439738	0.921074
TCONS_00022842	0.972222	-0.040642	1	0.737269	-0.439738	0.921074
TCONS_00055643	0.812698	-0.299208	0.913551	0.751852	-0.41148	0.922536
TCONS_00036684	0.888889	-0.169925	1	1.9963	0.997326	0.926518
TCONS_00044258	0.708709	-0.496735	0.774033	0.821572	-0.283542	0.926589
TCONS_00017199	0.714976	-0.484034	0.830483	0.808776	-0.306188	0.9347
TCONS_00011958	0.863248	-0.212153	0.822683	1.13426	0.18175	0.935867
TCONS_00060432	0.825397	-0.27684	0.967406	0.648148	-0.625604	0.937092
TCONS_00036234	0.54321	-0.880418	0.844165	0.705761	-0.502748	0.938634
TCONS_00023729	1.1046	0.143528	0.825675	1.11433	0.156176	0.939225
TCONS_00065707	1.61111	0.688056	0.748855	0.793981	-0.332823	0.941428
TCONS_00037317	0.875	-0.192645	0.920001	0.850694	-0.233287	0.943471
TCONS_00058672	1.2963	0.374396	0.899377	1.24769	0.319254	0.946534
TCONS_00034003	1.18519	0.245112	0.963592	1.33086	0.412363	0.946755
TCONS_00031238	1.90476	0.929611	0.873779	0.518519	-0.947533	0.951938
TCONS_00017344	1.65079	0.72316	0.913977	0.518519	-0.947533	0.951938
TCONS_00073651	1.58025	0.66015	0.904347	0.604938	-0.72514	0.95223
TCONS_00039762	0.888889	-0.169925	0.993582	0.659933	-0.599609	0.952323
TCONS_00053201	0.888889	-0.169925	0.989002	0.698006	-0.518689	0.952323
TCONS_00048710	0.859429	-0.218549	0.754272	0.930541	-0.103859	0.960266
TCONS_00061382	1.1746	0.232173	0.938391	1.16667	0.222392	0.962776
TCONS_00023248	1.09402	0.129635	0.93315	0.907407	-0.140178	0.962945
TCONS_00029360	1.25926	0.332575	0.954119	1.28549	0.362323	0.963717
TCONS_00016156	0.522876	-0.93546	0.842699	0.800654	-0.32075	0.965653
TCONS_00008654	0.615385	-0.70044	0.905892	1.25641	0.329308	0.966017
TCONS_00020514	1.36752	0.451563	0.92191	0.767806	-0.381186	0.967432
TCONS_00019497	1.09402	0.129635	0.994259	0.767806	-0.381186	0.967432
TCONS_00061000	1.64663	0.719517	0.636192	0.907407	-0.140178	0.968764
TCONS_00013132	0.962092	-0.055754	0.978325	1.07821	0.108643	0.972225
TCONS_00071495	1.06667	0.0931094	1	1.27037	0.345249	0.97248
TCONS_00069433	0.740741	-0.432959	0.844064	1.09645	0.132841	0.97308
TCONS_00035709	0.962963	-0.0544478	1	0.869599	-0.201578	0.974283
TCONS_00026622	1.22222	0.289507	0.927449	1.13426	0.18175	0.975077
TCONS_00046503	1.1462	0.196857	0.902542	0.931287	-0.102703	0.975969
TCONS_00046606	0.696296	-0.522227	0.787833	1.07377	0.102679	0.97805
TCONS_00062988	0.888889	-0.169925	1	1.2963	0.374396	0.980379
TCONS_00019659	0.952381	-0.0703893	1	1.16667	0.222392	0.980616
TCONS_00069161	0.521073	-0.940443	0.766053	0.907407	-0.140178	0.981664
TCONS_00001015	0.615385	-0.70044	0.905892	0.837607	-0.255655	0.982024
TCONS_00020309	1.25253	0.32484	0.921416	1.11364	0.155278	0.982159
TCONS_00011538	0.555556	-0.847997	0.683632	0.939815	-0.0895516	0.98313
TCONS_00070290	0.999243	-0.00109301	0.999452	1.0289	0.0410968	0.98436
TCONS_00018828	0.692112	-0.530923	0.688185	1.03902	0.055218	0.985469
TCONS_00027373	1.18519	0.245112	0.948313	0.907407	-0.140178	0.987622
TCONS_00017198	1.54248	0.625255	0.767589	0.934096	-0.0983575	0.987636
TCONS_00025245	0.808081	-0.307429	0.972714	1.15488	0.207746	0.98844
TCONS_00030645	0.777778	-0.36257	0.945131	0.907407	-0.140178	0.992554
TCONS_00043324	1.26984	0.344648	0.943011	1.10185	0.13993	0.993329
TCONS_00034136	1.05556	0.0780025	0.987517	1.04919	0.0692757	0.994104
TCONS_00061203	1.07979	0.110752	0.928378	1.01703	0.0243581	0.995016
TCONS_00008652	0.698413	-0.517848	0.828791	0.972222	-0.040642	0.998207
TCONS_00033043	1.29293	0.370643	0.950641	0.907407	-0.140178	0.998946
TCONS_00050762	1.11111	0.152003	1	0.907407	-0.140178	1
TCONS_00076902	0.732026	-0.450033	0.924899	0.960784	-0.0577155	1
TCONS_00045764	1.20261	0.266174	0.952597	0.960784	-0.0577155	1
TCONS_00000174	0.82963	-0.269461	0.931657	0.998148	-0.00267413	1
TCONS_00016879	0.96732	-0.0479345	0.997464	1.01416	0.020287	1
TCONS_00022840	1.65079	0.72316	0.913977	1.03704	0.0524674	1
TCONS_00036793	1.62963	0.704544	0.929848	1.05864	0.0822148	1
TCONS_00075507	NA	NA	NA	NA	NA	NA
TCONS_00058312				NA	NA	NA
